# Supplementary material for: Large-scale organoid study suggests effects of trisomy 21 on early fetal neurodevelopment are more subtle than variability between isogenic lines and experiments
Source: Front Neurosci. 2023 Feb 3;16:972201. doi: 10.3389/fnins.2022.972201 (PMC9935940; doi:10.3389/fnins.2022.972201)
Supplement: Supplementary file 2 [file Table_1.XLSX]

## Sheet: no_cell_type_adjustment
gene_id	gene_name	chr	logCPM	logFC	PValue	FDR	FDR_chr21	FDR_non21
ENSG00000160213	CSTB	21	6.0367	0.7517	7.391e-06	0.06783	0.0007608
ENSG00000186866	POFUT2	21	6.4703	0.697	1.869e-05	0.06783	0.0007608
ENSG00000142166	IFNAR1	21	6.5302	0.6352	2.224e-05	0.06783	0.0007608
ENSG00000154723	ATP5J	21	6.316	0.5776	2.364e-05	0.06783	0.0007608
ENSG00000156253	RWDD2B	21	1.8934	6.5016	2.583e-05	0.06783	0.0007608
ENSG00000160214	RRP1	21	5.0512	0.7188	2.59e-05	0.06783	0.0007608
ENSG00000160194	NDUFV3	21	5.5666	0.6354	2.872e-05	0.06783	0.0007608
ENSG00000160310	PRMT2	21	8.1794	0.5801	3.085e-05	0.06783	0.0007608
ENSG00000156256	USP16	21	5.7031	0.6159	3.331e-05	0.06783	0.0007608
ENSG00000141959	PFKL	21	8.2761	0.7072	4.046e-05	0.06783	0.0007608
ENSG00000160233	LRRC3	21	4.8217	0.7518	4.176e-05	0.06783	0.0007608
ENSG00000241837	ATP5O	21	6.8245	0.611	4.838e-05	0.06783	0.0007608
ENSG00000156261	CCT8	21	7.7274	0.5537	5.131e-05	0.06783	0.0007608
ENSG00000243927	MRPS6	21	5.4715	0.4862	5.246e-05	0.06783	0.0007608
ENSG00000160299	PCNT	21	6.3789	0.5745	5.333e-05	0.06783	0.0007608
ENSG00000266865	RP11-848P1.9	17	-0.3258	3.1063	5.457e-05	0.06783		0.8354
ENSG00000156239	N6AMT1	21	4.5502	0.5981	5.748e-05	0.06783	0.0007687
ENSG00000160294	MCM3AP	21	7.3593	0.5326	6.289e-05	0.06839	0.0007701
ENSG00000241945	PWP2	21	5.3208	0.5471	6.477e-05	0.06839	0.0007701
ENSG00000142168	SOD1	21	7.3104	0.5943	6.9e-05	0.06921	0.0007772
ENSG00000159140	SON	21	8.8835	0.517	7.457e-05	0.07124	0.0007979
ENSG00000185917	SETD4	21	5.0023	0.5748	8.248e-05	0.07522	0.0008405
ENSG00000269430	LRRC3DN	21	4.8756	0.7346	8.937e-05	0.07795	0.0008693
ENSG00000160305	DIP2A	21	7.0788	0.5028	9.435e-05	0.07887	0.0008779
ENSG00000182093	WRB	21	6.7117	0.6513	9.867e-05	0.07918	0.0008798
ENSG00000157540	DYRK1A	21	6.7469	0.4614	0.0001108	0.08551	0.0009486
ENSG00000160209	PDXK	21	7.7419	0.7067	0.000126	0.09311	0.00103
ENSG00000160216	AGPAT3	21	6.8387	0.5144	0.00013	0.09311	0.00103
ENSG00000184787	UBE2G2	21	7.3293	0.4465	0.0001361	0.09415	0.00104
ENSG00000160221	C21orf33	21	6.5314	0.7122	0.0001503	0.09694	0.001064
ENSG00000160218	TRAPPC10	21	6.1513	0.5025	0.0001525	0.09694	0.001064
ENSG00000142192	APP	21	10.5842	0.651	0.0001567	0.09694	0.001064
ENSG00000154719	MRPL39	21	4.6567	0.5765	0.00016	0.09694	0.001064
ENSG00000182362	YBEY	21	4.2082	0.666	0.0001653	0.09694	0.001064
ENSG00000160226	C21orf2	21	5.6846	0.6542	0.0001691	0.09694	0.001064
ENSG00000159128	IFNGR2	21	5.4626	0.6986	0.00018	0.1003	0.001101
ENSG00000160193	WDR4	21	3.3858	0.6937	0.0001915	0.1038	0.001138
ENSG00000160201	U2AF1	21	7.0191	0.5111	0.000202	0.1067	0.001169
ENSG00000159131	GART	21	6.8672	0.5474	0.0002088	0.1074	0.001176
ENSG00000157538	DSCR3	21	6.1494	0.4881	0.0002161	0.1084	0.001186
ENSG00000154727	GABPA	21	5.6571	0.4614	0.0002344	0.1147	0.001254
ENSG00000142188	TMEM50B	21	5.9541	0.6812	0.0002453	0.117	0.001278
ENSG00000156304	SCAF4	21	6.2787	0.5172	0.0002508	0.117	0.001278
ENSG00000160208	RRP1B	21	6.3929	0.4819	0.0002633	0.1201	0.00131
ENSG00000159256	MORC3	21	5.9153	0.469	0.0002768	0.1215	0.001325
ENSG00000173638	SLC19A1	21	4.7839	0.6356	0.0002786	0.1215	0.001325
ENSG00000159086	PAXBP1	21	7.0178	0.5537	0.0002898	0.1237	0.001348
ENSG00000159079	C21orf59	21	4.9177	0.6268	0.0003007	0.1257	0.001369
ENSG00000159267	HLCS	21	5.1146	0.7372	0.0003149	0.1289	0.001404
ENSG00000157617	C2CD2	21	4.4787	0.6359	0.0003587	0.142	0.001545
ENSG00000142207	URB1	21	6.2616	0.5826	0.000361	0.142	0.001545
ENSG00000160256	FAM207A	21	4.2805	0.5845	0.0003908	0.1497	0.001632
ENSG00000166979	EVA1C	21	2.2498	0.9459	0.0003966	0.1497	0.001632
ENSG00000104899	AMH	19	6.8682	0.4281	0.0004028	0.1497		0.8354
ENSG00000205581	HMGN1	21	8.6718	0.4413	0.0004772	0.1741	0.001927
ENSG00000159110	IFNAR2	21	4.3642	0.6293	0.0005031	0.1802	0.001994
ENSG00000205670	SMIM11	21	4.5831	0.6104	0.0005483	0.193	0.002133
ENSG00000155304	HSPA13	21	7.2198	0.5472	0.000563	0.1941	0.002143
ENSG00000156273	BACH1	21	5.4969	0.43	0.0005708	0.1941	0.002143
ENSG00000182670	TTC3	21	10.1629	0.522	0.0005958	0.1992	0.002198
ENSG00000159147	DONSON	21	5.7123	0.4403	0.0007051	0.2319	0.002557
ENSG00000129667	RHBDF2	17	1.9478	0.9403	0.0007221	0.2337		0.8354
ENSG00000198862	LTN1	21	6.3334	0.464	0.0007618	0.2426	0.002717
ENSG00000154639	CXADR	21	7.4308	0.5585	0.000787	0.2437	0.002725
ENSG00000184441	AP001062.7	21	2.805	0.9691	0.0007896	0.2437	0.002725
ENSG00000159228	CBR1	21	4.7596	0.9587	0.0008066	0.2452	0.00274
ENSG00000159055	MIS18A	21	4.0749	0.6109	0.0008539	0.2557	0.002855
ENSG00000113448	PDE4D	5	5.3673	-0.3096	0.0008751	0.2582		0.8354
ENSG00000205413	SAMD9	7	0.5077	1.2179	0.0008885	0.2583		0.8354
ENSG00000129538	RNASE1	14	-1.1653	2.7552	0.0009416	0.2699		0.8354
ENSG00000183036	PCP4	21	4.3301	1.2524	0.001007	0.2846	0.003317
ENSG00000272948	AP001412.1	21	-0.7234	1.3714	0.001044	0.2909	0.003385
ENSG00000205726	ITSN1	21	7.5541	0.5035	0.001089	0.2993	0.003478
ENSG00000243646	IL10RB	21	3.3972	0.667	0.001142	0.3096	0.003594
ENSG00000130649	CYP2E1	10	2.0531	-0.8288	0.001234	0.33		0.8354
ENSG00000183067	IGSF5	21	1.6837	0.9365	0.001276	0.3368	0.003957
ENSG00000160284	SPATC1L	21	4.6957	0.7529	0.001306	0.3402	0.003992
ENSG00000259376	RP11-505E24.3	15	-1.0842	-1.2341	0.001343	0.3455		0.8354
ENSG00000172716	SLFN11	17	0.6467	1.9861	0.001379	0.35		0.8354
ENSG00000157557	ETS2	21	4.8193	0.8854	0.001411	0.35	0.004252
ENSG00000214193	SH3D21	1	4.7312	0.4157	0.001413	0.35		0.8354
ENSG00000123933	MXD4	4	6.8325	-0.2824	0.001471	0.3572		0.8354
ENSG00000161955	TNFSF13	17	-1.1887	1.1874	0.001478	0.3572		0.8354
ENSG00000119900	OGFRL1	6	5.7431	0.4377	0.001499	0.358		0.8354
ENSG00000160255	ITGB2	21	-0.3618	1.2828	0.001671	0.391	0.004967
ENSG00000179546	HTR1D	1	0.0084	1.4829	0.001676	0.391		0.8354
ENSG00000223768	LINC00205	21	5.2467	0.3996	0.0017	0.392	0.004983
ENSG00000168032	ENTPD3	3	1.7256	0.8981	0.001775	0.4029		0.8354
ENSG00000159259	CHAF1B	21	3.989	0.4989	0.001787	0.4029	0.005169
ENSG00000182240	BACE2	21	4.2129	0.7633	0.001903	0.4166	0.005298
ENSG00000173276	ZBTB21	21	5.4062	0.4048	0.001918	0.4166	0.005298
ENSG00000160298	C21orf58	21	4.1519	0.5345	0.001922	0.4166	0.005298
ENSG00000183255	PTTG1IP	21	7.9852	0.529	0.001931	0.4166	0.005298
ENSG00000259209	RP5-991G20.2	16	-1.3649	-1.5459	0.001955	0.4173		0.8354
ENSG00000154640	BTG3	21	5.8196	0.4606	0.001982	0.4185	0.005368
ENSG00000061936	SFSWAP	12	6.3444	-0.2545	0.002063	0.4283		0.8354
ENSG00000250120	PCDHA10	5	3.0393	-0.5242	0.002071	0.4283		0.8354
ENSG00000165118	C9orf64	9	2.0925	0.8588	0.002116	0.4331		0.8354
ENSG00000205758	CRYZL1	21	6.0789	0.4986	0.002166	0.4359	0.005795
ENSG00000001460	STPG1	1	4.1296	0.4631	0.002173	0.4359		0.8354
ENSG00000160285	LSS	21	8.0173	0.6198	0.002212	0.4394	0.005844
ENSG00000157601	MX1	21	1.4687	1.0422	0.002293	0.4511	0.005985
ENSG00000183775	KCTD16	5	4.4869	0.5512	0.002393	0.462		0.8354
ENSG00000112812	PRSS16	6	0.3944	1.3939	0.002395	0.462		0.8354
ENSG00000254122	PCDHGB7	5	4.5384	0.8166	0.002434	0.4651		0.8354
ENSG00000230445	LRRC37A6P	10	-0.662	1.0111	0.002458	0.4652		0.8354
ENSG00000170915	PAQR8	6	5.2432	0.4022	0.002538	0.4759		0.8354
ENSG00000154642	C21orf91	21	4.2593	0.6489	0.002594	0.4803	0.006687
ENSG00000213903	LTB4R	14	4.1476	0.6023	0.002612	0.4803		0.8354
ENSG00000120332	TNN	1	2.0848	1.52	0.002657	0.4803		0.8354
ENSG00000157542	KCNJ6	21	4.7367	0.5949	0.002657	0.4803	0.00677
ENSG00000211445	GPX3	5	3.6364	0.7193	0.002822	0.4998		0.8354
ENSG00000007516	BAIAP3	16	7.0505	0.5921	0.00285	0.4998		0.8354
ENSG00000155313	USP25	21	5.1344	0.4421	0.002865	0.4998	0.007129
ENSG00000238197	PAXBP1-AS1	21	3.6564	0.5223	0.002865	0.4998	0.007129
ENSG00000103811	CTSH	15	4.5889	1.4317	0.002915	0.5041		0.8354
ENSG00000160199	PKNOX1	21	5.0836	0.3134	0.002949	0.5057	0.007254
ENSG00000166265	CYYR1	21	2.7666	0.7462	0.003032	0.5111	0.00729
ENSG00000156299	TIAM1	21	5.4572	0.4546	0.003032	0.5111	0.00729
ENSG00000197381	ADARB1	21	5.7011	0.6021	0.003119	0.5215	0.007417
ENSG00000215447	BX322557.10	21	5.1444	0.3715	0.003212	0.5326	0.007554
ENSG00000159082	SYNJ1	21	6.5348	0.4881	0.003283	0.5398	0.007636
ENSG00000260837	RP11-434B12.1	2	1.5669	-0.6621	0.003319	0.5406		0.8354
ENSG00000109861	CTSC	11	4.1861	0.524	0.003358	0.5406		0.8354
ENSG00000104881	PPP1R13L	19	3.9503	0.6967	0.003368	0.5406		0.8354
ENSG00000260142	RP11-764E7.1	2	-1.6624	1.1783	0.003427	0.541		0.8354
ENSG00000185658	BRWD1	21	7.5768	0.4376	0.003429	0.541	0.00789
ENSG00000099899	TRMT2A	22	5.4353	-0.2379	0.003452	0.541		0.8354
ENSG00000128805	ARHGAP22	10	1.5464	0.6859	0.003498	0.5439		0.8354
ENSG00000115380	EFEMP1	2	4.8055	1.2217	0.003718	0.567		0.8354
ENSG00000075426	FOSL2	2	5.145	0.5291	0.003754	0.567		0.8354
ENSG00000088340	FER1L4	20	3.3295	0.6657	0.003755	0.567		0.8354
ENSG00000184900	SUMO3	21	7.3794	0.5089	0.003759	0.567	0.008558
ENSG00000125965	GDF5	20	1.1418	1.3477	0.003894	0.583		0.8354
ENSG00000165795	NDRG2	14	6.1361	0.2816	0.004088	0.6055		0.8354
ENSG00000099849	RASSF7	11	4.7256	0.5372	0.004105	0.6055		0.8354
ENSG00000163660	CCNL1	3	6.5712	-0.233	0.004203	0.6117		0.8354
ENSG00000164796	CSMD3	8	4.6488	-0.5529	0.004208	0.6117		0.8354
ENSG00000175832	ETV4	17	3.3128	0.8337	0.004306	0.6215		0.8354
ENSG00000146278	PNRC1	6	5.988	-0.2347	0.00435	0.6231		0.8354
ENSG00000166960	CCDC178	18	-1.2571	0.9385	0.004379	0.6231		0.8354
ENSG00000255992	RP11-417L19.4	12	-1.3137	1.0036	0.004494	0.6349		0.8354
ENSG00000227256	MIS18A-AS1	21	-1.0744	1.4997	0.004525	0.6349	0.01019
ENSG00000203485	INF2	14	6.0003	0.3771	0.004604	0.6387		0.8354
ENSG00000272386	RP11-666A8.12	17	-2.0276	1.1524	0.004638	0.6387		0.8354
ENSG00000236830	CBR3-AS1	21	0.6815	0.9724	0.004707	0.6387	0.01047
ENSG00000105655	ISYNA1	19	7.496	0.2173	0.004713	0.6387		0.8354
ENSG00000116883	RP11-268J15.5	1	4.1369	0.4603	0.004743	0.6387		0.8354
ENSG00000273492	AP000230.1	21	1.2763	0.9739	0.004744	0.6387	0.01047
ENSG00000167779	IGFBP6	12	1.3609	0.9823	0.00478	0.6393		0.8354
ENSG00000143199	ADCY10	1	-0.7369	-0.7885	0.004863	0.642		0.8354
ENSG00000143149	ALDH9A1	1	6.48	0.3263	0.004864	0.642		0.8354
ENSG00000174744	BRMS1	11	4.5003	-0.2851	0.004922	0.6453		0.8354
ENSG00000177692	DNAJC28	21	1.4659	0.8051	0.005031	0.651	0.01099
ENSG00000160949	TONSL	8	5.0014	0.3342	0.005044	0.651		0.8354
ENSG00000169184	MN1	22	7.1425	-0.5334	0.005077	0.651		0.8354
ENSG00000185128	TBC1D3F	17	4.4988	-0.2605	0.005094	0.651		0.8354
ENSG00000223547	ZNF844	19	4.7255	-0.5265	0.00516	0.6511		0.8354
ENSG00000154080	CHST9	18	1.0062	1.3121	0.005199	0.6511		0.8354
ENSG00000235597	LINC01102	2	2.5979	-0.7088	0.005215	0.6511		0.8354
ENSG00000129991	TNNI3	19	2.3345	0.5292	0.005293	0.6511		0.8354
ENSG00000205929	C21orf62	21	3.4086	1.5202	0.005297	0.6511	0.01145
ENSG00000141968	VAV1	19	-1.4161	1.4523	0.005298	0.6511		0.8354
ENSG00000105974	CAV1	7	3.3145	0.6954	0.005322	0.6511		0.8354
ENSG00000129451	KLK10	19	1.1418	1.0562	0.005455	0.6572		0.8354
ENSG00000133321	RARRES3	11	0.0821	1.6551	0.00546	0.6572		0.8354
ENSG00000183337	BCOR	X	6.2006	-0.2124	0.005471	0.6572		0.8354
ENSG00000171885	AQP4	18	4.6717	1.9848	0.005728	0.684		0.8354
ENSG00000237058	RP13-436F16.1	1	-0.8243	1.3376	0.005784	0.6866		0.8354
ENSG00000183250	C21orf67	21	1.9177	0.9332	0.005896	0.6901	0.01262
ENSG00000145832	SLC25A48	5	-0.5361	2.5103	0.005907	0.6901		0.8354
ENSG00000204642	HLA-F	6	-1.0637	1.5368	0.005917	0.6901		0.8354
ENSG00000056291	NPFFR2	4	-1.5445	-1.0929	0.005951	0.6902		0.8354
ENSG00000160190	SLC37A1	21	5.5278	0.708	0.00606	0.6987	0.01284
ENSG00000235663	SAPCD1-AS1	6	-0.7607	0.7582	0.006169	0.7072		0.8354
ENSG00000177409	SAMD9L	7	0.4755	1.1819	0.006357	0.7109		0.8354
ENSG00000102057	KCND1	X	3.7159	0.4441	0.006396	0.7109		0.8354
ENSG00000104522	TSTA3	8	5.5672	0.3882	0.006407	0.7109		0.8354
ENSG00000154654	NCAM2	21	5.9639	0.6976	0.006436	0.7109	0.01337
ENSG00000129480	DTD2	14	4.0794	-0.2966	0.006482	0.7109		0.8354
ENSG00000205930	C21orf49	21	0.761	0.9675	0.006486	0.7109	0.01337
ENSG00000180530	NRIP1	21	6.1187	0.4827	0.006497	0.7109	0.01337
ENSG00000067842	ATP2B3	X	4.6015	-0.3726	0.006497	0.7109		0.8354
ENSG00000257497	RP11-585P4.5	12	-0.0766	-0.8997	0.00652	0.7109		0.8354
ENSG00000006704	GTF2IRD1	7	6.0882	-0.199	0.006591	0.7125		0.8354
ENSG00000258405	ZNF578	19	0.9029	-2.1155	0.006609	0.7125		0.8354
ENSG00000065833	ME1	6	0.644	0.9084	0.006642	0.7125		0.8354
ENSG00000230432	AC114803.3	2	-0.7171	1.0636	0.006747	0.7176		0.8354
ENSG00000099994	SUSD2	22	1.6564	1.375	0.006781	0.7176		0.8354
ENSG00000126709	IFI6	1	5.0914	0.2754	0.006796	0.7176		0.8354
ENSG00000006282	SPATA20	17	5.5655	0.3305	0.006852	0.7189		0.8354
ENSG00000083750	RRAGB	X	5.7824	0.2296	0.00689	0.7189		0.8354
ENSG00000262074	SNORD3B-2	17	1.1105	-0.7171	0.00697	0.7189		0.8354
ENSG00000160200	CBS	21	6.6621	0.5143	0.006999	0.7189	0.01427
ENSG00000263934	SNORD3A	17	1.0902	-0.7687	0.007042	0.7189		0.8354
ENSG00000181126	HLA-V	6	-1.6492	1.0325	0.007112	0.7189		0.8354
ENSG00000207067	SNORA72	8	-0.1948	-0.766	0.007165	0.7189		0.8354
ENSG00000149823	VPS51	11	6.9823	-0.2015	0.007205	0.7189		0.8354
ENSG00000176399	DMRTA1	9	2.0157	0.9291	0.007249	0.7189		0.8354
ENSG00000131095	GFAP	17	5.033	3.2259	0.007252	0.7189		0.8354
ENSG00000228594	C1orf233	1	5.438	0.3146	0.007282	0.7189		0.8354
ENSG00000075391	RASAL2	1	6.7854	-0.3692	0.007327	0.7189		0.8354
ENSG00000187688	TRPV2	17	-0.2897	0.9665	0.007328	0.7189		0.8354
ENSG00000033100	CHPF2	7	5.7783	-0.4522	0.00735	0.7189		0.8354
ENSG00000254815	RP11-496I9.1	11	4.1967	0.5632	0.007364	0.7189		0.8354
ENSG00000182253	SYNM	15	6.3218	0.6163	0.007382	0.7189		0.8354
ENSG00000145819	ARHGAP26	5	4.9655	0.386	0.007458	0.7228		0.8354
ENSG00000269993	AF003625.3	X	2.3413	2.1637	0.007612	0.7342		0.8354
ENSG00000074527	NTN4	12	3.5749	-0.4716	0.007731	0.7421		0.8354
ENSG00000145632	PLK2	5	5.9488	-0.2819	0.007847	0.7441		0.8354
ENSG00000185495	RP11-504P24.4	1	-0.8616	-1.0412	0.007852	0.7441		0.8354
ENSG00000172819	RARG	12	3.6439	0.3521	0.007899	0.7441		0.8354
ENSG00000168918	INPP5D	2	4.0203	0.3203	0.0079	0.7441		0.8354
ENSG00000087250	MT3	16	4.5305	0.2771	0.007974	0.7462		0.8354
ENSG00000142319	SLC6A3	5	-1.5508	1.3389	0.007997	0.7462		0.8354
ENSG00000148734	NPFFR1	10	1.167	1.5918	0.008057	0.7468		0.8354
ENSG00000188425	NANOS2	19	-0.7875	-0.9135	0.008078	0.7468		0.8354
ENSG00000196421	LINC00176	20	3.7313	0.4175	0.008123	0.7476		0.8354
ENSG00000079257	LXN	3	0.4405	0.8519	0.008199	0.7497		0.8354
ENSG00000197859	ADAMTSL2	9	0.9643	1.0678	0.008221	0.7497		0.8354
ENSG00000179111	HES7	17	2.7954	-0.4805	0.008313	0.7546		0.8354
ENSG00000169752	NRG4	15	0.7127	1.1024	0.00848	0.7663		0.8354
ENSG00000240038	AMY2B	1	3.5237	-0.4225	0.008594	0.7683		0.8354
ENSG00000150540	HNMT	2	0.3718	1.2258	0.008603	0.7683		0.8354
ENSG00000225138	CTD-2228K2.7	5	5.997	0.3067	0.008641	0.7683		0.8354
ENSG00000168843	FSTL5	4	6.2904	-0.4421	0.008685	0.7683		0.8354
ENSG00000092929	UNC13D	17	3.7456	0.6099	0.008734	0.7683		0.8354
ENSG00000117069	ST6GALNAC5	1	4.6696	0.4897	0.008851	0.7683		0.8354
ENSG00000183458	RP11-958N24.1	16	3.9033	-0.2954	0.008857	0.7683		0.8354
ENSG00000260144	RP11-361M10.3	15	-1.2523	-1.1816	0.008882	0.7683		0.8354
ENSG00000231713	AF064860.7	21	-1.3715	1.4012	0.008912	0.7683	0.01799
ENSG00000102195	GPR50	X	4.4477	2.2284	0.008926	0.7683		0.8354
ENSG00000101104	PABPC1L	20	4.726	0.365	0.008929	0.7683		0.8354
ENSG00000104064	GABPB1	15	4.1336	-0.328	0.009044	0.7683		0.8354
ENSG00000112855	HARS2	5	5.2781	-0.2068	0.00908	0.7683		0.8354
ENSG00000163558	PRKCI	3	5.8317	-0.1789	0.00919	0.7683		0.8354
ENSG00000145198	VWA5B2	3	3.9466	0.3895	0.009201	0.7683		0.8354
ENSG00000130702	LAMA5	20	7.4693	0.2511	0.009222	0.7683		0.8354
ENSG00000213963	AC074286.1	2	2.0642	0.4963	0.009228	0.7683		0.8354
ENSG00000236029	AL953854.2	9	-0.4933	-0.7671	0.009267	0.7683		0.8354
ENSG00000054983	GALC	14	5.5289	0.2935	0.009311	0.7683		0.8354
ENSG00000268041	CTD-2575K13.6	19	2.1336	-0.9443	0.009312	0.7683		0.8354
ENSG00000115604	IL18R1	2	-1.4537	1.3312	0.009319	0.7683		0.8354
ENSG00000154721	JAM2	21	6.2123	0.781	0.00937	0.7683	0.01874
ENSG00000204118	NAP1L6	X	-0.7735	1.1586	0.009382	0.7683		0.8354
ENSG00000132530	XAF1	17	-1.754	0.9419	0.009434	0.7694		0.8354
ENSG00000142149	HUNK	21	5.731	0.3955	0.00969	0.787	0.0192
ENSG00000118514	ALDH8A1	6	1.6825	-0.609	0.009733	0.7874		0.8354
ENSG00000159176	CSRP1	1	3.7506	0.5964	0.009785	0.7884		0.8354
ENSG00000170365	SMAD1	4	5.1265	-0.2144	0.009946	0.7974		0.8354
ENSG00000144485	HES6	2	7.2543	-0.3003	0.009977	0.7974		0.8354
ENSG00000037280	FLT4	5	1.9484	0.6285	0.01003	0.7986		0.8354
ENSG00000257335	MGAM	7	0.0842	-0.6436	0.0101	0.8012		0.8354
ENSG00000174567	GOLT1A	1	0.1066	1.4938	0.01014	0.8012		0.8354
ENSG00000078295	ADCY2	5	6.5906	0.1978	0.01029	0.8044		0.8354
ENSG00000167311	ART5	11	0.9012	0.7387	0.01029	0.8044		0.8354
ENSG00000268869	ESPNP	1	-0.3439	1.1742	0.01031	0.8044		0.8354
ENSG00000167588	GPD1	12	2.0431	0.4621	0.01045	0.8058		0.8354
ENSG00000101017	CD40	20	-1.4703	1.2581	0.01046	0.8058		0.8354
ENSG00000235711	ANKRD34C	15	-1.8226	1.4336	0.01058	0.8058		0.8354
ENSG00000142156	COL6A1	21	9.0411	0.7086	0.01058	0.8058	0.02078
ENSG00000177685	EFCAB4A	11	2.8997	0.624	0.01058	0.8058		0.8354
ENSG00000204385	SLC44A4	6	-1.0317	0.7329	0.0107	0.8058		0.8354
ENSG00000158234	FAIM	3	0.4296	0.683	0.01073	0.8058		0.8354
ENSG00000126562	WNK4	17	1.0902	0.7742	0.01073	0.8058		0.8354
ENSG00000263809	RP11-849F2.7	17	0.3447	-0.6459	0.01074	0.8058		0.8354
ENSG00000009950	MLXIPL	7	2.8681	0.6681	0.01075	0.8058		0.8354
ENSG00000079102	RUNX1T1	8	6.6401	-0.3457	0.01076	0.8058		0.8354
ENSG00000183454	GRIN2A	16	2.2147	0.7477	0.01085	0.8075		0.8354
ENSG00000204961	PCDHA9	5	1.1834	-0.7879	0.0109	0.8075		0.8354
ENSG00000269640	CTD-2521M24.9	19	-1.4902	1.2506	0.01092	0.8075		0.8354
ENSG00000185838	GNB1L	22	2.8229	-0.4355	0.01096	0.8075		0.8354
ENSG00000006757	PNPLA4	X	3.0632	0.4681	0.01099	0.8075		0.8354
ENSG00000166033	HTRA1	10	6.0463	0.443	0.01124	0.8123		0.8354
ENSG00000231125	AF129075.5	21	-1.1101	1.0363	0.01126	0.8123	0.02173
ENSG00000223431	MTND6P21	21	1.0459	0.8534	0.01127	0.8123	0.02173
ENSG00000119729	RHOQ	2	5.4769	0.2315	0.01129	0.8123		0.8354
ENSG00000243679	RP11-274B21.3	7	4.0543	-0.2886	0.01132	0.8123		0.8354
ENSG00000188290	HES4	1	7.3873	-0.401	0.01132	0.8123		0.8354
ENSG00000136147	PHF11	13	1.1771	0.9804	0.01134	0.8123		0.8354
ENSG00000143207	RFWD2	1	5.7615	-0.2175	0.01144	0.8125		0.8354
ENSG00000164849	GPR146	7	1.1004	0.654	0.01149	0.8125		0.8354
ENSG00000105287	PRKD2	19	5.1553	0.2073	0.01149	0.8125		0.8354
ENSG00000258636	CTD-2298J14.2	14	-0.5922	1.0758	0.01153	0.8125		0.8354
ENSG00000102271	KLHL4	X	2.8542	0.6471	0.01167	0.8125		0.8354
ENSG00000236334	PPIAL4G	1	-1.3484	0.9188	0.01171	0.8125		0.8354
ENSG00000255142	AP006621.6	11	0.7678	0.5274	0.01179	0.8125		0.8354
ENSG00000164591	MYOZ3	5	1.3545	0.5655	0.01189	0.8125		0.8354
ENSG00000005884	ITGA3	17	5.5951	0.4447	0.01191	0.8125		0.8354
ENSG00000102349	KLF8	X	3.5247	0.5397	0.01191	0.8125		0.8354
ENSG00000176054	RPL23P2	21	2.2992	0.4972	0.01203	0.8125	0.02298
ENSG00000165312	OTUD1	10	4.0951	-0.3116	0.01224	0.8125		0.8354
ENSG00000137055	PLAA	9	5.814	-0.2279	0.0123	0.8125		0.8354
ENSG00000187210	GCNT1	9	3.1887	0.8792	0.01239	0.8125		0.8354
ENSG00000150656	CNDP1	18	-0.6124	-0.8228	0.0124	0.8125		0.8354
ENSG00000136404	TM6SF1	15	-0.2796	0.7638	0.01248	0.8125		0.8354
ENSG00000204110	RP1-153P14.8	6	-1.1502	0.8305	0.01259	0.8125		0.8354
ENSG00000075142	SRI	7	6.3239	0.1905	0.01263	0.8125		0.8354
ENSG00000229356	LRRC3-AS1	21	0.9012	0.6198	0.01269	0.8125	0.02375
ENSG00000153406	NMRAL1	16	4.0733	0.5394	0.01269	0.8125		0.8354
ENSG00000112139	MDGA1	6	6.9164	-0.2033	0.01269	0.8125		0.8354
ENSG00000113211	PCDHB6	5	3.1214	-0.5339	0.0127	0.8125		0.8354
ENSG00000153162	BMP6	6	1.5151	1.134	0.0127	0.8125		0.8354
ENSG00000183778	B3GALT5	21	3.7416	0.3833	0.01276	0.8125	0.02375
ENSG00000242220	TCP10L	21	1.7562	0.5782	0.01276	0.8125	0.02375
ENSG00000264268	MIR4767	X	-1.6406	-0.8633	0.01279	0.8125		0.8354
ENSG00000107829	FBXW4	10	4.2307	0.5986	0.01283	0.8125		0.8354
ENSG00000165810	BTNL9	5	2.5193	1.0454	0.01294	0.8125		0.8354
ENSG00000149451	ADAM33	20	1.9533	1.061	0.01303	0.8125		0.8354
ENSG00000197847	SLC22A20	11	1.4211	0.5454	0.01312	0.8125		0.8354
ENSG00000110066	SUV420H1	11	6.9316	-0.2007	0.01322	0.8125		0.8354
ENSG00000171772	SYCE1	10	-0.3236	-2.5022	0.01329	0.8125		0.8354
ENSG00000164588	HCN1	5	2.7136	0.7975	0.01334	0.8125		0.8354
ENSG00000117226	GBP3	1	-1.0742	1.4862	0.01337	0.8125		0.8354
ENSG00000184731	FAM110C	2	1.0351	0.8857	0.0134	0.8125		0.8354
ENSG00000130203	APOE	19	7.7056	1.2546	0.01341	0.8125		0.8354
ENSG00000196503	ARL9	4	0.0089	0.9449	0.01349	0.8125		0.8354
ENSG00000196542	SPTSSB	3	1.4592	0.4684	0.0135	0.8125		0.8354
ENSG00000178127	NDUFV2	18	1.8338	-0.4551	0.01352	0.8125		0.8354
ENSG00000140455	USP3	15	6.0675	-0.3644	0.01355	0.8125		0.8354
ENSG00000105699	LSR	19	2.5991	1.3057	0.01362	0.8125		0.8354
ENSG00000095932	C19orf77	19	-0.6118	1.0386	0.01377	0.8125		0.8354
ENSG00000231725	VN1R110P	X	-0.8812	-1.1983	0.01378	0.8125		0.8354
ENSG00000165929	TC2N	14	2.1509	0.6464	0.01379	0.8125		0.8354
ENSG00000144040	SFXN5	2	5.8712	0.4353	0.01401	0.8125		0.8354
ENSG00000143816	WNT9A	1	2.8825	0.4886	0.01401	0.8125		0.8354
ENSG00000165105	RASEF	9	1.6103	1.2177	0.01401	0.8125		0.8354
ENSG00000131620	ANO1	11	2.6042	1.9038	0.01404	0.8125		0.8354
ENSG00000142606	MMEL1	1	1.2619	0.9893	0.0141	0.8125		0.8354
ENSG00000173389	IQCF1	3	0.0047	-0.7488	0.01413	0.8125		0.8354
ENSG00000183527	PSMG1	21	4.717	0.5198	0.01417	0.8125	0.02615
ENSG00000245498	RP11-677M14.7	11	2.1692	0.5243	0.01417	0.8125		0.8354
ENSG00000167967	E4F1	16	5.8678	-0.1855	0.01421	0.8125		0.8354
ENSG00000165478	HEPACAM	11	2.1607	1.0857	0.01426	0.8125		0.8354
ENSG00000170703	TTLL6	17	-0.9767	1.717	0.01428	0.8125		0.8354
ENSG00000146122	DAAM2	6	4.0517	0.9173	0.01434	0.8125		0.8354
ENSG00000120802	TMPO	12	7.179	-0.2081	0.01435	0.8125		0.8354
ENSG00000125845	BMP2	20	2.418	0.7373	0.01441	0.8125		0.8354
ENSG00000127863	TNFRSF19	13	5.6721	0.3361	0.01442	0.8125		0.8354
ENSG00000060656	PTPRU	1	5.7125	0.5924	0.01475	0.8125		0.8354
ENSG00000265262	RP11-180P8.2	17	-1.1045	0.8371	0.01478	0.8125		0.8354
ENSG00000197747	S100A10	1	3.8763	1.5613	0.01483	0.8125		0.8354
ENSG00000204789	ZNF204P	6	3.9824	0.4603	0.01502	0.8125		0.8354
ENSG00000236287	ZBED5	11	6.2304	-0.1521	0.01502	0.8125		0.8354
ENSG00000143494	VASH2	1	6.1526	-0.3075	0.01504	0.8125		0.8354
ENSG00000262585	RP11-353N14.5	17	-0.4183	-0.8798	0.01507	0.8125		0.8354
ENSG00000108854	SMURF2	17	5.6364	-0.1698	0.0151	0.8125		0.8354
ENSG00000228141	AC105339.1	15	-1.8113	0.7837	0.01511	0.8125		0.8354
ENSG00000153446	C16orf89	16	1.4191	0.7041	0.01511	0.8125		0.8354
ENSG00000180071	ANKRD18A	9	-0.2448	1.0154	0.01512	0.8125		0.8354
ENSG00000121210	KIAA0922	4	5.1539	-0.268	0.01512	0.8125		0.8354
ENSG00000136068	FLNB	3	6.5244	0.2713	0.01513	0.8125		0.8354
ENSG00000203995	ZYG11A	1	0.2194	1.076	0.01515	0.8125		0.8354
ENSG00000163393	SLC22A15	1	3.6421	0.4691	0.01522	0.8125		0.8354
ENSG00000214870	AC004540.5	7	3.6288	-0.4505	0.01531	0.8125		0.8354
ENSG00000040487	PQLC2	1	4.4946	-0.206	0.01534	0.8125		0.8354
ENSG00000106538	RARRES2	7	1.9976	0.8914	0.01535	0.8125		0.8354
ENSG00000204860	FAM201A	9	-0.3047	0.9533	0.01536	0.8125		0.8354
ENSG00000059378	PARP12	7	1.0288	0.7308	0.01536	0.8125		0.8354
ENSG00000162461	SLC25A34	1	2.9546	0.3999	0.01536	0.8125		0.8354
ENSG00000206190	ATP10A	15	1.0019	1.4544	0.01538	0.8125		0.8354
ENSG00000143258	USP21	1	5.7271	-0.2273	0.01544	0.8125		0.8354
ENSG00000233723	LINC01122	2	2.9702	-0.4971	0.01546	0.8125		0.8354
ENSG00000133710	SPINK5	5	4.7998	-0.5107	0.01553	0.8125		0.8354
ENSG00000254377	LINC00966	8	4.8264	-0.3653	0.01559	0.8125		0.8354
ENSG00000162975	KCNF1	2	4.6123	-0.4627	0.01562	0.8125		0.8354
ENSG00000104361	NIPAL2	8	1.3425	1.1819	0.01564	0.8125		0.8354
ENSG00000124074	ENKD1	16	4.7881	0.266	0.01565	0.8125		0.8354
ENSG00000175155	YPEL2	17	3.606	-0.3727	0.01569	0.8125		0.8354
ENSG00000089250	NOS1	12	2.2552	0.6468	0.01578	0.8125		0.8354
ENSG00000112164	GLP1R	6	-0.5812	1.0717	0.01582	0.8125		0.8354
ENSG00000197980	LEKR1	3	-0.8474	0.8503	0.01583	0.8125		0.8354
ENSG00000204516	MICB	6	-0.9192	1.1621	0.01585	0.8125		0.8354
ENSG00000130762	ARHGEF16	1	2.8567	0.7502	0.01587	0.8125		0.8354
ENSG00000235989	MORC2-AS1	22	-1.5044	-0.9203	0.01587	0.8125		0.8354
ENSG00000180902	D2HGDH	2	4.7931	0.2587	0.0159	0.8125		0.8354
ENSG00000120616	EPC1	10	6.3776	-0.2043	0.01599	0.8125		0.8354
ENSG00000161921	CXCL16	17	1.1053	0.863	0.01601	0.8125		0.8354
ENSG00000196705	ZNF431	19	4.2546	-0.2316	0.01601	0.8125		0.8354
ENSG00000102804	TSC22D1	13	8.6705	-0.2628	0.01602	0.8125		0.8354
ENSG00000184486	POU3F2	6	6.7554	-0.4153	0.01603	0.8125		0.8354
ENSG00000013561	RNF14	5	5.7872	0.1841	0.01614	0.8125		0.8354
ENSG00000149289	ZC3H12C	11	5.3805	-0.3577	0.01622	0.8125		0.8354
ENSG00000231431	FAR2P4	2	4.5295	-0.2031	0.01627	0.8125		0.8354
ENSG00000197956	S100A6	1	3.3048	0.8701	0.01628	0.8125		0.8354
ENSG00000187244	BCAM	19	5.5263	0.5524	0.01631	0.8125		0.8354
ENSG00000214597	TMEM249	8	0.3413	0.8253	0.01632	0.8125		0.8354
ENSG00000272720	CTA-228A9.3	22	1.7057	0.4794	0.01639	0.8125		0.8354
ENSG00000102239	BRS3	X	-0.2189	2.5919	0.0164	0.8125		0.8354
ENSG00000204525	HLA-C	6	5.2562	0.3492	0.01641	0.8125		0.8354
ENSG00000157890	MEGF11	15	4.1071	0.3989	0.01647	0.8125		0.8354
ENSG00000169836	TACR3	4	1.9026	-0.6633	0.01649	0.8125		0.8354
ENSG00000184144	CNTN2	1	6.9165	-0.3109	0.0166	0.8125		0.8354
ENSG00000230870	FBXW11P1	21	-1.5907	0.9274	0.01666	0.8125	0.03048
ENSG00000131831	RAI2	X	3.3997	-0.3643	0.01677	0.8125		0.8354
ENSG00000266947	RP11-799D4.4	17	1.5484	0.6235	0.01677	0.8125		0.8354
ENSG00000197943	PLCG2	16	0.517	0.8666	0.01687	0.8125		0.8354
ENSG00000187446	CHP1	15	6.5399	0.1455	0.01689	0.8125		0.8354
ENSG00000145321	GC	4	1.1004	-0.9286	0.01692	0.8125		0.8354
ENSG00000117676	RPS6KA1	1	3.6364	0.3009	0.01693	0.8125		0.8354
ENSG00000135363	LMO2	11	4.614	0.5368	0.01693	0.8125		0.8354
ENSG00000134769	DTNA	18	6.5871	0.2028	0.01705	0.8125		0.8354
ENSG00000109920	FNBP4	11	7.0592	-0.201	0.01713	0.8125		0.8354
ENSG00000178947	LINC00086	X	5.455	0.2559	0.01716	0.8125		0.8354
ENSG00000245466	CTD-2540L5.6	14	0.3612	0.6275	0.01718	0.8125		0.8354
ENSG00000169071	ROR2	9	3.2538	0.5429	0.01723	0.8125		0.8354
ENSG00000164403	SHROOM1	5	0.7345	1.173	0.01724	0.8125		0.8354
ENSG00000179403	VWA1	1	5.2918	0.4233	0.01731	0.8125		0.8354
ENSG00000151789	ZNF385D	3	3.4208	-0.6526	0.01737	0.8125		0.8354
ENSG00000188322	SBK1	16	8.9859	-0.272	0.0174	0.8125		0.8354
ENSG00000004455	AK2	1	5.8422	0.1795	0.01742	0.8125		0.8354
ENSG00000239665	RP11-295P9.3	10	4.5691	-0.258	0.01746	0.8125		0.8354
ENSG00000227184	EPPK1	8	2.304	0.6033	0.01748	0.8125		0.8354
ENSG00000259609	RP11-342A23.1	15	-0.9823	0.9159	0.01757	0.8125		0.8354
ENSG00000139354	GAS2L3	12	4.1255	-0.4996	0.01759	0.8125		0.8354
ENSG00000224905	AP001347.6	21	1.0292	0.7839	0.01762	0.8125	0.03196
ENSG00000116661	FBXO2	1	4.0866	0.6549	0.01762	0.8125		0.8354
ENSG00000185946	RNPC3	1	4.5303	-0.183	0.01765	0.8125		0.8354
ENSG00000103549	RNF40	16	7.3079	-0.157	0.01766	0.8125		0.8354
ENSG00000164088	PPM1M	3	3.357	0.3116	0.01774	0.8125		0.8354
ENSG00000164683	HEY1	8	5.4017	0.3562	0.01778	0.8125		0.8354
ENSG00000147119	CHST7	X	4.232	0.6003	0.01798	0.8125		0.8354
ENSG00000271882	KB-1410C5.5	8	-1.3082	0.7936	0.01798	0.8125		0.8354
ENSG00000038358	EDC4	16	6.3261	-0.2138	0.018	0.8125		0.8354
ENSG00000159231	CBR3	21	-0.4783	1.2311	0.01802	0.8125	0.03241
ENSG00000189190	ZNF600	19	0.4727	0.797	0.0181	0.8125		0.8354
ENSG00000171208	NETO2	16	6.5486	-0.5301	0.0181	0.8125		0.8354
ENSG00000183423	LRIT3	4	-0.0701	-0.5794	0.01821	0.8125		0.8354
ENSG00000206159	GYG2P1	Y	-0.2699	1.3128	0.01822	0.8125		0.8354
ENSG00000262165	RP11-81A22.5	17	-0.3927	0.8397	0.01836	0.8125		0.8354
ENSG00000185621	LMLN	3	4.1618	0.2461	0.01849	0.8125		0.8354
ENSG00000143390	RFX5	1	5.1496	-0.2139	0.01849	0.8125		0.8354
ENSG00000267167	RP11-687F6.1	18	-1.0574	-0.7091	0.01851	0.8125		0.8354
ENSG00000128487	SPECC1	17	5.5216	-0.4322	0.0186	0.8125		0.8354
ENSG00000092345	DAZL	3	0.2267	1.2355	0.0186	0.8125		0.8354
ENSG00000153132	CLGN	4	4.3802	-0.2598	0.0187	0.8125		0.8354
ENSG00000182968	SOX1	13	6.42	-0.2633	0.01872	0.8125		0.8354
ENSG00000107863	ARHGAP21	10	8.2602	-0.276	0.01872	0.8125		0.8354
ENSG00000056998	GYG2	X	4.3305	0.4548	0.01879	0.8125		0.8354
ENSG00000111364	DDX55	12	4.9441	-0.1789	0.01899	0.8125		0.8354
ENSG00000182132	KCNIP1	5	4.8506	-0.3803	0.01902	0.8125		0.8354
ENSG00000214338	SOGA3	6	1.7802	-0.4554	0.01904	0.8125		0.8354
ENSG00000139211	AMIGO2	12	4.1257	0.5519	0.01906	0.8125		0.8354
ENSG00000153561	RMND5A	2	6.3551	-0.2417	0.01911	0.8125		0.8354
ENSG00000140873	ADAMTS18	16	2.0684	1.0247	0.01916	0.8125		0.8354
ENSG00000198931	APRT	16	4.6329	0.2643	0.01934	0.8125		0.8354
ENSG00000159788	RGS12	4	6.4106	-0.2001	0.01935	0.8125		0.8354
ENSG00000196639	HRH1	3	1.5012	0.5936	0.01948	0.8125		0.8354
ENSG00000231871	IPO9-AS1	1	-0.5611	0.7089	0.01948	0.8125		0.8354
ENSG00000100285	NEFH	22	2.8556	0.6289	0.0195	0.8125		0.8354
ENSG00000182873	RP11-181G12.2	1	2.6145	-0.4578	0.01955	0.8125		0.8354
ENSG00000065978	YBX1	1	10.0986	-0.2129	0.0196	0.8125		0.8354
ENSG00000185808	PIGP	21	3.7413	0.4781	0.01968	0.8125	0.03509
ENSG00000140403	DNAJA4	15	1.5505	1.0508	0.01974	0.8125		0.8354
ENSG00000140400	MAN2C1	15	6.7413	-0.2136	0.01979	0.8125		0.8354
ENSG00000118922	KLF12	13	6.8859	-0.2647	0.01983	0.8125		0.8354
ENSG00000152611	CAPSL	5	1.2223	1.211	0.01988	0.8125		0.8354
ENSG00000089127	OAS1	12	-0.3381	0.9581	0.01988	0.8125		0.8354
ENSG00000171798	KNDC1	10	5.7319	0.3185	0.01999	0.8125		0.8354
ENSG00000262700	RP11-266L9.3	16	-0.6634	0.6634	0.02002	0.8125		0.8354
ENSG00000173826	KCNH6	17	-0.8012	1.4817	0.02007	0.8125		0.8354
ENSG00000204348	DXO	6	4.4174	-0.3116	0.02013	0.8125		0.8354
ENSG00000219355	RPL31P52	12	-1.5942	-0.9091	0.02013	0.8125		0.8354
ENSG00000157765	SLC34A2	4	-1.0108	1.3881	0.02014	0.8125		0.8354
ENSG00000180921	FAM83H	8	3.5646	0.5871	0.02016	0.8125		0.8354
ENSG00000215845	TSTD1	1	1.3992	1.0675	0.02017	0.8125		0.8354
ENSG00000134294	SLC38A2	12	6.7707	-0.2188	0.02017	0.8125		0.8354
ENSG00000257342	RP11-571M6.7	12	-1.947	0.7275	0.0202	0.8125		0.8354
ENSG00000005513	SOX8	16	5.6166	-0.2837	0.02029	0.8125		0.8354
ENSG00000183484	GPR132	14	-0.6235	0.889	0.0203	0.8125		0.8354
ENSG00000161249	DMKN	19	2.4026	1.204	0.02043	0.8125		0.8354
ENSG00000151224	MAT1A	10	1.0043	2.8547	0.02044	0.8125		0.8354
ENSG00000180660	MAB21L1	13	5.4092	-0.2953	0.02045	0.8125		0.8354
ENSG00000272983	RP11-508N22.12	10	2.0923	0.7887	0.02052	0.8125		0.8354
ENSG00000187961	KLHL17	1	4.9858	-0.2727	0.02053	0.8125		0.8354
ENSG00000256143	Z95704.5	4	-1.2456	0.7777	0.02057	0.8125		0.8354
ENSG00000140279	DUOX2	15	-0.4408	1.1433	0.02059	0.8125		0.8354
ENSG00000155026	RSPH10B	7	-1.2039	0.7337	0.02062	0.8125		0.8354
ENSG00000103024	NME3	16	4.5943	-0.2756	0.02063	0.8125		0.8354
ENSG00000113273	ARSB	5	4.8668	-0.4145	0.02067	0.8125		0.8354
ENSG00000116663	FBXO6	1	1.3834	0.5661	0.02074	0.8125		0.8354
ENSG00000237172	B3GNT9	16	2.9692	0.5708	0.02075	0.8125		0.8354
ENSG00000182256	GABRG3	15	2.6112	0.8117	0.02079	0.8125		0.8354
ENSG00000160207	HSF2BP	21	0.8674	0.742	0.02085	0.8125	0.03684
ENSG00000229186	ADAM1A	12	4.4276	-0.2215	0.02098	0.8125		0.8354
ENSG00000185272	RBM11	21	2.8711	0.792	0.02101	0.8125	0.03684
ENSG00000196167	COLCA1	11	-1.1161	0.952	0.02115	0.8125		0.8354
ENSG00000183935	HTR7P1	12	0.7525	0.5906	0.02116	0.8125		0.8354
ENSG00000184786	TCTE3	6	-0.9452	0.7625	0.0213	0.8125		0.8354
ENSG00000181847	TIGIT	3	-1.2367	-1.0075	0.02133	0.8125		0.8354
ENSG00000184216	IRAK1	X	5.0515	0.3746	0.02137	0.8125		0.8354
ENSG00000007174	DNAH9	17	3.1109	1.0339	0.02137	0.8125		0.8354
ENSG00000135870	RC3H1	1	5.774	-0.3535	0.02141	0.8125		0.8354
ENSG00000159433	STARD9	15	5.7013	-0.2781	0.02146	0.8125		0.8354
ENSG00000163121	NEURL3	2	-0.8867	0.6442	0.02148	0.8125		0.8354
ENSG00000229474	PATL2	15	-1.5123	1.3187	0.02162	0.8125		0.8354
ENSG00000130429	ARPC1B	7	2.9793	0.628	0.02166	0.8125		0.8354
ENSG00000257151	PWAR6	15	7.4871	-0.2199	0.02173	0.8125		0.8354
ENSG00000272218	RP11-11N5.3	4	0.4729	0.5771	0.0218	0.8125		0.8354
ENSG00000107902	LHPP	10	4.3475	0.2057	0.02187	0.8125		0.8354
ENSG00000135245	HILPDA	7	4.7307	0.5059	0.02187	0.8125		0.8354
ENSG00000157578	LCA5L	21	0.6975	0.9988	0.02189	0.8125	0.03808
ENSG00000173040	EVC2	4	0.5997	0.7381	0.02189	0.8125		0.8354
ENSG00000255248	RP11-166D19.1	11	7.6011	-0.2429	0.02215	0.8125		0.8354
ENSG00000033050	ABCF2	7	6.0016	-0.3611	0.02216	0.8125		0.8354
ENSG00000113209	PCDHB5	5	5.8284	-0.4033	0.02218	0.8125		0.8354
ENSG00000101850	GPR143	X	1.5846	0.6874	0.02238	0.8125		0.8354
ENSG00000172348	RCAN2	6	5.7922	0.2151	0.0224	0.8125		0.8354
ENSG00000105229	PIAS4	19	5.5446	-0.2649	0.02245	0.8125		0.8354
ENSG00000145945	FAM50B	6	3.2647	-1.5155	0.02248	0.8125		0.8354
ENSG00000114023	FAM162A	3	5.8845	0.4508	0.02249	0.8125		0.8354
ENSG00000134020	PEBP4	8	-0.3561	0.916	0.02252	0.8125		0.8354
ENSG00000083444	PLOD1	1	6.403	0.6087	0.02255	0.8125		0.8354
ENSG00000184619	KRBA2	17	1.063	-0.5034	0.02258	0.8125		0.8354
ENSG00000148219	ASTN2	9	5.3952	0.5237	0.02259	0.8125		0.8354
ENSG00000256043	CTSO	4	1.2504	0.7561	0.02266	0.8125		0.8354
ENSG00000196890	HIST3H2BB	1	-1.1534	0.6855	0.0227	0.8125		0.8354
ENSG00000087085	ACHE	7	6.3676	0.6158	0.02271	0.8125		0.8354
ENSG00000189042	ZNF567	19	3.6015	-0.2859	0.02273	0.8125		0.8354
ENSG00000129646	QRICH2	17	4.875	-0.1978	0.02281	0.8125		0.8354
ENSG00000134107	BHLHE40	3	5.4768	0.3398	0.02281	0.8125		0.8354
ENSG00000185507	IRF7	11	3.4901	0.3953	0.0229	0.8125		0.8354
ENSG00000184925	LCN12	9	0.9866	-0.585	0.02291	0.8125		0.8354
ENSG00000115255	REEP6	19	3.9384	0.5116	0.02295	0.8125		0.8354
ENSG00000271344	RP11-274B21.9	7	0.1034	-0.6078	0.02296	0.8125		0.8354
ENSG00000160796	NBEAL2	3	5.2444	0.1878	0.02314	0.8125		0.8354
ENSG00000088827	SIGLEC1	20	0.9683	-0.7381	0.02316	0.8125		0.8354
ENSG00000186792	HYAL3	3	2.0771	0.4878	0.02316	0.8125		0.8354
ENSG00000235999	RP11-403I13.8	1	-0.7674	0.6273	0.02317	0.8125		0.8354
ENSG00000254087	LYN	8	3.8975	0.7788	0.02318	0.8125		0.8354
ENSG00000137266	SLC22A23	6	6.6905	-0.2222	0.02321	0.8125		0.8354
ENSG00000152763	WDR78	1	3.0069	0.4278	0.02324	0.8125		0.8354
ENSG00000001461	NIPAL3	1	5.3236	0.3369	0.02325	0.8125		0.8354
ENSG00000170456	DENND5B	12	6.4454	-0.2932	0.02326	0.8125		0.8354
ENSG00000145216	FIP1L1	4	6.0329	-0.1803	0.02326	0.8125		0.8354
ENSG00000151164	RAD9B	12	0.2292	0.504	0.02336	0.8125		0.8354
ENSG00000132254	ARFIP2	11	5.6462	-0.169	0.02339	0.8125		0.8354
ENSG00000226450	CYP2D8P	22	1.3202	-0.6068	0.02349	0.8125		0.8354
ENSG00000147202	DIAPH2	X	3.0882	0.3314	0.02355	0.8125		0.8354
ENSG00000086205	FOLH1	11	-0.0497	2.1482	0.02361	0.8125		0.8354
ENSG00000198870	C9orf96	9	1.7744	0.4124	0.02362	0.8125		0.8354
ENSG00000259976	RP11-553L6.5	3	4.2741	-0.3165	0.02365	0.8125		0.8354
ENSG00000161960	EIF4A1	17	3.9119	-0.3522	0.02365	0.8125		0.8354
ENSG00000227077	AC107983.4	17	-0.8186	-0.7166	0.02372	0.8125		0.8354
ENSG00000262873	CTD-2561B21.11	17	-1.4034	-1.0739	0.02374	0.8125		0.8354
ENSG00000185436	IFNLR1	1	-0.1472	0.9317	0.02383	0.8125		0.8354
ENSG00000173218	VANGL1	1	3.341	0.4747	0.02383	0.8125		0.8354
ENSG00000184588	PDE4B	1	6.1948	-0.2601	0.02383	0.8125		0.8354
ENSG00000125246	CLYBL	13	2.9917	0.3954	0.02383	0.8125		0.8354
ENSG00000230124	RP5-1180C10.2	1	3.5275	-0.313	0.02384	0.8125		0.8354
ENSG00000117602	RCAN3	1	5.2234	0.6537	0.02389	0.8125		0.8354
ENSG00000163975	MFI2	3	2.3231	1.2326	0.0239	0.8125		0.8354
ENSG00000126870	WDR60	7	5.4514	-0.3815	0.02392	0.8125		0.8354
ENSG00000152582	SPEF2	5	4.3338	0.5253	0.02395	0.8125		0.8354
ENSG00000118898	PPL	16	3.3338	0.5075	0.02396	0.8125		0.8354
ENSG00000198597	ZNF536	19	5.7867	-0.2881	0.024	0.8125		0.8354
ENSG00000272511	RP11-180N14.1	3	0.9967	-0.8762	0.02403	0.8125		0.8354
ENSG00000213640	RP11-797H7.3	7	-0.5621	-0.7497	0.02413	0.8125		0.8354
ENSG00000150361	KLHL1	13	4.5554	-0.5958	0.0242	0.8125		0.8354
ENSG00000107831	FGF8	10	-0.3443	1.7574	0.02421	0.8125		0.8354
ENSG00000245060	LINC00847	5	2.2174	-0.7049	0.02425	0.8125		0.8354
ENSG00000100911	PSME2	14	5.8636	0.1432	0.0243	0.8125		0.8354
ENSG00000115414	FN1	2	8.5167	1.1988	0.02441	0.8125		0.8354
ENSG00000171388	APLN	X	2.7392	0.5204	0.02442	0.8125		0.8354
ENSG00000261654	RP11-96K19.4	1	0.2135	-0.6632	0.02444	0.8125		0.8354
ENSG00000060566	CREB3L3	19	-0.7908	2.5705	0.02448	0.8125		0.8354
ENSG00000250156	CTC-498M16.2	5	-0.7268	-0.7037	0.02449	0.8125		0.8354
ENSG00000260432	RP11-297M9.2	16	1.1482	0.582	0.02452	0.8125		0.8354
ENSG00000198841	KTI12	1	3.4083	-0.2906	0.02457	0.8125		0.8354
ENSG00000124406	ATP8A1	4	6.5061	-0.3347	0.02462	0.8125		0.8354
ENSG00000168484	SFTPC	8	-0.9124	0.8221	0.02463	0.8125		0.8354
ENSG00000114933	INO80D	2	5.5007	-0.305	0.02465	0.8125		0.8354
ENSG00000173327	MAP3K11	11	5.4248	0.2688	0.02466	0.8125		0.8354
ENSG00000233670	PIRT	17	0.4893	1.1446	0.02466	0.8125		0.8354
ENSG00000167858	TEKT1	17	1.5486	1.2401	0.02467	0.8125		0.8354
ENSG00000224729	PCOLCE-AS1	7	1.351	0.5512	0.02481	0.8125		0.8354
ENSG00000137628	DDX60	4	2.4752	0.41	0.02481	0.8125		0.8354
ENSG00000089022	MAPKAPK5	12	5.5599	-0.1824	0.0249	0.8125		0.8354
ENSG00000019582	CD74	5	0.824	1.2489	0.02493	0.8125		0.8354
ENSG00000198719	DLL1	6	6.0615	-0.3753	0.02494	0.8125		0.8354
ENSG00000169220	RGS14	5	3.3562	0.4071	0.02495	0.8125		0.8354
ENSG00000253554	RP11-32K4.1	8	0.3161	-0.7061	0.02503	0.8125		0.8354
ENSG00000139718	SETD1B	12	5.8299	-0.1559	0.02505	0.8125		0.8354
ENSG00000247765	RP11-32B5.7	15	0.8054	0.6144	0.02513	0.8125		0.8354
ENSG00000170836	PPM1D	17	4.8753	-0.1687	0.02515	0.8125		0.8354
ENSG00000122884	P4HA1	10	7.2462	0.3232	0.02521	0.8125		0.8354
ENSG00000101347	SAMHD1	20	4.9159	0.3151	0.02525	0.8125		0.8354
ENSG00000204352	C9orf129	9	0.3016	0.5886	0.0253	0.8125		0.8354
ENSG00000106018	VIPR2	7	3.591	0.939	0.02533	0.8125		0.8354
ENSG00000184451	CCR10	17	1.9182	0.3726	0.02536	0.8125		0.8354
ENSG00000075407	ZNF37A	10	4.1921	0.4993	0.02537	0.8125		0.8354
ENSG00000164904	ALDH7A1	5	6.3845	0.1471	0.02537	0.8125		0.8354
ENSG00000131981	LGALS3	14	3.7977	1.0605	0.0254	0.8125		0.8354
ENSG00000205744	DENND1C	19	1.8141	0.7642	0.02542	0.8125		0.8354
ENSG00000255108	AP006621.8	11	-0.8453	0.7181	0.02552	0.8125		0.8354
ENSG00000196562	SULF2	20	6.3954	0.2541	0.0256	0.8125		0.8354
ENSG00000148386	LCN9	9	2.3853	3.511	0.02561	0.8125		0.8354
ENSG00000025772	TOMM34	20	5.103	0.2949	0.02563	0.8125		0.8354
ENSG00000159214	CCDC24	1	3.9282	0.2994	0.02566	0.8125		0.8354
ENSG00000241472	PTPRG-AS1	3	2.2153	0.4011	0.02585	0.8125		0.8354
ENSG00000259826	RP11-467D6.1	7	-0.4256	0.5427	0.02588	0.8125		0.8354
ENSG00000182224	CYB5D1	17	4.4722	0.221	0.02592	0.8125		0.8354
ENSG00000181619	GPR135	14	3.0661	0.3905	0.02593	0.8125		0.8354
ENSG00000261355	RP11-698N11.4	11	4.7147	-0.2049	0.02596	0.8125		0.8354
ENSG00000067992	PDK3	X	2.6444	0.3577	0.02597	0.8125		0.8354
ENSG00000135924	DNAJB2	2	7.6646	0.145	0.02598	0.8125		0.8354
ENSG00000135916	ITM2C	2	8.2989	0.334	0.02599	0.8125		0.8354
ENSG00000157212	PAXIP1	7	4.6525	-0.4476	0.02605	0.8125		0.8354
ENSG00000076554	TPD52	8	4.456	0.3545	0.02605	0.8125		0.8354
ENSG00000231305	RP11-723O4.2	3	0.7623	0.4509	0.02609	0.8125		0.8354
ENSG00000177464	GPR4	19	-1.6185	1.0844	0.0262	0.8125		0.8354
ENSG00000166171	DPCD	10	4.6353	0.3175	0.02622	0.8125		0.8354
ENSG00000163016	ALMS1P	2	-0.4326	-0.8581	0.02628	0.8125		0.8354
ENSG00000139800	ZIC5	13	4.5762	0.6441	0.02628	0.8125		0.8354
ENSG00000107438	PDLIM1	10	2.7512	1.2217	0.02635	0.8125		0.8354
ENSG00000121871	SLITRK3	3	4.3733	-0.2991	0.0265	0.8125		0.8354
ENSG00000180767	CHST13	3	-1.166	1.191	0.02652	0.8125		0.8354
ENSG00000198417	MT1F	16	-0.7071	1.7997	0.02654	0.8125		0.8354
ENSG00000215475	SIAH3	13	3.6124	-0.7713	0.02655	0.8125		0.8354
ENSG00000171824	EXOSC10	1	6.1119	-0.1467	0.02655	0.8125		0.8354
ENSG00000141582	CBX4	17	6.7596	-0.1564	0.02658	0.8125		0.8354
ENSG00000130751	NPAS1	19	2.1658	0.448	0.0266	0.8125		0.8354
ENSG00000164089	ETNPPL	4	1.4427	1.0008	0.02663	0.8125		0.8354
ENSG00000205081	CXorf30	X	1.1308	0.9397	0.02665	0.8125		0.8354
ENSG00000225205	AC093818.1	2	-0.6047	0.9654	0.02666	0.8125		0.8354
ENSG00000158773	USF1	1	5.993	-0.2017	0.0267	0.8125		0.8354
ENSG00000231817	RP11-189B4.6	13	-1.8859	1.1211	0.0268	0.8125		0.8354
ENSG00000105289	TJP3	19	1.7864	1.5883	0.02685	0.8125		0.8354
ENSG00000115138	POMC	2	-1.0272	1.1233	0.02685	0.8125		0.8354
ENSG00000162722	TRIM58	1	0.7457	0.8354	0.02688	0.8125		0.8354
ENSG00000068745	IP6K2	3	7.1796	-0.2365	0.02688	0.8125		0.8354
ENSG00000266714	MYO15B	17	4.4704	0.3608	0.02691	0.8125		0.8354
ENSG00000160282	FTCD	21	3.3043	0.5963	0.02701	0.8125	0.04661
ENSG00000126561	STAT5A	17	1.6053	0.7732	0.02701	0.8125		0.8354
ENSG00000232987	AC051649.6	11	-0.468	-0.7035	0.02703	0.8125		0.8354
ENSG00000160679	CHTOP	1	7.1782	-0.1466	0.02706	0.8125		0.8354
ENSG00000123989	CHPF	2	8.3875	0.2437	0.0271	0.8125		0.8354
ENSG00000163053	SLC16A14	2	6.7218	-0.3262	0.02711	0.8125		0.8354
ENSG00000213420	GPC2	7	7.1805	-0.2884	0.02713	0.8125		0.8354
ENSG00000173991	TCAP	17	3.9614	-0.3354	0.02716	0.8125		0.8354
ENSG00000119333	WDR34	9	5.8238	0.2406	0.02716	0.8125		0.8354
ENSG00000215699	SRSF10	GL000191.1	-0.4879	-0.6055	0.02724	0.8125		0.8354
ENSG00000242516	LINC00960	3	-1.0586	0.7241	0.02724	0.8125		0.8354
ENSG00000116990	MYCL	1	4.8123	-0.2592	0.0273	0.8125		0.8354
ENSG00000156218	ADAMTSL3	15	0.2354	1.0392	0.02737	0.8125		0.8354
ENSG00000137101	CD72	9	0.8822	0.6411	0.02741	0.8125		0.8354
ENSG00000132026	RTBDN	19	1.4604	0.9488	0.02748	0.8125		0.8354
ENSG00000121989	ACVR2A	2	6.7858	-0.265	0.02748	0.8125		0.8354
ENSG00000064199	SPA17	11	3.5183	0.3671	0.0275	0.8125		0.8354
ENSG00000198150	AC135178.1	17	3.5016	-0.3776	0.02754	0.8125		0.8354
ENSG00000227869	RP11-807H17.1	7	-1.3352	-0.8098	0.02757	0.8125		0.8354
ENSG00000189127	ANKRD34B	5	-0.223	-0.7229	0.0276	0.8125		0.8354
ENSG00000251396	RP11-163N6.2	8	1.7349	0.4515	0.02761	0.8125		0.8354
ENSG00000168765	GSTM4	1	2.9352	0.3128	0.02763	0.8125		0.8354
ENSG00000236519	AL773604.8	21	-1.1423	0.998	0.02769	0.8125	0.04741
ENSG00000259954	IL21R-AS1	16	1.427	0.5291	0.02769	0.8125		0.8354
ENSG00000133138	TBC1D8B	X	0.791	0.7049	0.02779	0.8125		0.8354
ENSG00000156509	FBXO43	8	-0.5217	0.6083	0.02782	0.8125		0.8354
ENSG00000172766	NAA16	13	5.137	-0.1729	0.02787	0.8125		0.8354
ENSG00000173890	GPR160	3	-0.0243	0.9984	0.02793	0.8125		0.8354
ENSG00000142765	SYTL1	1	1.5908	1.0167	0.02794	0.8125		0.8354
ENSG00000143190	POU2F1	1	6.3548	-0.27	0.02807	0.8125		0.8354
ENSG00000182871	COL18A1	21	6.899	0.8714	0.02809	0.8125	0.04771
ENSG00000064042	LIMCH1	4	6.9914	-0.3337	0.0281	0.8125		0.8354
ENSG00000112144	ICK	6	5.2422	-0.2357	0.02817	0.8125		0.8354
ENSG00000196968	FUT11	10	5.1697	0.2862	0.02818	0.8125		0.8354
ENSG00000100266	PACSIN2	22	5.9931	0.1828	0.02818	0.8125		0.8354
ENSG00000070476	ZXDC	3	5.6086	-0.1922	0.02819	0.8125		0.8354
ENSG00000139793	MBNL2	13	4.2818	0.2169	0.0282	0.8125		0.8354
ENSG00000226015	CCT8P1	1	-0.258	0.5717	0.02821	0.8125		0.8354
ENSG00000083838	ZNF446	19	5.0974	-0.1552	0.02824	0.8125		0.8354
ENSG00000088992	TESC	12	2.3467	0.4065	0.02829	0.8125		0.8354
ENSG00000156076	WIF1	12	2.0866	1.0179	0.02837	0.8125		0.8354
ENSG00000041982	TNC	9	8.8324	0.8079	0.02838	0.8125		0.8354
ENSG00000170153	RNF150	4	6.1049	-0.1295	0.02841	0.8125		0.8354
ENSG00000152784	PRDM8	4	5.6522	-0.2845	0.02843	0.8125		0.8354
ENSG00000167383	ZNF229	19	4.2492	0.4917	0.02852	0.8125		0.8354
ENSG00000108947	EFNB3	17	7.5275	0.3171	0.02867	0.8125		0.8354
ENSG00000146909	NOM1	7	4.9484	-0.3671	0.02868	0.8125		0.8354
ENSG00000103184	SEC14L5	16	1.2433	0.5027	0.02875	0.8125		0.8354
ENSG00000270589	RP11-348N5.7	10	0.4634	-0.6832	0.02878	0.8125		0.8354
ENSG00000186094	AGBL4	1	1.2733	0.827	0.02884	0.8125		0.8354
ENSG00000203688	RP11-351J23.1	6	0.6524	-1.2382	0.02885	0.8125		0.8354
ENSG00000184056	VPS33B	15	5.1606	-0.1805	0.02887	0.8125		0.8354
ENSG00000148688	RPP30	10	4.8999	-0.1454	0.02903	0.8125		0.8354
ENSG00000226210	ABC7-42389800N19.1	12	4.8361	-0.1712	0.02904	0.8125		0.8354
ENSG00000183421	RIPK4	21	1.661	1.1032	0.02913	0.8125	0.04908
ENSG00000099725	PRKY	Y	4.9278	-0.3661	0.02915	0.8125		0.8354
ENSG00000239697	TNFSF12	17	0.3124	0.9002	0.02915	0.8125		0.8354
ENSG00000196358	NTNG2	9	5.2965	0.2949	0.02915	0.8125		0.8354
ENSG00000226790	HNRNPA3P1	10	-0.9578	-0.6365	0.02917	0.8125		0.8354
ENSG00000174137	FAM53A	4	0.1176	0.6106	0.02918	0.8125		0.8354
ENSG00000128512	DOCK4	7	5.9908	-0.2561	0.0292	0.8125		0.8354
ENSG00000269302	AC110771.1	4	-0.33	0.5363	0.02927	0.8125		0.8354
ENSG00000228238	GS1-304P7.2	1	-0.6757	-0.7749	0.02928	0.8125		0.8354
ENSG00000167004	PDIA3	15	7.5986	0.2407	0.02928	0.8125		0.8354
ENSG00000113300	CNOT6	5	6.0396	-0.1749	0.02929	0.8125		0.8354
ENSG00000163608	C3orf17	3	5.5458	-0.1605	0.02937	0.8125		0.8354
ENSG00000136869	TLR4	9	0.7815	1.1708	0.02937	0.8125		0.8354
ENSG00000125386	FAM193A	4	6.2229	-0.1433	0.02938	0.8125		0.8354
ENSG00000100968	NFATC4	14	6.3138	0.3013	0.02938	0.8125		0.8354
ENSG00000157680	DGKI	7	5.3578	-0.2384	0.02939	0.8125		0.8354
ENSG00000133789	SWAP70	11	4.0447	0.215	0.02943	0.8125		0.8354
ENSG00000148362	C9orf142	9	5.3373	-0.1914	0.02943	0.8125		0.8354
ENSG00000100345	MYH9	22	7.0911	0.3239	0.02945	0.8125		0.8354
ENSG00000261915	RP11-542C16.2	17	-1.0444	0.6244	0.02948	0.8125		0.8354
ENSG00000159167	STC1	8	4.0661	0.7278	0.0295	0.8125		0.8354
ENSG00000185046	ANKS1B	12	5.9341	-0.3207	0.02958	0.8125		0.8354
ENSG00000251095	RP11-115D19.1	4	-0.1073	1.2525	0.02965	0.8125		0.8354
ENSG00000011478	QPCTL	19	3.9275	0.2481	0.02967	0.8125		0.8354
ENSG00000120675	DNAJC15	13	2.0026	0.6932	0.02969	0.8125		0.8354
ENSG00000171385	KCND3	1	5.3614	-0.2706	0.02969	0.8125		0.8354
ENSG00000106038	EVX1	7	-0.2313	1.6199	0.02972	0.8125		0.8354
ENSG00000197857	ZNF44	19	4.4234	-0.2009	0.0298	0.8125		0.8354
ENSG00000167011	NAT16	7	3.4693	0.3394	0.02986	0.8125		0.8354
ENSG00000153902	LGI4	19	2.5609	0.609	0.02986	0.8125		0.8354
ENSG00000132164	SLC6A11	3	4.69	0.3815	0.02989	0.8125		0.8354
ENSG00000259052	AL157871.2	14	-0.3624	-0.5647	0.02992	0.8125		0.8354
ENSG00000232527	RP11-14N7.2	1	0.6966	0.8353	0.02995	0.8125		0.8354
ENSG00000130812	ANGPTL6	19	0.4605	1.2067	0.02998	0.8125		0.8354
ENSG00000186001	LRCH3	3	5.9937	-0.1952	0.03004	0.8125		0.8354
ENSG00000197977	ELOVL2	6	5.0628	-0.3169	0.03005	0.8125		0.8354
ENSG00000267676	THA1P	17	-1.4402	0.8984	0.03008	0.8125		0.8354
ENSG00000114626	ABTB1	3	3.7154	0.3694	0.03008	0.8125		0.8354
ENSG00000224376	AC017104.6	2	-0.2232	-0.5313	0.03013	0.8125		0.8354
ENSG00000171121	KCNMB3	3	-0.0013	-0.5643	0.03016	0.8125		0.8354
ENSG00000072110	ACTN1	14	6.588	0.3326	0.03019	0.8125		0.8354
ENSG00000198821	CD247	1	0.8835	-0.8277	0.0302	0.8125		0.8354
ENSG00000264112	RP11-159D12.2	17	6.1004	-0.212	0.03021	0.8125		0.8354
ENSG00000122484	RPAP2	1	5.335	-0.207	0.03025	0.8125		0.8354
ENSG00000268220	RP11-379K17.12	3	-1.7001	-0.841	0.03026	0.8125		0.8354
ENSG00000213707	HMGB1P10	22	-1.2204	0.5763	0.03027	0.8125		0.8354
ENSG00000164096	C4orf3	4	6.2952	0.2516	0.03028	0.8125		0.8354
ENSG00000139372	TDG	12	4.7749	-0.2128	0.0303	0.8125		0.8354
ENSG00000233930	KRTAP5-AS1	11	4.1041	0.3708	0.03034	0.8125		0.8354
ENSG00000124788	ATXN1	6	5.6344	-0.1339	0.03042	0.8125		0.8354
ENSG00000141738	GRB7	17	0.4808	1.9816	0.03047	0.8125		0.8354
ENSG00000169436	COL22A1	8	4.3507	0.5684	0.03049	0.8125		0.8354
ENSG00000165171	WBSCR27	7	1.3279	0.6926	0.03059	0.8125		0.8354
ENSG00000159640	ACE	17	1.4945	0.8028	0.03068	0.8125		0.8354
ENSG00000163932	PRKCD	3	3.608	0.3902	0.03068	0.8125		0.8354
ENSG00000172901	AQPEP	5	0.8154	-0.555	0.03069	0.8125		0.8354
ENSG00000167695	FAM57A	17	4.4824	0.208	0.03078	0.8125		0.8354
ENSG00000132849	INADL	1	4.4446	0.2663	0.03079	0.8125		0.8354
ENSG00000152527	PLEKHH2	2	2.876	-0.4128	0.0308	0.8125		0.8354
ENSG00000182472	CAPN12	19	0.2055	1.9314	0.03084	0.8125		0.8354
ENSG00000158201	ABHD3	18	4.5131	-0.4959	0.03085	0.8125		0.8354
ENSG00000132635	PCED1A	20	6.258	-0.1713	0.03086	0.8125		0.8354
ENSG00000247157	RP11-434C1.1	12	-0.6378	-0.7378	0.03088	0.8125		0.8354
ENSG00000106785	TRIM14	9	1.3572	0.8139	0.03094	0.8125		0.8354
ENSG00000126016	AMOT	X	5.1066	0.1907	0.03095	0.8125		0.8354
ENSG00000008283	CYB561	17	5.3677	0.5827	0.03098	0.8125		0.8354
ENSG00000166946	CCNDBP1	15	4.388	0.2457	0.031	0.8125		0.8354
ENSG00000172794	RAB37	17	0.1468	0.7772	0.031	0.8125		0.8354
ENSG00000237515	SHISA9	16	4.6183	0.4301	0.03109	0.8125		0.8354
ENSG00000116005	PCYOX1	2	6.6339	0.1528	0.03111	0.8125		0.8354
ENSG00000196453	ZNF777	7	5.3851	-0.1407	0.03117	0.8125		0.8354
ENSG00000177576	C18orf32	18	4.3572	-0.2433	0.03119	0.8125		0.8354
ENSG00000130300	PLVAP	19	-0.1578	2.6931	0.03122	0.8125		0.8354
ENSG00000171219	CDC42BPG	11	1.4725	0.6799	0.03127	0.8125		0.8354
ENSG00000159403	C1R	12	1.8969	0.6304	0.03142	0.8125		0.8354
ENSG00000174950	CD164L2	1	-0.1536	0.6973	0.03146	0.8125		0.8354
ENSG00000105643	ARRDC2	19	2.7564	0.4486	0.03149	0.8125		0.8354
ENSG00000162104	ADCY9	16	5.1848	-0.2253	0.0315	0.8125		0.8354
ENSG00000135945	REV1	2	5.7378	-0.1323	0.0315	0.8125		0.8354
ENSG00000049618	ARID1B	6	6.9599	-0.2543	0.03153	0.8125		0.8354
ENSG00000102096	PIM2	X	3.7996	0.455	0.03163	0.8125		0.8354
ENSG00000147255	IGSF1	X	4.4557	0.4183	0.03165	0.8125		0.8354
ENSG00000171606	ZNF274	19	5.888	-0.1994	0.03167	0.8125		0.8354
ENSG00000039139	DNAH5	5	1.8702	0.6428	0.03169	0.8125		0.8354
ENSG00000214717	ZBED1	X	5.9483	-0.1908	0.03169	0.8125		0.8354
ENSG00000132793	LPIN3	20	2.7593	0.5154	0.03172	0.8125		0.8354
ENSG00000065526	SPEN	1	7.5425	-0.2466	0.03172	0.8125		0.8354
ENSG00000105928	DFNA5	7	5.1429	-0.2733	0.03176	0.8125		0.8354
ENSG00000158106	RHPN1	8	5.7945	0.1317	0.03188	0.8125		0.8354
ENSG00000158055	GRHL3	1	1.7402	1.6082	0.0319	0.8125		0.8354
ENSG00000205423	CNEP1R1	16	4.3953	-0.1881	0.03211	0.8125		0.8354
ENSG00000205085	FAM71F2	7	0.916	-0.4393	0.03213	0.8125		0.8354
ENSG00000089289	IGBP1	X	5.9332	-0.1332	0.03216	0.8125		0.8354
ENSG00000140299	BNIP2	15	5.6752	-0.1316	0.03217	0.8125		0.8354
ENSG00000135046	ANXA1	9	4.3548	1.0507	0.03233	0.8125		0.8354
ENSG00000156413	FUT6	19	-0.1238	-0.7267	0.03237	0.8125		0.8354
ENSG00000111269	CREBL2	12	5.0316	0.2101	0.03241	0.8125		0.8354
ENSG00000214022	REPIN1	7	7.688	-0.4141	0.03243	0.8125		0.8354
ENSG00000272070	AC005618.6	5	1.9853	-0.464	0.03243	0.8125		0.8354
ENSG00000143429	AC027612.6	2	2.483	0.7161	0.03246	0.8125		0.8354
ENSG00000152583	SPARCL1	4	7.7546	1.051	0.03246	0.8125		0.8354
ENSG00000177575	CD163	12	-0.6408	2.1518	0.0325	0.8125		0.8354
ENSG00000167397	VKORC1	16	3.9031	0.2176	0.03252	0.8125		0.8354
ENSG00000100577	GSTZ1	14	3.5344	0.3831	0.0326	0.8125		0.8354
ENSG00000134864	GGACT	13	1.2715	0.465	0.0326	0.8125		0.8354
ENSG00000169083	AR	X	2.8459	0.7213	0.03266	0.8125		0.8354
ENSG00000198453	ZNF568	19	4.4035	-0.3852	0.03266	0.8125		0.8354
ENSG00000161618	ALDH16A1	19	4.162	0.2837	0.03267	0.8125		0.8354
ENSG00000034533	ASTE1	3	1.626	0.4592	0.03268	0.8125		0.8354
ENSG00000174791	RIN1	11	2.9778	0.4424	0.0327	0.8125		0.8354
ENSG00000265945	RN7SL721P	1	-0.4621	-0.589	0.03275	0.8125		0.8354
ENSG00000078900	TP73	1	1.9415	1.1674	0.03277	0.8125		0.8354
ENSG00000119514	GALNT12	9	3.4033	0.3878	0.0328	0.8125		0.8354
ENSG00000261693	RP13-467H17.1	8	-1.1776	0.7837	0.03285	0.8125		0.8354
ENSG00000166337	TAF10	11	6.0536	-0.1805	0.0329	0.8125		0.8354
ENSG00000155066	PROM2	2	3.4179	-0.3296	0.03293	0.8125		0.8354
ENSG00000036565	SLC18A1	8	0.0948	0.8781	0.03297	0.8125		0.8354
ENSG00000174945	AMZ1	7	0.1384	0.8925	0.033	0.8125		0.8354
ENSG00000139190	VAMP1	12	4.2341	0.365	0.03301	0.8125		0.8354
ENSG00000188991	SLC15A5	12	-1.7456	-1.1096	0.0331	0.8125		0.8354
ENSG00000079134	THOC1	18	5.7771	-0.1432	0.03317	0.8125		0.8354
ENSG00000122986	HVCN1	12	-0.1759	0.899	0.03318	0.8125		0.8354
ENSG00000053254	FOXN3	14	6.2025	-0.2878	0.03331	0.8125		0.8354
ENSG00000197951	ZNF71	19	5.0984	-0.1858	0.03331	0.8125		0.8354
ENSG00000100276	RASL10A	22	1.709	0.7074	0.03332	0.8125		0.8354
ENSG00000182218	HHIPL1	14	4.0434	-0.3925	0.03334	0.8125		0.8354
ENSG00000205424	AL592528.1	21	-0.4324	1.1942	0.03341	0.8125	0.05585
ENSG00000198598	MMP17	12	5.4991	-0.2052	0.03344	0.8125		0.8354
ENSG00000171681	ATF7IP	12	6.5758	-0.2975	0.03352	0.8125		0.8354
ENSG00000082497	SERTAD4	1	4.5316	-0.7808	0.03353	0.8125		0.8354
ENSG00000188566	NDOR1	9	4.9744	-0.2343	0.03356	0.8125		0.8354
ENSG00000183914	DNAH2	17	3.6089	-0.4717	0.0337	0.8125		0.8354
ENSG00000089169	RPH3A	12	4.9551	0.9523	0.03372	0.8125		0.8354
ENSG00000178602	OTOS	2	-1.1416	1.8284	0.03373	0.8125		0.8354
ENSG00000166922	SCG5	15	4.8774	0.4695	0.03379	0.8125		0.8354
ENSG00000243696	RP5-966M1.6	3	0.5095	-0.5169	0.03379	0.8125		0.8354
ENSG00000144908	ALDH1L1	3	1.8583	0.6543	0.03388	0.8125		0.8354
ENSG00000172014	ANKRD20A4	9	-0.9714	-0.9175	0.0339	0.8125		0.8354
ENSG00000114446	IFT57	3	5.2978	0.2138	0.03391	0.8125		0.8354
ENSG00000115963	RND3	2	6.8603	-0.3444	0.03395	0.8125		0.8354
ENSG00000150510	FAM124A	13	4.7292	-0.3821	0.034	0.8125		0.8354
ENSG00000075223	SEMA3C	7	4.6257	0.3698	0.03402	0.8125		0.8354
ENSG00000071575	TRIB2	2	7.8619	-0.2704	0.03405	0.8125		0.8354
ENSG00000233901	RP11-65J3.1	9	1.9337	-0.4966	0.03406	0.8125		0.8354
ENSG00000184489	PTP4A3	8	5.0053	0.4021	0.03408	0.8125		0.8354
ENSG00000125510	OPRL1	20	4.6122	0.316	0.03418	0.8125		0.8354
ENSG00000074964	ARHGEF10L	1	6.6182	0.2014	0.03422	0.8125		0.8354
ENSG00000185633	NDUFA4L2	12	4.469	0.4047	0.03432	0.8125		0.8354
ENSG00000232940	HCG25	6	-1.7729	0.8628	0.03443	0.8125		0.8354
ENSG00000186265	BTLA	3	-1.2672	-0.6473	0.03444	0.8125		0.8354
ENSG00000114861	FOXP1	3	5.2831	-0.3325	0.03448	0.8125		0.8354
ENSG00000138172	CALHM2	10	-0.7225	0.6518	0.03449	0.8125		0.8354
ENSG00000183741	CBX6	22	7.2055	0.2485	0.03453	0.8125		0.8354
ENSG00000197279	ZNF165	6	-0.0467	0.5512	0.03457	0.8125		0.8354
ENSG00000110697	PITPNM1	11	7.4	0.2146	0.03464	0.8125		0.8354
ENSG00000143630	HCN3	1	6.0966	-0.2181	0.03466	0.8125		0.8354
ENSG00000128203	ASPHD2	22	4.3779	-0.227	0.03466	0.8125		0.8354
ENSG00000232445	RP11-132A1.4	7	-0.3623	2.6068	0.03474	0.8125		0.8354
ENSG00000116809	ZBTB17	1	5.6949	-0.1809	0.03476	0.8125		0.8354
ENSG00000169371	SNUPN	15	3.8094	0.2465	0.03477	0.8125		0.8354
ENSG00000073605	GSDMB	17	4.8604	-0.3718	0.03478	0.8125		0.8354
ENSG00000140332	TLE3	15	6.0576	-0.2739	0.0349	0.8125		0.8354
ENSG00000249685	RP11-360F5.3	4	-1.2509	-0.9183	0.03495	0.8125		0.8354
ENSG00000102125	TAZ	X	5.1321	-0.1842	0.03495	0.8125		0.8354
ENSG00000271993	RP11-285J16.1	3	-0.4587	0.5914	0.03497	0.8125		0.8354
ENSG00000158296	SLC13A3	20	3.7152	-0.2755	0.035	0.8125		0.8354
ENSG00000164190	NIPBL	5	6.6152	-0.1826	0.03504	0.8125		0.8354
ENSG00000147869	CER1	9	-0.4684	1.8852	0.03516	0.8125		0.8354
ENSG00000188580	NKAIN2	6	3.9575	-0.3255	0.03522	0.8125		0.8354
ENSG00000106823	ECM2	9	2.6073	1.6895	0.03534	0.8125		0.8354
ENSG00000164949	GEM	8	3.2384	0.3379	0.03541	0.8125		0.8354
ENSG00000144118	RALB	2	5.2422	0.2252	0.03543	0.8125		0.8354
ENSG00000238105	GOLGA2P5	12	2.7206	0.4402	0.03543	0.8125		0.8354
ENSG00000128655	PDE11A	2	2.1924	-0.6385	0.03553	0.8125		0.8354
ENSG00000143036	SLC44A3	1	2.3608	0.7297	0.03553	0.8125		0.8354
ENSG00000103528	SYT17	16	3.8169	0.5828	0.03561	0.8125		0.8354
ENSG00000122515	ZMIZ2	7	7.5888	-0.2537	0.03564	0.8125		0.8354
ENSG00000185518	SV2B	15	4.1026	0.4938	0.03572	0.8125		0.8354
ENSG00000183666	GUSBP1	5	4.145	-0.2065	0.03577	0.8125		0.8354
ENSG00000130669	PAK4	19	5.6475	0.1882	0.0358	0.8125		0.8354
ENSG00000074410	CA12	15	6.5358	-0.306	0.03583	0.8125		0.8354
ENSG00000100395	L3MBTL2	22	5.4083	-0.1415	0.03594	0.8125		0.8354
ENSG00000113240	CLK4	5	4.8052	-0.161	0.03604	0.8125		0.8354
ENSG00000105650	PDE4C	19	2.4195	0.5381	0.03609	0.8125		0.8354
ENSG00000100796	SMEK1	14	6.5723	-0.1416	0.03617	0.8125		0.8354
ENSG00000114480	GBE1	3	4.7361	0.3988	0.03617	0.8125		0.8354
ENSG00000131504	DIAPH1	5	6.0918	0.1796	0.03625	0.8125		0.8354
ENSG00000175513	TSGA10IP	11	-0.8482	0.9648	0.03634	0.8125		0.8354
ENSG00000196126	HLA-DRB1	6	-0.6022	1.3621	0.03639	0.8125		0.8354
ENSG00000164080	RAD54L2	3	6.1162	-0.194	0.03641	0.8125		0.8354
ENSG00000266066	POLRMTP1	17	0.8328	0.4296	0.03645	0.8125		0.8354
ENSG00000124380	SNRNP27	2	5.2691	-0.1608	0.03647	0.8125		0.8354
ENSG00000231768	RP5-855F14.1	1	-0.9435	0.8231	0.03653	0.8125		0.8354
ENSG00000139651	ZNF740	12	5.4148	-0.1677	0.03654	0.8125		0.8354
ENSG00000144136	SLC20A1	2	6.1807	0.1657	0.03658	0.8125		0.8354
ENSG00000134352	IL6ST	5	6.2176	0.2286	0.03662	0.8125		0.8354
ENSG00000145901	TNIP1	5	6.0381	0.2398	0.03662	0.8125		0.8354
ENSG00000112599	GUCA1B	6	2.8762	-0.3919	0.03665	0.8125		0.8354
ENSG00000114739	ACVR2B	3	6.6544	-0.1837	0.03667	0.8125		0.8354
ENSG00000111331	OAS3	12	0.0267	1.1379	0.03675	0.8125		0.8354
ENSG00000134940	ACRV1	11	0.5155	1.6724	0.03686	0.8125		0.8354
ENSG00000148737	TCF7L2	10	4.6622	-0.4434	0.03698	0.8125		0.8354
ENSG00000124006	OBSL1	2	8.0465	0.3385	0.037	0.8125		0.8354
ENSG00000259439	RP11-89K21.1	2	2.6358	2.1805	0.03711	0.8125		0.8354
ENSG00000170893	TRH	3	4.635	1.1853	0.03716	0.8125		0.8354
ENSG00000169684	CHRNA5	15	2.6283	-0.3508	0.03717	0.8125		0.8354
ENSG00000197863	ZNF790	19	2.5012	0.3635	0.03722	0.8125		0.8354
ENSG00000100359	SGSM3	22	6.4135	-0.138	0.03726	0.8125		0.8354
ENSG00000174368	PMS2P2	7	-1.0493	-0.6331	0.03735	0.8125		0.8354
ENSG00000154734	ADAMTS1	21	4.084	1.0862	0.03739	0.8125	0.06203
ENSG00000112282	MED23	6	5.7057	-0.1592	0.03743	0.8125		0.8354
ENSG00000131748	STARD3	17	6.036	-0.1615	0.03748	0.8125		0.8354
ENSG00000168679	SLC16A4	1	1.1302	0.8021	0.03748	0.8125		0.8354
ENSG00000106346	USP42	7	5.6811	-0.1916	0.03756	0.8125		0.8354
ENSG00000180628	PCGF5	10	4.9766	0.4064	0.0376	0.8125		0.8354
ENSG00000176915	ANKLE2	12	6.2923	-0.1927	0.03765	0.8125		0.8354
ENSG00000230939	RP11-314C16.1	6	-0.8649	-0.7602	0.03769	0.8125		0.8354
ENSG00000215217	C5orf49	5	3.2023	0.7368	0.03769	0.8125		0.8354
ENSG00000116299	KIAA1324	1	4.2085	0.4427	0.03775	0.8125		0.8354
ENSG00000100065	CARD10	22	3.0694	0.5376	0.03777	0.8125		0.8354
ENSG00000101000	PROCR	20	1.2019	1.6963	0.03777	0.8125		0.8354
ENSG00000068831	RASGRP2	11	3.8816	0.3606	0.03777	0.8125		0.8354
ENSG00000114796	KLHL24	3	6.0335	-0.246	0.03785	0.8125		0.8354
ENSG00000139613	SMARCC2	12	7.9402	-0.1675	0.03789	0.8125		0.8354
ENSG00000162191	UBXN1	11	6.5098	-0.1411	0.0379	0.8125		0.8354
ENSG00000103064	SLC7A6	16	5.5003	-0.1879	0.03798	0.8125		0.8354
ENSG00000149328	GLB1L2	11	3.4094	0.3319	0.03802	0.8125		0.8354
ENSG00000240291	RP11-499P20.2	10	2.7581	-0.3589	0.03804	0.8125		0.8354
ENSG00000136379	ABHD17C	15	5.2823	-0.2523	0.03809	0.8125		0.8354
ENSG00000111832	RWDD1	6	5.3401	-0.144	0.03813	0.8125		0.8354
ENSG00000112715	VEGFA	6	8.6618	0.3156	0.03816	0.8125		0.8354
ENSG00000130309	COLGALT1	19	6.5422	0.2082	0.03817	0.8125		0.8354
ENSG00000101940	WDR13	X	6.5713	-0.1391	0.03823	0.8125		0.8354
ENSG00000188641	DPYD	1	2.2249	0.5371	0.03829	0.8125		0.8354
ENSG00000171517	LPAR3	1	-0.5777	1.204	0.0383	0.8125		0.8354
ENSG00000180488	FAM73A	1	4.4301	0.1774	0.03831	0.8125		0.8354
ENSG00000185246	PRPF39	14	5.5512	-0.1446	0.03839	0.8125		0.8354
ENSG00000073060	SCARB1	12	5.6815	0.1881	0.03857	0.8125		0.8354
ENSG00000179277	MEIS3P1	17	1.004	0.6168	0.03858	0.8125		0.8354
ENSG00000186908	ZDHHC17	12	6.6563	-0.1316	0.0386	0.8125		0.8354
ENSG00000224790	AP000704.5	21	-0.0309	0.7568	0.03872	0.8125	0.06373
ENSG00000117394	SLC2A1	1	7.2909	0.5525	0.03879	0.8125		0.8354
ENSG00000260317	RP11-48B3.4	8	1.2993	-0.4606	0.03883	0.8125		0.8354
ENSG00000204121	AC068134.5	2	-0.272	2.9319	0.03886	0.8125		0.8354
ENSG00000214575	CPEB1	15	2.2298	0.3473	0.03889	0.8125		0.8354
ENSG00000102401	ARMCX3	X	6.9237	0.1686	0.03891	0.8125		0.8354
ENSG00000188229	TUBB4B	9	8.0756	0.2183	0.03894	0.8125		0.8354
ENSG00000150593	PDCD4	10	6.2854	-0.163	0.03894	0.8125		0.8354
ENSG00000112679	DUSP22	6	5.1434	0.2008	0.03908	0.8125		0.8354
ENSG00000226853	AC010894.3	2	0.5369	-0.5276	0.03913	0.8125		0.8354
ENSG00000248540	RP11-247C2.2	15	1.9864	0.7511	0.03913	0.8125		0.8354
ENSG00000164124	TMEM144	4	0.3263	0.8004	0.03924	0.8125		0.8354
ENSG00000169045	HNRNPH1	5	8.6955	-0.173	0.03928	0.8125		0.8354
ENSG00000245146	LINC01024	5	0.0441	0.4934	0.03928	0.8125		0.8354
ENSG00000233560	KRT8P39	12	-0.9148	-0.5711	0.03934	0.8125		0.8354
ENSG00000135824	RGS8	1	2.7252	-0.7702	0.0394	0.8125		0.8354
ENSG00000270018	RP3-462E2.5	12	2.1982	-0.3282	0.03942	0.8125		0.8354
ENSG00000197696	NMB	15	2.646	0.6111	0.03942	0.8125		0.8354
ENSG00000169894	MUC3A	7	1.9535	0.7108	0.03953	0.8125		0.8354
ENSG00000146112	PPP1R18	6	6.7272	-0.1537	0.03961	0.8125		0.8354
ENSG00000031081	ARHGAP31	3	4.2326	0.5407	0.03963	0.8125		0.8354
ENSG00000185055	EFCAB10	7	0.1524	0.6851	0.03967	0.8125		0.8354
ENSG00000233381	AK4P3	12	-0.5107	0.7889	0.0397	0.8125		0.8354
ENSG00000138463	DIRC2	3	4.0569	0.2315	0.03971	0.8125		0.8354
ENSG00000206532	RP11-553A10.1	3	2.686	3.39	0.03982	0.8125		0.8354
ENSG00000142698	C1orf94	1	0.1373	0.9455	0.03993	0.8125		0.8354
ENSG00000005700	IBTK	6	6.1562	-0.142	0.04001	0.8125		0.8354
ENSG00000179294	C17orf96	17	3.3406	0.3016	0.04016	0.8125		0.8354
ENSG00000124664	SPDEF	6	-0.527	-0.5176	0.04021	0.8125		0.8354
ENSG00000002549	LAP3	4	5.1278	0.2045	0.04022	0.8125		0.8354
ENSG00000244291	C7orf13	7	4.377	-0.4899	0.04026	0.8125		0.8354
ENSG00000110693	SOX6	11	5.1584	0.3211	0.04028	0.8125		0.8354
ENSG00000162814	SPATA17	1	2.8441	0.3729	0.04029	0.8125		0.8354
ENSG00000152413	HOMER1	5	5.2479	-0.2585	0.04029	0.8125		0.8354
ENSG00000126070	AGO3	1	6.2311	-0.249	0.04044	0.8125		0.8354
ENSG00000151923	TIAL1	10	6.6719	-0.22	0.04051	0.8125		0.8354
ENSG00000185909	KLHDC8B	3	5.6812	0.2249	0.04052	0.8125		0.8354
ENSG00000181045	SLC26A11	17	6.1447	0.3301	0.04065	0.8125		0.8354
ENSG00000189227	C15orf61	15	3.214	-0.3751	0.04066	0.8125		0.8354
ENSG00000057294	PKP2	12	3.3655	0.5656	0.04068	0.8125		0.8354
ENSG00000106351	AGFG2	7	3.3246	0.3433	0.04069	0.8125		0.8354
ENSG00000063601	MTMR1	X	5.7728	-0.201	0.04071	0.8125		0.8354
ENSG00000237892	KLF7-IT1	2	-1.5068	0.7096	0.0408	0.8125		0.8354
ENSG00000153558	FBXL2	3	5.8248	0.2884	0.04081	0.8125		0.8354
ENSG00000133639	BTG1	12	7.0508	-0.3612	0.04083	0.8125		0.8354
ENSG00000248015	AC005329.7	19	3.4017	0.282	0.04093	0.8125		0.8354
ENSG00000196071	OR2L13	1	1.4569	0.6608	0.04101	0.8125		0.8354
ENSG00000051523	CYBA	16	3.7558	0.662	0.04102	0.8125		0.8354
ENSG00000245680	ZNF585B	19	3.5073	-0.4763	0.04103	0.8125		0.8354
ENSG00000101955	SRPX	X	2.8062	1.162	0.04108	0.8125		0.8354
ENSG00000148700	ADD3	10	6.7799	0.2663	0.04112	0.8125		0.8354
ENSG00000228192	RP11-342M1.3	1	-1.2568	0.661	0.04115	0.8125		0.8354
ENSG00000186842	LINC00846	21	2.3947	0.4861	0.04122	0.8125	0.06733
ENSG00000166126	AMN	14	1.1537	1.3731	0.04126	0.8125		0.8354
ENSG00000099866	MADCAM1	19	2.4394	0.5824	0.04126	0.8125		0.8354
ENSG00000157741	UBN2	7	6.4305	-0.1798	0.04128	0.8125		0.8354
ENSG00000238098	ABCA17P	16	1.7453	0.4533	0.0413	0.8125		0.8354
ENSG00000198695	MT-ND6	MT	6.2595	0.1515	0.04151	0.8125		0.8354
ENSG00000196850	PPTC7	12	4.7749	-0.2009	0.04151	0.8125		0.8354
ENSG00000109193	SULT1E1	4	0.2238	1.6519	0.04151	0.8125		0.8354
ENSG00000198711	SSBP3-AS1	1	-0.2914	-0.6319	0.04152	0.8125		0.8354
ENSG00000267121	CTD-2020K17.1	17	1.443	0.5589	0.04161	0.8125		0.8354
ENSG00000236104	ZBTB22	6	5.5508	-0.1229	0.04167	0.8125		0.8354
ENSG00000076344	RGS11	16	4.8994	0.4752	0.04174	0.8125		0.8354
ENSG00000164362	TERT	5	-1.1811	1.6502	0.04174	0.8125		0.8354
ENSG00000204178	TMEM57	1	6.0501	-0.2358	0.04175	0.8125		0.8354
ENSG00000103316	CRYM	16	3.8226	0.7618	0.04177	0.8125		0.8354
ENSG00000272416	CTD-2081C10.7	5	-0.8598	-0.849	0.04182	0.8125		0.8354
ENSG00000090020	SLC9A1	1	4.8186	0.1698	0.04183	0.8125		0.8354
ENSG00000106789	CORO2A	9	3.0495	0.6268	0.04186	0.8125		0.8354
ENSG00000236816	ANKRD20A7P	9	-0.0942	-1.0242	0.0419	0.8125		0.8354
ENSG00000158552	ZFAND2B	2	4.494	-0.154	0.04198	0.8125		0.8354
ENSG00000172380	GNG12	1	5.581	0.4257	0.042	0.8125		0.8354
ENSG00000167037	SGSM1	22	5.1061	0.3802	0.04211	0.8125		0.8354
ENSG00000132155	RAF1	3	7.3466	-0.1436	0.04214	0.8125		0.8354
ENSG00000120899	PTK2B	8	4.9933	0.4091	0.04218	0.8125		0.8354
ENSG00000187720	THSD4	15	5.2725	-0.6239	0.04218	0.8125		0.8354
ENSG00000181220	ZNF746	7	5.4357	-0.1609	0.04222	0.8125		0.8354
ENSG00000130035	GALNT8	12	1.9343	-0.4468	0.04225	0.8125		0.8354
ENSG00000101247	NDUFAF5	20	4.4845	-0.32	0.04227	0.8125		0.8354
ENSG00000143819	EPHX1	1	5.8859	0.2904	0.04233	0.8125		0.8354
ENSG00000256968	SNRPEP2	9	-1.2142	0.5833	0.04253	0.8125		0.8354
ENSG00000119714	GPR68	14	1.9803	0.6027	0.04255	0.8125		0.8354
ENSG00000177981	ASB8	12	5.6263	-0.1601	0.04257	0.8125		0.8354
ENSG00000101417	PXMP4	20	0.9959	0.5755	0.04259	0.8125		0.8354
ENSG00000089335	ZNF302	19	6.1864	-0.1458	0.04266	0.8125		0.8354
ENSG00000244405	ETV5	3	4.815	0.4429	0.04269	0.8125		0.8354
ENSG00000260633	RP11-375I20.6	3	-0.4122	-0.5662	0.04276	0.8125		0.8354
ENSG00000108296	CWC25	17	4.7295	-0.1608	0.04289	0.8125		0.8354
ENSG00000105993	DNAJB6	7	6.8051	-0.3788	0.04298	0.8125		0.8354
ENSG00000198563	DDX39B	6	7.2071	-0.1322	0.04305	0.8125		0.8354
ENSG00000135655	USP15	12	5.7036	-0.1761	0.04308	0.8125		0.8354
ENSG00000130508	PXDN	2	6.9909	-0.3109	0.04308	0.8125		0.8354
ENSG00000075413	MARK3	14	7.3373	-0.1712	0.04309	0.8125		0.8354
ENSG00000235169	SMIM1	1	0.4525	0.7112	0.04309	0.8125		0.8354
ENSG00000071127	WDR1	4	7.3869	0.2125	0.04311	0.8125		0.8354
ENSG00000138185	ENTPD1	10	1.644	0.9721	0.04318	0.8125		0.8354
ENSG00000250358	RP11-159K7.2	5	0.1353	1.1746	0.04326	0.8125		0.8354
ENSG00000105707	HPN	19	1.5682	2.5527	0.04335	0.8125		0.8354
ENSG00000113212	PCDHB7	5	0.5501	-0.4941	0.04338	0.8125		0.8354
ENSG00000127329	PTPRB	12	2.0341	0.9441	0.0435	0.8125		0.8354
ENSG00000135744	AGT	1	3.6148	1.4248	0.04353	0.8125		0.8354
ENSG00000135116	HRK	12	4.258	0.4239	0.04355	0.8125		0.8354
ENSG00000128581	RABL5	7	4.947	0.2247	0.04355	0.8125		0.8354
ENSG00000111058	ACSS3	12	3.1196	0.653	0.04356	0.8125		0.8354
ENSG00000012983	MAP4K5	14	6.1823	-0.2076	0.04357	0.8125		0.8354
ENSG00000227210	AC079145.4	2	0.3488	0.4458	0.04367	0.8125		0.8354
ENSG00000245156	RP11-867G23.3	11	-1.0188	0.5353	0.04371	0.8125		0.8354
ENSG00000228232	GAPDHP1	X	1.7128	0.3829	0.04377	0.8125		0.8354
ENSG00000123636	BAZ2B	2	6.6172	-0.217	0.0438	0.8125		0.8354
ENSG00000182324	KCNJ14	19	1.6849	-0.4261	0.04385	0.8125		0.8354
ENSG00000109606	DHX15	4	7.1909	-0.1519	0.04387	0.8125		0.8354
ENSG00000203727	SAMD5	6	3.9164	0.6531	0.04393	0.8125		0.8354
ENSG00000267077	RP11-127I20.5	16	-0.1064	0.513	0.044	0.8125		0.8354
ENSG00000130545	CRB3	19	-0.1172	1.1229	0.04407	0.8125		0.8354
ENSG00000160439	RDH13	19	4.1453	0.1985	0.04408	0.8125		0.8354
ENSG00000166887	VPS39	15	7.0903	-0.1357	0.04411	0.8125		0.8354
ENSG00000226029	RP4-798A10.2	1	-1.088	-0.7345	0.04413	0.8125		0.8354
ENSG00000136152	COG3	13	6.1172	-0.1434	0.0442	0.8125		0.8354
ENSG00000261185	RP11-317P15.5	1	3.3304	-0.6461	0.04421	0.8125		0.8354
ENSG00000177483	RBM44	2	0.7073	-0.4264	0.04422	0.8125		0.8354
ENSG00000267522	CTD-2621I17.6	19	-1.2541	1.165	0.04423	0.8125		0.8354
ENSG00000197226	TBC1D9B	5	7.447	0.1532	0.04428	0.8125		0.8354
ENSG00000248333	CDK11B	1	3.7337	-0.249	0.04432	0.8125		0.8354
ENSG00000175895	PLEKHF2	8	3.9349	-0.2603	0.04436	0.8125		0.8354
ENSG00000267268	AC007204.2	19	-0.4194	-0.5939	0.0444	0.8125		0.8354
ENSG00000149573	MPZL2	11	-0.479	1.2979	0.04441	0.8125		0.8354
ENSG00000015153	YAF2	12	4.9309	-0.1693	0.04447	0.8125		0.8354
ENSG00000168961	LGALS9	17	0.5204	-0.5238	0.04449	0.8125		0.8354
ENSG00000175984	DENND2C	1	1.2128	0.699	0.04455	0.8125		0.8354
ENSG00000162542	TMCO4	1	-1.0809	1.2071	0.04457	0.8125		0.8354
ENSG00000179715	PCED1B	12	1.0774	0.5545	0.04458	0.8125		0.8354
ENSG00000132640	BTBD3	20	7.4479	0.2917	0.0446	0.8125		0.8354
ENSG00000164292	RHOBTB3	5	6.7514	-0.2732	0.04462	0.8125		0.8354
ENSG00000161509	GRIN2C	17	3.3539	0.6153	0.04466	0.8125		0.8354
ENSG00000247970	RP11-543C4.1	14	0.4148	-0.4543	0.04467	0.8125		0.8354
ENSG00000006047	YBX2	17	3.1901	0.4146	0.04468	0.8125		0.8354
ENSG00000214562	NUTM2D	10	1.4836	0.4027	0.04469	0.8125		0.8354
ENSG00000126878	AIF1L	9	5.629	-0.1735	0.04472	0.8125		0.8354
ENSG00000224032	EPB41L4A-AS1	5	5.6859	-0.143	0.04477	0.8125		0.8354
ENSG00000219607	PPP1R3G	6	1.1533	0.6259	0.04485	0.8125		0.8354
ENSG00000226200	RP11-50E11.3	10	1.7115	0.3842	0.04487	0.8125		0.8354
ENSG00000066117	SMARCD1	12	7.0827	-0.2079	0.0449	0.8125		0.8354
ENSG00000172922	RNASEH2C	11	4.7797	0.1655	0.0449	0.8125		0.8354
ENSG00000238260	RP11-46F15.2	1	-0.5983	0.7052	0.04492	0.8125		0.8354
ENSG00000177169	ULK1	12	6.8549	-0.1229	0.04494	0.8125		0.8354
ENSG00000205702	CYP2D7P	22	2.1248	-0.4555	0.04501	0.8125		0.8354
ENSG00000100296	THOC5	22	4.9781	0.1443	0.04502	0.8125		0.8354
ENSG00000076604	TRAF4	17	6.4807	-0.1692	0.04504	0.8125		0.8354
ENSG00000178913	TAF7	5	7.1785	-0.1757	0.04504	0.8125		0.8354
ENSG00000199691	RN7SKP173	20	-1.3215	-0.662	0.04504	0.8125		0.8354
ENSG00000205978	NYNRIN	14	6.8739	0.232	0.04505	0.8125		0.8354
ENSG00000230715	RP11-274B21.4	7	3.2999	-0.3073	0.04505	0.8125		0.8354
ENSG00000105722	ERF	19	5.7424	0.1584	0.04511	0.8125		0.8354
ENSG00000164898	C7orf55	7	2.4201	0.2998	0.04511	0.8125		0.8354
ENSG00000183955	SETD8	12	5.1928	-0.1648	0.04511	0.8125		0.8354
ENSG00000008405	CRY1	12	5.6892	-0.1826	0.04516	0.8125		0.8354
ENSG00000227398	KIF9-AS1	3	4.1668	-0.1747	0.04516	0.8125		0.8354
ENSG00000225447	RPS15AP10	1	-1.7122	-0.5989	0.04521	0.8125		0.8354
ENSG00000164049	FBXW12	3	0.0051	0.4865	0.04522	0.8125		0.8354
ENSG00000187984	ANKRD19P	9	2.088	0.9531	0.04523	0.8125		0.8354
ENSG00000129128	SPCS3	4	6.5628	-0.1212	0.04524	0.8125		0.8354
ENSG00000067365	METTL22	16	4.5946	-0.2352	0.04526	0.8125		0.8354
ENSG00000178425	NT5DC1	6	3.8215	0.2087	0.04526	0.8125		0.8354
ENSG00000139620	KANSL2	12	5.1875	-0.158	0.04541	0.8125		0.8354
ENSG00000273416	RP4-597N16.4	1	-1.2113	-0.5493	0.04543	0.8125		0.8354
ENSG00000188707	ZBED6CL	7	0.0583	1.1309	0.0455	0.8125		0.8354
ENSG00000260260	RP11-304L19.5	16	3.4028	0.4338	0.04551	0.8125		0.8354
ENSG00000005961	ITGA2B	17	2.9613	-0.3721	0.04553	0.8125		0.8354
ENSG00000161180	CCDC116	22	-0.5466	-0.5444	0.04556	0.8125		0.8354
ENSG00000141642	ELAC1	18	2.7845	0.2922	0.04562	0.8125		0.8354
ENSG00000100697	DICER1	14	6.846	-0.1143	0.04571	0.8125		0.8354
ENSG00000224003	CTA-407F11.6	22	-0.8162	-0.5102	0.04577	0.8125		0.8354
ENSG00000237438	CECR7	22	-0.7699	-0.9178	0.04579	0.8125		0.8354
ENSG00000168591	TMUB2	17	5.7045	-0.1251	0.0458	0.8125		0.8354
ENSG00000136098	NEK3	13	4.103	-0.1959	0.0458	0.8125		0.8354
ENSG00000004838	ZMYND10	3	3.6222	0.8219	0.0458	0.8125		0.8354
ENSG00000176998	HCG4	6	-0.201	0.9255	0.04583	0.8125		0.8354
ENSG00000102780	DGKH	13	4.3493	-0.3373	0.04595	0.8125		0.8354
ENSG00000123728	RAP2C	X	5.1889	-0.1749	0.04598	0.8125		0.8354
ENSG00000186812	ZNF397	18	5.7692	-0.2237	0.04607	0.8125		0.8354
ENSG00000258469	CHMP4BP1	14	-1.2126	-0.5528	0.04618	0.8125		0.8354
ENSG00000180190	TDRP	8	6.1418	0.165	0.04621	0.8125		0.8354
ENSG00000074276	CDHR2	5	0.9622	0.9615	0.04623	0.8125		0.8354
ENSG00000134504	KCTD1	18	5.2945	-0.1943	0.04627	0.8125		0.8354
ENSG00000135966	TGFBRAP1	2	5.4333	-0.1389	0.04631	0.8125		0.8354
ENSG00000227725	GCOM2	4	-0.8593	-0.5456	0.04633	0.8125		0.8354
ENSG00000171700	RGS19	20	3.453	0.3677	0.04633	0.8125		0.8354
ENSG00000183878	UTY	Y	4.6931	-0.1805	0.04639	0.8125		0.8354
ENSG00000158769	F11R	1	3.211	1.1242	0.04643	0.8125		0.8354
ENSG00000132958	TPTE2	13	-1.0976	-0.5687	0.04648	0.8125		0.8354
ENSG00000181322	NME9	3	1.0946	0.5385	0.04654	0.8125		0.8354
ENSG00000164442	CITED2	6	7.1811	-0.2989	0.04656	0.8125		0.8354
ENSG00000149575	SCN2B	11	3.5713	0.3133	0.04658	0.8125		0.8354
ENSG00000159399	HK2	2	6.6497	0.6398	0.0466	0.8125		0.8354
ENSG00000177374	HIC1	17	2.0308	0.5092	0.04662	0.8125		0.8354
ENSG00000205129	C4orf47	4	2.5153	0.3847	0.04662	0.8125		0.8354
ENSG00000099284	H2AFY2	10	6.7054	-0.1756	0.04666	0.8125		0.8354
ENSG00000200913	SNORD46	1	-1.3647	-0.7358	0.0468	0.8125		0.8354
ENSG00000183921	SDR42E2	16	-0.9962	0.7184	0.04684	0.8125		0.8354
ENSG00000139540	SLC39A5	12	1.6765	2.0839	0.04685	0.8125		0.8354
ENSG00000273001	RP11-118K6.3	10	1.0817	0.6189	0.0469	0.8125		0.8354
ENSG00000261659	LA16c-313D11.12	16	0.5893	0.3973	0.04693	0.8125		0.8354
ENSG00000184226	PCDH9	13	5.7053	-0.2448	0.04696	0.8125		0.8354
ENSG00000197329	PELI1	2	5.7857	-0.2931	0.04696	0.8125		0.8354
ENSG00000105204	DYRK1B	19	4.862	-0.1825	0.04698	0.8125		0.8354
ENSG00000187994	RINL	19	1.5004	0.3757	0.04713	0.8125		0.8354
ENSG00000172733	PURG	8	4.6823	-0.2371	0.04717	0.8125		0.8354
ENSG00000204256	BRD2	6	8.1967	-0.1488	0.04719	0.8125		0.8354
ENSG00000117523	PRRC2C	1	8.0529	-0.2396	0.04721	0.8125		0.8354
ENSG00000262966	RP11-85B7.2	17	0.0738	-0.4639	0.04722	0.8125		0.8354
ENSG00000162931	TRIM17	1	0.5391	0.6758	0.04724	0.8125		0.8354
ENSG00000138336	TET1	10	5.4632	0.1679	0.04727	0.8125		0.8354
ENSG00000197448	GSTK1	7	5.1331	0.2076	0.04728	0.8125		0.8354
ENSG00000135723	FHOD1	16	3.2751	0.4842	0.0473	0.8125		0.8354
ENSG00000189334	S100A14	1	2.3087	3.582	0.04731	0.8125		0.8354
ENSG00000272711	RP11-259N19.1	2	0.7339	0.5367	0.04732	0.8125		0.8354
ENSG00000162551	ALPL	1	3.9958	0.5336	0.04733	0.8125		0.8354
ENSG00000173486	FKBP2	11	5.205	0.1528	0.04735	0.8125		0.8354
ENSG00000100092	SH3BP1	22	3.3083	0.5859	0.04735	0.8125		0.8354
ENSG00000243660	ZNF487	10	2.6893	0.4387	0.04736	0.8125		0.8354
ENSG00000267682	CTD-3220F14.2	19	-1.7283	-0.6367	0.0474	0.8125		0.8354
ENSG00000182327	GLTPD2	17	-1.1211	1.5198	0.04742	0.8125		0.8354
ENSG00000168283	BMI1	10	5.7595	-0.2166	0.04747	0.8125		0.8354
ENSG00000163251	FZD5	2	3.5046	1.4825	0.04747	0.8125		0.8354
ENSG00000156232	WHAMM	15	4.0851	-0.2695	0.04757	0.8125		0.8354
ENSG00000234405	LL0XNC01-250H12.3	X	-0.3832	0.639	0.04761	0.8125		0.8354
ENSG00000111300	NAA25	12	5.9184	-0.241	0.04762	0.8125		0.8354
ENSG00000206503	HLA-A	6	5.883	0.3171	0.04763	0.8125		0.8354
ENSG00000234665	RP11-262H14.3	9	0.0097	0.4961	0.0477	0.8125		0.8354
ENSG00000085831	TTC39A	1	0.7863	0.8505	0.0477	0.8125		0.8354
ENSG00000113739	STC2	5	6.1087	0.4708	0.04773	0.8125		0.8354
ENSG00000159202	UBE2Z	17	6.8816	0.1221	0.04787	0.8125		0.8354
ENSG00000132694	ARHGEF11	1	6.7743	-0.1236	0.04787	0.8125		0.8354
ENSG00000125531	C20orf195	20	1.8424	0.5695	0.04788	0.8125		0.8354
ENSG00000147571	CRH	8	1.9666	0.7797	0.04788	0.8125		0.8354
ENSG00000196428	TSC22D2	3	6.4389	-0.1369	0.04791	0.8125		0.8354
ENSG00000182890	GLUD2	X	0.7123	0.5565	0.04792	0.8125		0.8354
ENSG00000102385	DRP2	X	3.7277	-0.3616	0.04793	0.8125		0.8354
ENSG00000177839	PCDHB9	5	2.2243	-0.3864	0.04801	0.8125		0.8354
ENSG00000079432	CIC	19	7.857	0.1617	0.04812	0.8125		0.8354
ENSG00000228109	MFI2-AS1	3	3.3566	0.3565	0.04815	0.8125		0.8354
ENSG00000130449	ZSWIM6	5	5.8979	-0.3011	0.04817	0.8125		0.8354
ENSG00000258230	RP11-511H9.3	12	-1.4577	-0.869	0.04817	0.8125		0.8354
ENSG00000157087	ATP2B2	3	5.68	-0.2447	0.04828	0.8125		0.8354
ENSG00000128394	APOBEC3F	22	-0.7633	1.1974	0.04829	0.8125		0.8354
ENSG00000169490	TM2D2	8	5.1885	0.1309	0.04832	0.8125		0.8354
ENSG00000182175	RGMA	15	8.419	-0.129	0.04838	0.8125		0.8354
ENSG00000185278	ZBTB37	1	6.5279	-0.3873	0.04843	0.8125		0.8354
ENSG00000259539	CTD-2651B20.1	15	-0.626	-0.8187	0.04844	0.8125		0.8354
ENSG00000113716	HMGXB3	5	6.1021	-0.1236	0.04846	0.8125		0.8354
ENSG00000221923	ZNF880	19	4.0664	-0.2053	0.04847	0.8125		0.8354
ENSG00000143847	PPFIA4	1	6.6256	0.3264	0.04856	0.8125		0.8354
ENSG00000272758	RP11-299J3.8	3	1.3703	0.3543	0.04857	0.8125		0.8354
ENSG00000119411	BSPRY	9	-0.0954	0.7289	0.04864	0.8125		0.8354
ENSG00000137872	SEMA6D	15	6.869	0.3786	0.04866	0.8125		0.8354
ENSG00000099204	ABLIM1	10	6.9834	0.2908	0.04872	0.8125		0.8354
ENSG00000108370	RGS9	17	3.4507	0.4485	0.04878	0.8125		0.8354
ENSG00000159335	PTMS	12	9.5085	-0.1795	0.0488	0.8125		0.8354
ENSG00000073910	FRY	13	6.3707	-0.1635	0.04881	0.8125		0.8354
ENSG00000121207	LRAT	4	1.8796	0.6172	0.04896	0.8125		0.8354
ENSG00000259705	RP11-227D13.1	15	-0.3692	0.5173	0.04903	0.8125		0.8354
ENSG00000263986	RP11-746M1.1	17	-1.1891	-0.6887	0.04905	0.8125		0.8354
ENSG00000168306	ACOX2	3	1.5388	0.9201	0.04908	0.8125		0.8354
ENSG00000151458	ANKRD50	4	6.4759	-0.2108	0.04916	0.8125		0.8354
ENSG00000171867	PRNP	20	7.3617	0.3978	0.04922	0.8125		0.8354
ENSG00000163520	FBLN2	3	5.7216	0.6557	0.04928	0.8125		0.8354
ENSG00000147174	ACRC	X	1.8565	-0.5885	0.04933	0.8125		0.8354
ENSG00000133665	DYDC2	10	0.9441	0.704	0.04936	0.8125		0.8354
ENSG00000012779	ALOX5	10	-1.1096	1.0437	0.04951	0.8125		0.8354
ENSG00000122958	VPS26A	10	5.6494	-0.1427	0.04953	0.8125		0.8354
ENSG00000126522	ASL	7	3.5783	0.3336	0.04956	0.8125		0.8354
ENSG00000179101	RP11-349N19.2	X	-1.1681	-0.5701	0.04956	0.8125		0.8354
ENSG00000143333	RGS16	1	4.3554	-0.392	0.0496	0.8125		0.8354
ENSG00000179520	SLC17A8	12	2.8398	-0.9319	0.0496	0.8125		0.8354
ENSG00000056487	PHF21B	22	5.8477	-0.1952	0.04963	0.8125		0.8354
ENSG00000145703	IQGAP2	5	5.4354	0.2232	0.04964	0.8125		0.8354
ENSG00000164164	OTUD4	4	5.6108	-0.1645	0.0498	0.8125		0.8354
ENSG00000102678	FGF9	13	3.9226	-0.2597	0.0498	0.8125		0.8354
ENSG00000109854	HTATIP2	11	0.4537	0.8398	0.04987	0.8125		0.8354
ENSG00000183718	TRIM52	5	5.5062	0.1295	0.04994	0.8125		0.8354
ENSG00000139579	NABP2	12	5.567	-0.1621	0.04999	0.8125		0.8354
ENSG00000131844	MCCC2	5	5.4509	0.1304	0.05003	0.8125		0.8354
ENSG00000206053	HN1L	16	6.2831	0.1824	0.05006	0.8125		0.8354
ENSG00000143653	SCCPDH	1	6.112	0.1683	0.05007	0.8125		0.8354
ENSG00000184863	RBM33	7	7.417	-0.411	0.05007	0.8125		0.8354
ENSG00000100626	GALNT16	14	5.82	0.1352	0.05015	0.8125		0.8354
ENSG00000114859	CLCN2	3	4.6354	-0.2138	0.05017	0.8125		0.8354
ENSG00000129009	ISLR	15	4.8175	1.0611	0.05018	0.8125		0.8354
ENSG00000249115	HAUS5	19	5.2812	-0.1581	0.05024	0.8125		0.8354
ENSG00000135740	SLC9A5	16	3.4399	-0.3332	0.05027	0.8125		0.8354
ENSG00000108828	VAT1	17	8.2517	0.3004	0.0504	0.8125		0.8354
ENSG00000163501	IHH	2	-0.2856	2.566	0.05046	0.8125		0.8354
ENSG00000175766	EIF4E1B	5	0.134	0.7253	0.05048	0.8125		0.8354
ENSG00000183011	LSMD1	17	5.083	0.1885	0.05049	0.8125		0.8354
ENSG00000096433	ITPR3	6	2.6036	0.7389	0.0505	0.8125		0.8354
ENSG00000268288	RP11-98D18.16	1	-0.4448	0.4934	0.0505	0.8125		0.8354
ENSG00000148826	NKX6-2	10	1.8276	1.2509	0.0505	0.8125		0.8354
ENSG00000267472	LOC440461	17	-1.602	0.55	0.05054	0.8125		0.8354
ENSG00000100982	PCIF1	20	5.8648	-0.1645	0.05059	0.8125		0.8354
ENSG00000160972	PPP1R16A	8	6.3377	0.2083	0.05068	0.8125		0.8354
ENSG00000213672	NCKIPSD	3	5.1407	0.197	0.05079	0.8125		0.8354
ENSG00000154127	UBASH3B	11	5.1864	-0.2667	0.05082	0.8125		0.8354
ENSG00000121104	FAM117A	17	3.6215	0.3779	0.05084	0.8125		0.8354
ENSG00000074803	SLC12A1	15	-0.8473	1.4986	0.05086	0.8125		0.8354
ENSG00000169249	ZRSR2	X	4.2503	-0.1847	0.05091	0.8125		0.8354
ENSG00000108654	DDX5	17	9.3721	-0.1624	0.05092	0.8125		0.8354
ENSG00000080031	PTPRH	19	1.3222	1.1825	0.05095	0.8125		0.8354
ENSG00000228031	AC078842.3	7	-0.0189	-0.5071	0.05099	0.8125		0.8354
ENSG00000172845	SP3	2	6.2945	-0.1342	0.05099	0.8125		0.8354
ENSG00000169814	BTD	3	2.7864	0.3174	0.05103	0.8125		0.8354
ENSG00000101473	ACOT8	20	4.7206	0.1574	0.05108	0.8125		0.8354
ENSG00000170525	PFKFB3	10	6.785	0.2992	0.05112	0.8125		0.8354
ENSG00000128590	DNAJB9	7	5.2923	0.1338	0.0512	0.8125		0.8354
ENSG00000272888	AC013394.2	15	7.2283	-0.1786	0.0512	0.8125		0.8354
ENSG00000234741	GAS5	1	7.6075	-0.2018	0.05123	0.8125		0.8354
ENSG00000108798	ABI3	17	-1.8415	0.7307	0.05124	0.8125		0.8354
ENSG00000105220	GPI	19	8.3628	0.3666	0.05134	0.8125		0.8354
ENSG00000197150	ABCB8	7	6.1521	-0.3662	0.0514	0.8125		0.8354
ENSG00000144057	ST6GAL2	2	6.4245	-0.2405	0.05141	0.8125		0.8354
ENSG00000171587	DSCAM	21	4.7039	0.4393	0.05144	0.8125	0.08339
ENSG00000135093	USP30	12	5.5689	-0.1787	0.05146	0.8125		0.8354
ENSG00000271698	GS1-393G12.13	8	0.3571	0.5257	0.05153	0.8125		0.8354
ENSG00000146872	TLK2	17	5.8397	-0.1352	0.05154	0.8125		0.8354
ENSG00000232070	TMEM253	14	-0.0489	0.5531	0.05161	0.8125		0.8354
ENSG00000145287	PLAC8	4	-1.3124	1.2331	0.05162	0.8125		0.8354
ENSG00000260852	FBXL19-AS1	16	1.8109	0.3758	0.05163	0.8125		0.8354
ENSG00000114268	PFKFB4	3	6.0981	0.4612	0.05165	0.8125		0.8354
ENSG00000197111	PCBP2	12	8.0308	-0.1569	0.05172	0.8125		0.8354
ENSG00000178977	LINC00324	17	0.8095	-0.3876	0.05176	0.8125		0.8354
ENSG00000168062	BATF2	11	-0.8917	1.0401	0.05178	0.8125		0.8354
ENSG00000125863	MKKS	20	5.317	-0.1246	0.0518	0.8125		0.8354
ENSG00000184005	ST6GALNAC3	1	3.9637	0.254	0.05181	0.8125		0.8354
ENSG00000177098	SCN4B	11	4.6663	0.39	0.05183	0.8125		0.8354
ENSG00000177932	ZNF354C	5	4.0603	-0.3274	0.05196	0.8125		0.8354
ENSG00000114988	LMAN2L	2	5.0782	0.205	0.05199	0.8125		0.8354
ENSG00000226221	AC022431.1	5	-1.0657	-0.652	0.05201	0.8125		0.8354
ENSG00000273033	RP11-67L2.2	3	4.1526	-0.2671	0.05203	0.8125		0.8354
ENSG00000104812	GYS1	19	6.0747	0.3703	0.05203	0.8125		0.8354
ENSG00000149809	TM7SF2	11	5.8007	0.1812	0.05206	0.8125		0.8354
ENSG00000261136	RP11-37C7.3	15	0.1208	0.4711	0.0521	0.8125		0.8354
ENSG00000254339	RP11-267L5.1	8	0.4638	3.8495	0.05212	0.8125		0.8354
ENSG00000104725	NEFL	8	8.6291	0.4194	0.05213	0.8125		0.8354
ENSG00000224243	LINC00403	13	3.3577	-0.3378	0.05216	0.8125		0.8354
ENSG00000134109	EDEM1	3	5.2405	-0.1571	0.05219	0.8125		0.8354
ENSG00000138193	PLCE1	10	5.3397	-0.3269	0.0522	0.8125		0.8354
ENSG00000107731	UNC5B	10	6.7043	0.293	0.0522	0.8125		0.8354
ENSG00000163638	ADAMTS9	3	4.6079	0.3965	0.05223	0.8125		0.8354
ENSG00000042286	AIFM2	10	2.9064	0.313	0.05223	0.8125		0.8354
ENSG00000081853	PCDHGA2	5	0.2113	-1.0701	0.05233	0.8125		0.8354
ENSG00000099953	MMP11	22	3.1023	0.3002	0.05234	0.8125		0.8354
ENSG00000156675	RAB11FIP1	8	4.0758	0.7711	0.05238	0.8125		0.8354
ENSG00000054803	CBLN4	20	3.3087	1.493	0.0524	0.8125		0.8354
ENSG00000081059	TCF7	5	1.8745	0.6007	0.05246	0.8125		0.8354
ENSG00000250722	SEPP1	5	5.2986	0.8241	0.05248	0.8125		0.8354
ENSG00000214279	RP11-108K14.4	10	3.1269	-0.3667	0.05256	0.8125		0.8354
ENSG00000129219	PLD2	17	4.5203	0.2725	0.05259	0.8125		0.8354
ENSG00000125148	MT2A	16	2.8086	0.4815	0.05271	0.8125		0.8354
ENSG00000183397	C19orf71	19	3.0379	0.3831	0.05285	0.8125		0.8354
ENSG00000197498	RPF2	6	4.4481	0.1582	0.05286	0.8125		0.8354
ENSG00000134815	DHX34	19	5.4463	-0.1962	0.05286	0.8125		0.8354
ENSG00000166226	CCT2	12	7.8117	-0.1271	0.05287	0.8125		0.8354
ENSG00000132661	NXT1	20	4.0872	-0.2707	0.05287	0.8125		0.8354
ENSG00000174226	SNX31	8	-0.8236	-0.8814	0.0529	0.8125		0.8354
ENSG00000229299	RP4-583P15.10	20	0.9795	0.5719	0.05293	0.8125		0.8354
ENSG00000043355	ZIC2	13	7.19	0.5091	0.05297	0.8125		0.8354
ENSG00000136010	ALDH1L2	12	4.7007	-0.341	0.05304	0.8125		0.8354
ENSG00000135318	NT5E	6	1.0779	0.658	0.0531	0.8125		0.8354
ENSG00000006756	ARSD	X	4.2792	0.2981	0.05314	0.8125		0.8354
ENSG00000223509	RP11-632K20.7	15	2.3399	-0.2974	0.05327	0.8125		0.8354
ENSG00000184178	SCFD2	4	4.3676	-0.207	0.05328	0.8125		0.8354
ENSG00000188283	ZNF383	19	2.5983	-0.2693	0.05336	0.8125		0.8354
ENSG00000185615	PDIA2	16	5.8565	0.3185	0.05344	0.8125		0.8354
ENSG00000011566	MAP4K3	2	6.0173	-0.1506	0.05345	0.8125		0.8354
ENSG00000173852	DPY19L1	7	5.8113	-0.2252	0.05348	0.8125		0.8354
ENSG00000185610	DBX2	12	-1.3353	0.9602	0.05351	0.8125		0.8354
ENSG00000186952	TMEM232	5	2.6141	0.4756	0.05353	0.8125		0.8354
ENSG00000257242	C12orf79	12	0.9441	-0.846	0.05356	0.8125		0.8354
ENSG00000108448	TRIM16L	17	3.4857	-0.2899	0.05359	0.8125		0.8354
ENSG00000258890	CEP95	17	6.0885	-0.193	0.0537	0.8125		0.8354
ENSG00000272076	RP11-11C20.3	8	-1.1937	-0.6298	0.0537	0.8125		0.8354
ENSG00000111725	PRKAB1	12	5.8597	-0.1475	0.05376	0.8125		0.8354
ENSG00000079101	CLUL1	18	2.1933	0.3054	0.05382	0.8125		0.8354
ENSG00000157613	CREB3L1	11	3.8344	0.5108	0.05383	0.8125		0.8354
ENSG00000206028	CTA-373H7.7	22	-0.9449	0.6054	0.05383	0.8125		0.8354
ENSG00000121310	ECHDC2	1	2.192	0.3434	0.05384	0.8125		0.8354
ENSG00000082068	WDR70	5	4.8067	-0.1519	0.05391	0.8125		0.8354
ENSG00000179021	C3orf38	3	4.5928	-0.1476	0.05393	0.8125		0.8354
ENSG00000256612	CYP2B7P	19	-1.283	-0.7297	0.05399	0.8125		0.8354
ENSG00000088970	PLK1S1	20	3.6188	0.2409	0.05405	0.8125		0.8354
ENSG00000160959	LRRC14	8	5.738	-0.1147	0.05406	0.8125		0.8354
ENSG00000196352	CD55	1	2.7069	0.4957	0.05409	0.8125		0.8354
ENSG00000102034	ELF4	X	2.6495	0.5527	0.05409	0.8125		0.8354
ENSG00000171811	TTC40	10	3.3603	0.6903	0.05412	0.8125		0.8354
ENSG00000234531	RP11-288G11.3	10	-0.4685	1.1835	0.05413	0.8125		0.8354
ENSG00000232093	RP11-307C12.11	1	0.5627	0.4375	0.05419	0.8125		0.8354
ENSG00000116032	GRIN3B	19	1.4366	0.7095	0.0542	0.8125		0.8354
ENSG00000223477	LINC00842	10	-0.9199	0.7109	0.05423	0.8125		0.8354
ENSG00000185163	DDX51	12	5.9517	-0.1472	0.05424	0.8125		0.8354
ENSG00000234286	AC006026.13	7	-1.1802	0.4956	0.05424	0.8125		0.8354
ENSG00000136305	CIDEB	14	-0.9107	1.8025	0.05424	0.8125		0.8354
ENSG00000165695	AK8	9	1.4466	0.4801	0.05426	0.8125		0.8354
ENSG00000143294	PRCC	1	6.4346	-0.1208	0.05428	0.8125		0.8354
ENSG00000114315	HES1	3	5.0169	0.209	0.05442	0.8125		0.8354
ENSG00000145730	PAM	5	7.5458	0.2969	0.05446	0.8125		0.8354
ENSG00000116337	AMPD2	1	7.0371	0.242	0.05449	0.8125		0.8354
ENSG00000267216	AC010642.1	19	0.1514	-0.4954	0.05449	0.8125		0.8354
ENSG00000087206	UIMC1	5	4.6995	-0.1406	0.05451	0.8125		0.8354
ENSG00000137871	ZNF280D	15	5.769	-0.2268	0.05457	0.8125		0.8354
ENSG00000167232	ZNF91	19	6.5225	-0.172	0.0546	0.8125		0.8354
ENSG00000150401	DCUN1D2	13	4.9303	-0.1438	0.05461	0.8125		0.8354
ENSG00000114779	ABHD14B	3	3.1083	0.3619	0.05468	0.8125		0.8354
ENSG00000165626	BEND7	10	4.2367	-0.2566	0.05471	0.8125		0.8354
ENSG00000134684	YARS	1	7.3443	-0.1156	0.05474	0.8125		0.8354
ENSG00000084092	NOA1	4	5.2536	-0.1483	0.05478	0.8125		0.8354
ENSG00000146776	ATXN7L1	7	4.1092	-0.2348	0.05482	0.8125		0.8354
ENSG00000197705	KLHL14	18	3.9739	-0.4496	0.05493	0.8125		0.8354
ENSG00000171124	FUT3	19	2.0557	-0.4757	0.055	0.8125		0.8354
ENSG00000271643	RP11-10C24.3	3	-0.6535	0.5987	0.05516	0.8125		0.8354
ENSG00000004534	RBM6	3	7.3671	-0.1626	0.05523	0.8125		0.8354
ENSG00000272661	RP4-548D19.3	7	0.5786	-0.491	0.05524	0.8125		0.8354
ENSG00000116001	TIA1	2	7.6642	-0.1163	0.05526	0.8125		0.8354
ENSG00000241962	C2orf15	2	-1.1675	-0.5654	0.05528	0.8125		0.8354
ENSG00000187742	SECISBP2	9	6.4313	-0.1797	0.05534	0.8125		0.8354
ENSG00000111640	GAPDH	12	11.0015	0.2655	0.05534	0.8125		0.8354
ENSG00000215424	MCM3AP-AS1	21	2.9291	0.41	0.05536	0.8125	0.08867
ENSG00000185149	NPY2R	4	0.3554	0.4695	0.0554	0.8125		0.8354
ENSG00000146001	PCDHB18	5	0.8586	-0.8195	0.05544	0.8125		0.8354
ENSG00000273287	CTA-268H5.14	22	1.4425	0.3149	0.05546	0.8125		0.8354
ENSG00000213516	RBMXL1	1	5.4046	-0.1339	0.05551	0.8125		0.8354
ENSG00000227698	AP001619.2	21	-0.4817	0.4708	0.05552	0.8125	0.08867
ENSG00000134575	ACP2	11	5.6266	0.1764	0.05555	0.8125		0.8354
ENSG00000267964	AC022400.2	10	-1.0481	0.5445	0.05569	0.8125		0.8354
ENSG00000152492	CCDC50	3	6.896	-0.1366	0.05575	0.8125		0.8354
ENSG00000198483	ANKRD35	1	0.4709	0.7581	0.05578	0.8125		0.8354
ENSG00000106829	TLE4	9	6.2965	0.4819	0.05581	0.8125		0.8354
ENSG00000235878	AP001468.1	21	1.9168	0.5804	0.05596	0.8125	0.08871
ENSG00000183780	SLC35F3	1	2.0798	0.4143	0.05601	0.8125		0.8354
ENSG00000228835	AC012123.1	18	-1.2315	-0.813	0.05619	0.8125		0.8354
ENSG00000144724	PTPRG	3	6.4551	0.1434	0.05619	0.8125		0.8354
ENSG00000171126	KCNG3	2	-0.4678	0.8667	0.05632	0.8125		0.8354
ENSG00000272502	RP11-713M15.2	8	-0.877	0.6205	0.05632	0.8125		0.8354
ENSG00000136371	MTHFS	15	1.7098	0.471	0.05645	0.8125		0.8354
ENSG00000107890	ANKRD26	10	5.3042	-0.132	0.05647	0.8125		0.8354
ENSG00000173673	HES3	1	0.423	1.4297	0.05657	0.8125		0.8354
ENSG00000172059	KLF11	2	5.0782	-0.1461	0.05659	0.8125		0.8354
ENSG00000028310	BRD9	5	5.7879	-0.1427	0.0566	0.8125		0.8354
ENSG00000171853	TRAPPC12	2	6.0919	-0.1088	0.05665	0.8125		0.8354
ENSG00000116717	GADD45A	1	5.6118	-0.209	0.05688	0.8125		0.8354
ENSG00000188522	FAM83G	17	1.3713	0.6548	0.05691	0.8125		0.8354
ENSG00000073711	PPP2R3A	3	5.6423	-0.1845	0.05691	0.8125		0.8354
ENSG00000159712	ANKRD18CP	9	-0.1038	0.7788	0.05696	0.8125		0.8354
ENSG00000188153	COL4A5	X	6.6158	0.2146	0.05697	0.8125		0.8354
ENSG00000260350	RP11-152P23.2	16	-0.017	-0.6611	0.05705	0.8125		0.8354
ENSG00000212769	HMGN2P8	10	-1.7253	-0.5813	0.05706	0.8125		0.8354
ENSG00000123453	SARDH	9	2.7554	0.3559	0.05711	0.8125		0.8354
ENSG00000147576	ADHFE1	8	2.8881	0.3115	0.05712	0.8125		0.8354
ENSG00000154874	CCDC144B	17	-0.4049	-1.1169	0.05713	0.8125		0.8354
ENSG00000138756	BMP2K	4	5.5491	-0.2487	0.05719	0.8125		0.8354
ENSG00000086015	MAST2	1	7.7125	-0.1337	0.05719	0.8125		0.8354
ENSG00000230177	RP5-1112D6.4	6	0.6451	0.3618	0.05723	0.8125		0.8354
ENSG00000011451	WIZ	19	7.276	-0.1607	0.05744	0.8125		0.8354
ENSG00000130208	APOC1	19	1.1129	2.2146	0.05744	0.8125		0.8354
ENSG00000166394	CYB5R2	11	-0.8352	0.8399	0.05745	0.8125		0.8354
ENSG00000014216	CAPN1	11	6.9829	0.2292	0.05747	0.8125		0.8354
ENSG00000177640	CASC2	10	2.2188	0.4003	0.05747	0.8125		0.8354
ENSG00000096872	IFT74	9	4.1235	0.1887	0.05762	0.8125		0.8354
ENSG00000115841	RMDN2	2	1.3474	0.4634	0.05765	0.8125		0.8354
ENSG00000234745	HLA-B	6	5.1861	0.361	0.05768	0.8125		0.8354
ENSG00000074800	ENO1	1	9.8616	0.2604	0.05784	0.8125		0.8354
ENSG00000177842	ZNF620	3	3.5771	-0.2133	0.0579	0.8125		0.8354
ENSG00000074855	ANO8	19	7.3726	0.2231	0.05803	0.8125		0.8354
ENSG00000145247	OCIAD2	4	3.7673	0.6516	0.05819	0.8125		0.8354
ENSG00000137563	GGH	8	5.2882	0.2202	0.05821	0.8125		0.8354
ENSG00000268129	RP11-91G21.1	3	-0.5663	0.5229	0.05823	0.8125		0.8354
ENSG00000079739	PGM1	1	5.6534	0.1314	0.05827	0.8125		0.8354
ENSG00000189283	FHIT	3	2.5853	0.2925	0.05828	0.8125		0.8354
ENSG00000161904	LEMD2	6	6.6194	-0.1143	0.05833	0.8125		0.8354
ENSG00000128524	ATP6V1F	7	6.6843	-0.1217	0.05835	0.8125		0.8354
ENSG00000215397	SCRT2	20	5.8626	-0.422	0.05838	0.8125		0.8354
ENSG00000130813	C19orf66	19	4.9113	0.1723	0.0584	0.8125		0.8354
ENSG00000233862	AC016907.3	2	-1.3553	0.639	0.05841	0.8125		0.8354
ENSG00000169914	OTUD3	1	5.4005	-0.1492	0.05846	0.8125		0.8354
ENSG00000184347	SLIT3	5	5.1448	0.641	0.05854	0.8125		0.8354
ENSG00000105939	ZC3HAV1	7	3.8807	0.2227	0.05854	0.8125		0.8354
ENSG00000122778	KIAA1549	7	6.701	-0.1437	0.05857	0.8125		0.8354
ENSG00000198382	UVRAG	11	5.292	-0.3528	0.05865	0.8125		0.8354
ENSG00000146700	SRCRB4D	7	1.4651	0.7092	0.05871	0.8125		0.8354
ENSG00000111203	ITFG2	12	4.0933	-0.2517	0.05873	0.8125		0.8354
ENSG00000162627	SNX7	1	3.9083	0.393	0.05873	0.8125		0.8354
ENSG00000120868	APAF1	12	5.6631	-0.1319	0.05882	0.8125		0.8354
ENSG00000102081	FMR1	X	6.1189	-0.1072	0.05885	0.8125		0.8354
ENSG00000223396	RPS10P7	1	-1.4213	0.8011	0.05891	0.8125		0.8354
ENSG00000134207	SYT6	1	3.6849	-0.6402	0.05891	0.8125		0.8354
ENSG00000256087	ZNF432	19	5.1938	-0.1545	0.05894	0.8125		0.8354
ENSG00000267340	RP11-242D8.3	17	-1.2055	0.6484	0.05895	0.8125		0.8354
ENSG00000241839	PLEKHO2	15	3.3671	0.3385	0.05897	0.8125		0.8354
ENSG00000179912	R3HDM2	12	6.0498	-0.1555	0.05897	0.8125		0.8354
ENSG00000186603	HPDL	1	-1.3608	1.0575	0.05905	0.8125		0.8354
ENSG00000243716	NPIPB5	16	5.7549	-0.1221	0.05906	0.8125		0.8354
ENSG00000111596	CNOT2	12	6.3034	-0.1607	0.05913	0.8125		0.8354
ENSG00000127311	HELB	12	1.8369	-0.4371	0.05927	0.8125		0.8354
ENSG00000087253	LPCAT2	16	1.9063	0.3587	0.05927	0.8125		0.8354
ENSG00000263002	ZNF234	19	3.8258	-0.3009	0.05929	0.8125		0.8354
ENSG00000137880	GCHFR	15	2.6208	0.6088	0.0593	0.8125		0.8354
ENSG00000090932	DLL3	19	5.2156	-0.249	0.05935	0.8125		0.8354
ENSG00000142178	SIK1	21	5.7452	0.5805	0.05942	0.8125	0.09349
ENSG00000230457	PA2G4P4	3	-1.7286	-0.8933	0.05954	0.8125		0.8354
ENSG00000186088	GSAP	7	-0.5298	0.8227	0.05955	0.8125		0.8354
ENSG00000137275	RIPK1	6	4.4808	0.1807	0.05959	0.8125		0.8354
ENSG00000112096	SOD2	6	6.4676	0.297	0.05961	0.8125		0.8354
ENSG00000269925	RP3-467L1.6	1	-0.0085	-0.4956	0.05961	0.8125		0.8354
ENSG00000130234	ACE2	X	-0.7224	1.8223	0.05963	0.8125		0.8354
ENSG00000163331	DAPL1	2	-0.2339	-1.0334	0.05981	0.8125		0.8354
ENSG00000137491	SLCO2B1	11	0.9424	3.1113	0.05987	0.8125		0.8354
ENSG00000165474	GJB2	13	-0.9268	1.7122	0.05998	0.8125		0.8354
ENSG00000015413	DPEP1	16	0.0175	2.6945	0.06	0.8125		0.8354
ENSG00000143442	POGZ	1	7.4724	-0.1361	0.06003	0.8125		0.8354
ENSG00000140829	DHX38	16	6.5534	-0.1182	0.06005	0.8125		0.8354
ENSG00000225156	AC012354.6	2	0.4681	1.5878	0.06008	0.8125		0.8354
ENSG00000066056	TIE1	1	0.4992	1.7242	0.06011	0.8125		0.8354
ENSG00000251188	RP11-478C6.6	4	-1.3023	0.6632	0.06011	0.8125		0.8354
ENSG00000166529	ZSCAN21	7	4.639	-0.2158	0.06015	0.8125		0.8354
ENSG00000158887	MPZ	1	1.1925	0.3744	0.06016	0.8125		0.8354
ENSG00000006016	CRLF1	19	2.5431	1.0769	0.06023	0.8125		0.8354
ENSG00000238741	SCARNA7	3	-1.8404	-0.6397	0.06028	0.8125		0.8354
ENSG00000132326	PER2	2	4.4264	0.2248	0.0603	0.8125		0.8354
ENSG00000254461	RP11-755F10.3	11	-1.5401	0.7305	0.06032	0.8125		0.8354
ENSG00000248514	CTC-338M12.1	5	1.0925	-0.3799	0.06036	0.8125		0.8354
ENSG00000144021	CIAO1	2	6.5616	-0.1047	0.06036	0.8125		0.8354
ENSG00000068308	OTUD5	X	6.4858	-0.1129	0.0604	0.8125		0.8354
ENSG00000174684	B3GNT1	11	7.3411	0.2425	0.06045	0.8125		0.8354
ENSG00000103241	FOXF1	16	-0.357	0.8937	0.06045	0.8125		0.8354
ENSG00000050344	NFE2L3	7	2.6859	0.3521	0.0605	0.8125		0.8354
ENSG00000242622	RP11-18H7.1	3	1.0635	0.3818	0.06052	0.8125		0.8354
ENSG00000063180	CA11	19	5.4609	0.1541	0.06053	0.8125		0.8354
ENSG00000138741	TRPC3	4	3.0989	-0.6775	0.06053	0.8125		0.8354
ENSG00000257923	CUX1	7	7.0602	-0.1238	0.0606	0.8125		0.8354
ENSG00000123200	ZC3H13	13	7.3507	-0.1187	0.06061	0.8125		0.8354
ENSG00000270171	RP11-338N10.1	1	2.8601	0.2394	0.06065	0.8125		0.8354
ENSG00000185437	SH3BGR	21	3.7511	0.5369	0.0607	0.8125	0.09482
ENSG00000107623	GDF10	10	3.1691	1.1695	0.06071	0.8125		0.8354
ENSG00000148834	GSTO1	10	4.3619	0.3822	0.06081	0.8125		0.8354
ENSG00000261096	RP11-690I21.2	2	0.2252	0.5	0.06082	0.8125		0.8354
ENSG00000169228	RAB24	5	4.1429	-0.2154	0.06082	0.8125		0.8354
ENSG00000013374	NUB1	7	5.9404	-0.3213	0.06082	0.8125		0.8354
ENSG00000105523	FAM83E	19	-0.0375	0.5592	0.06093	0.8125		0.8354
ENSG00000158321	AUTS2	7	8.4046	-0.2345	0.06095	0.8125		0.8354
ENSG00000133731	IMPA1	8	4.7992	0.1999	0.06095	0.8125		0.8354
ENSG00000204252	HLA-DOA	6	-1.2341	0.9874	0.06099	0.8125		0.8354
ENSG00000165169	DYNLT3	X	4.1572	0.5802	0.06112	0.8125		0.8354
ENSG00000273137	RP3-402G11.28	22	-0.895	0.4454	0.06126	0.8125		0.8354
ENSG00000127946	HIP1	7	6.6962	-0.1459	0.06132	0.8125		0.8354
ENSG00000124333	VAMP7	X	4.96	0.1779	0.06135	0.8125		0.8354
ENSG00000264098	CTD-2350C19.1	17	2.1128	-0.3712	0.06146	0.8125		0.8354
ENSG00000228252	COL6A4P2	3	1.8703	0.4086	0.06152	0.8125		0.8354
ENSG00000160188	RSPH1	21	2.7288	1.2235	0.06154	0.8125	0.09543
ENSG00000108604	SMARCD2	17	4.3375	0.3424	0.06155	0.8125		0.8354
ENSG00000067225	PKM	15	9.8465	0.2398	0.06158	0.8125		0.8354
ENSG00000085871	MGST2	4	2.2976	0.8547	0.06158	0.8125		0.8354
ENSG00000091622	PITPNM3	17	5.5789	-0.1286	0.06164	0.8125		0.8354
ENSG00000198498	TMA16	4	3.5761	0.2196	0.06173	0.8125		0.8354
ENSG00000267347	AC015849.13	17	-1.6507	0.5467	0.06174	0.8125		0.8354
ENSG00000047617	ANO2	12	0.946	0.7622	0.06175	0.8125		0.8354
ENSG00000198130	HIBCH	2	4.7927	0.1414	0.06183	0.8125		0.8354
ENSG00000131069	ACSS2	20	5.1266	0.1452	0.0619	0.8125		0.8354
ENSG00000115758	ODC1	2	9.0462	-0.1658	0.06199	0.8125		0.8354
ENSG00000153707	PTPRD	9	7.7088	-0.1525	0.06199	0.8125		0.8354
ENSG00000149292	TTC12	11	3.5046	0.4351	0.06206	0.8125		0.8354
ENSG00000250486	FAM218A	4	2.6281	0.6722	0.06212	0.8125		0.8354
ENSG00000266456	RP11-806L2.2	18	0.2757	0.5061	0.06217	0.8125		0.8354
ENSG00000122585	NPY	7	1.505	-1.0998	0.06218	0.8125		0.8354
ENSG00000272750	RP11-378J18.8	1	1.2276	-0.6083	0.06218	0.8125		0.8354
ENSG00000273356	RP11-804H8.6	3	0.327	-0.427	0.06218	0.8125		0.8354
ENSG00000204227	RING1	6	6.2457	0.1296	0.06218	0.8125		0.8354
ENSG00000151023	ENKUR	10	3.4256	0.2756	0.06221	0.8125		0.8354
ENSG00000185864	NPIPB4	16	2.5281	-0.2597	0.06228	0.8125		0.8354
ENSG00000137947	GTF2B	1	4.5345	-0.1336	0.06229	0.8125		0.8354
ENSG00000253507	CTD-2501M5.1	8	-1.2229	2.0286	0.06231	0.8125		0.8354
ENSG00000166164	BRD7	16	6.2397	-0.1113	0.06232	0.8125		0.8354
ENSG00000123992	DNPEP	2	5.4875	0.14	0.06232	0.8125		0.8354
ENSG00000145721	LIX1	5	4.7372	-0.5059	0.06236	0.8125		0.8354
ENSG00000144214	LYG1	2	0.8028	-0.5319	0.06238	0.8125		0.8354
ENSG00000166900	STX3	11	4.6012	0.3317	0.06246	0.8125		0.8354
ENSG00000147400	CETN2	X	5.7612	0.1937	0.06248	0.8125		0.8354
ENSG00000236871	LINC00106	X	0.983	-0.4028	0.06279	0.8125		0.8354
ENSG00000242600	MBL1P	10	-0.1132	0.552	0.0628	0.8125		0.8354
ENSG00000197935	ZNF311	6	2.5029	-0.3923	0.06283	0.8125		0.8354
ENSG00000179954	SSC5D	19	3.6138	0.4525	0.06288	0.8125		0.8354
ENSG00000134152	KATNBL1	15	5.9213	-0.1652	0.0629	0.8125		0.8354
ENSG00000189238	LINC00943	12	-0.2473	1.398	0.06296	0.8125		0.8354
ENSG00000094804	CDC6	17	3.2582	0.2255	0.06297	0.8125		0.8354
ENSG00000214491	SEC14L6	22	-0.7982	0.8937	0.063	0.8125		0.8354
ENSG00000115318	LOXL3	2	4.9518	0.2448	0.06302	0.8125		0.8354
ENSG00000125787	GNRH2	20	1.1098	1.3136	0.06302	0.8125		0.8354
ENSG00000172828	CES3	16	3.0086	0.3239	0.06305	0.8125		0.8354
ENSG00000271959	CTD-3064M3.7	8	0.3529	0.7237	0.06309	0.8125		0.8354
ENSG00000116580	GON4L	1	5.6938	-0.155	0.06313	0.8125		0.8354
ENSG00000269911	FAM226B	X	-0.0613	0.4215	0.06315	0.8125		0.8354
ENSG00000155660	PDIA4	7	7.0087	0.279	0.06319	0.8125		0.8354
ENSG00000204186	ZDBF2	2	5.6996	0.1771	0.06325	0.8125		0.8354
ENSG00000178028	DMAP1	1	6.1307	-0.103	0.06329	0.8125		0.8354
ENSG00000129518	EAPP	14	4.8295	-0.1432	0.06341	0.8125		0.8354
ENSG00000196693	ZNF33B	10	5.2627	0.3103	0.06341	0.8125		0.8354
ENSG00000142920	ADC	1	3.9876	0.238	0.06348	0.8125		0.8354
ENSG00000203327	AC012358.7	2	-0.7663	-0.4851	0.06348	0.8125		0.8354
ENSG00000230912	RP3-508I15.10	22	-1.6259	-0.7725	0.06354	0.8125		0.8354
ENSG00000144655	CSRNP1	3	3.8839	0.3364	0.06356	0.8125		0.8354
ENSG00000065154	OAT	10	6.148	0.2227	0.06371	0.8125		0.8354
ENSG00000270116	AP001429.1	21	-0.4737	0.7395	0.06372	0.8125	0.0981
ENSG00000112561	TFEB	6	2.6615	-0.3511	0.06375	0.8125		0.8354
ENSG00000144339	TMEFF2	2	4.9256	-0.5661	0.06375	0.8125		0.8354
ENSG00000253304	TMEM200B	1	1.0301	1.3594	0.06376	0.8125		0.8354
ENSG00000256742	RP13-941N14.1	12	0.2208	0.4299	0.06377	0.8125		0.8354
ENSG00000116667	C1orf21	1	6.393	-0.3757	0.06384	0.8125		0.8354
ENSG00000242615	CTC-359D24.3	19	1.0679	-0.3393	0.06385	0.8125		0.8354
ENSG00000124212	PTGIS	20	4.2649	0.2565	0.064	0.8125		0.8354
ENSG00000267221	CTD-2132N18.2	17	1.5821	-0.3677	0.06401	0.8125		0.8354
ENSG00000102302	FGD1	X	6.5853	-0.1661	0.06408	0.8125		0.8354
ENSG00000235205	TATDN2P3	13	-0.3732	-0.5492	0.06408	0.8125		0.8354
ENSG00000139726	DENR	12	6.4139	0.1687	0.06419	0.8125		0.8354
ENSG00000257621	RP11-349A22.5	14	5.5043	-0.1335	0.06427	0.8125		0.8354
ENSG00000163517	HDAC11	3	4.818	0.178	0.0643	0.8125		0.8354
ENSG00000009335	UBE3C	7	6.2561	-0.3665	0.06434	0.8125		0.8354
ENSG00000259146	RP1-261D10.2	14	-0.8744	0.683	0.06436	0.8125		0.8354
ENSG00000165588	OTX2	14	4.1212	0.5315	0.06437	0.8125		0.8354
ENSG00000227220	RP11-69I8.3	6	-0.4169	-0.6867	0.0644	0.8125		0.8354
ENSG00000179133	C10orf67	10	-0.9984	0.6287	0.06442	0.8125		0.8354
ENSG00000225151	GOLGA2P7	15	3.7886	-0.202	0.06448	0.8125		0.8354
ENSG00000182197	EXT1	8	5.622	0.124	0.06451	0.8125		0.8354
ENSG00000254221	PCDHGB1	5	1.053	-0.464	0.06454	0.8125		0.8354
ENSG00000055609	KMT2C	7	7.3638	-0.4299	0.06459	0.8125		0.8354
ENSG00000204388	HSPA1B	6	5.3776	0.2607	0.06462	0.8125		0.8354
ENSG00000267174	CTC-510F12.4	19	-1.694	-0.5538	0.06464	0.8125		0.8354
ENSG00000159247	TUBBP5	9	0.8412	0.5687	0.06467	0.8125		0.8354
ENSG00000214688	C10orf105	10	2.2373	1.3546	0.06468	0.8125		0.8354
ENSG00000158483	FAM86C1	11	1.8509	0.3106	0.06475	0.8125		0.8354
ENSG00000246922	UBAP1L	15	4.8882	-0.1469	0.0648	0.8125		0.8354
ENSG00000188316	ENO4	10	1.7709	0.9233	0.06481	0.8125		0.8354
ENSG00000106341	PPP1R17	7	2.905	0.7222	0.06486	0.8125		0.8354
ENSG00000143384	MCL1	1	7.8018	-0.2041	0.06487	0.8125		0.8354
ENSG00000111145	ELK3	12	2.7876	0.6061	0.06491	0.8125		0.8354
ENSG00000221963	APOL6	22	0.1698	0.8786	0.06492	0.8125		0.8354
ENSG00000267270	AC139100.2	18	3.1454	0.2294	0.06493	0.8125		0.8354
ENSG00000134873	CLDN10	13	1.8082	0.7308	0.06494	0.8125		0.8354
ENSG00000197550	RP11-460N11.2	9	1.9308	-0.2741	0.06496	0.8125		0.8354
ENSG00000189157	FAM47E	4	2.0528	0.4506	0.06505	0.8125		0.8354
ENSG00000198832	SELM	22	4.6589	0.2088	0.06507	0.8125		0.8354
ENSG00000115290	GRB14	2	3.5004	-0.4436	0.06515	0.8125		0.8354
ENSG00000197976	AKAP17A	X	6.3143	-0.1139	0.06518	0.8125		0.8354
ENSG00000108797	CNTNAP1	17	6.1623	0.1513	0.06521	0.8125		0.8354
ENSG00000139263	LRIG3	12	3.8798	0.2174	0.06537	0.8125		0.8354
ENSG00000249362	CTD-2316B1.1	5	-0.637	-0.6597	0.06539	0.8125		0.8354
ENSG00000114383	TUSC2	3	5.5531	-0.1372	0.06543	0.8125		0.8354
ENSG00000003756	RBM5	3	7.9393	-0.1089	0.06543	0.8125		0.8354
ENSG00000125657	TNFSF9	19	1.9913	0.4817	0.06548	0.8125		0.8354
ENSG00000136710	CCDC115	2	5.7044	-0.1358	0.0655	0.8125		0.8354
ENSG00000137441	FGFBP2	4	-1.2215	1.506	0.06553	0.8125		0.8354
ENSG00000272829	XXbac-B135H6.18	22	-0.7793	-0.5012	0.06558	0.8125		0.8354
ENSG00000158019	BRE	2	4.6973	0.2519	0.06559	0.8125		0.8354
ENSG00000166532	RIMKLB	12	7.4195	-0.146	0.06559	0.8125		0.8354
ENSG00000099250	NRP1	10	6.1947	0.8735	0.06567	0.8125		0.8354
ENSG00000172782	FADS6	17	0.0878	0.5173	0.06567	0.8125		0.8354
ENSG00000230633	RP11-37E23.5	13	0.4999	-0.4277	0.06572	0.8125		0.8354
ENSG00000062282	DGAT2	11	2.369	0.6207	0.06577	0.8125		0.8354
ENSG00000162373	BEND5	1	4.9173	-0.187	0.06579	0.8125		0.8354
ENSG00000222482	AC005071.1	7	0.1965	0.4506	0.06585	0.8125		0.8354
ENSG00000272543	MIR4787	3	-0.1455	-0.5136	0.06589	0.8125		0.8354
ENSG00000140479	PCSK6	15	2.4682	0.346	0.06594	0.8125		0.8354
ENSG00000128045	RASL11B	4	3.3692	0.2789	0.06597	0.8125		0.8354
ENSG00000164746	C7orf57	7	0.1758	1.2577	0.06607	0.8125		0.8354
ENSG00000140367	UBE2Q2	15	5.6705	-0.1177	0.06631	0.8125		0.8354
ENSG00000133477	FAM83F	22	-0.4158	1.9415	0.06633	0.8125		0.8354
ENSG00000074370	ATP2A3	17	1.5475	0.741	0.06638	0.8125		0.8354
ENSG00000254855	RP11-867G23.1	11	-1.0906	0.9517	0.06663	0.8125		0.8354
ENSG00000159915	ZNF233	19	2.1067	0.514	0.06663	0.8125		0.8354
ENSG00000269783	GOLGA7B	10	2.2106	0.3963	0.06667	0.8125		0.8354
ENSG00000132297	HHLA1	8	-1.695	1.1124	0.06668	0.8125		0.8354
ENSG00000271966	RP11-7F18.2	8	0.1889	0.3852	0.06671	0.8125		0.8354
ENSG00000253767	PCDHGA8	5	1.9373	-0.6375	0.06674	0.8125		0.8354
ENSG00000109881	CCDC34	11	4.5051	0.1982	0.06675	0.8125		0.8354
ENSG00000206573	SETD5-AS1	3	4.5053	0.1908	0.06679	0.8125		0.8354
ENSG00000168389	MFSD2A	1	4.4669	-0.3462	0.06682	0.8125		0.8354
ENSG00000248121	SMURF2P1	17	2.2092	-0.3316	0.06695	0.8125		0.8354
ENSG00000188620	HMX3	10	-0.7985	1.5531	0.06704	0.8125		0.8354
ENSG00000100129	EIF3L	22	8.9033	-0.1187	0.06706	0.8125		0.8354
ENSG00000168671	UGT3A2	5	-0.9274	1.4644	0.06712	0.8125		0.8354
ENSG00000130303	BST2	19	3.9973	1.4286	0.06716	0.8125		0.8354
ENSG00000103855	CD276	15	6.9336	0.1763	0.06721	0.8125		0.8354
ENSG00000169252	ADRB2	5	-1.2699	0.5553	0.06722	0.8125		0.8354
ENSG00000077458	FAM76B	11	5.0209	-0.1736	0.06726	0.8125		0.8354
ENSG00000172530	BANP	16	3.8886	-0.2001	0.06727	0.8125		0.8354
ENSG00000123352	SPATS2	12	5.7895	-0.1434	0.06732	0.8125		0.8354
ENSG00000269935	RP11-482M8.3	16	-1.0557	0.4699	0.06742	0.8125		0.8354
ENSG00000105929	ATP6V0A4	7	-0.9222	-0.65	0.06743	0.8125		0.8354
ENSG00000125257	ABCC4	13	3.9949	0.2787	0.06744	0.8125		0.8354
ENSG00000141905	NFIC	19	5.8309	0.2512	0.06744	0.8125		0.8354
ENSG00000204267	TAP2	6	2.9987	0.3001	0.06748	0.8125		0.8354
ENSG00000253251	CTC-534A2.2	5	2.0212	-0.2894	0.0675	0.8125		0.8354
ENSG00000243955	GSTA1	6	1.6234	3.3828	0.06752	0.8125		0.8354
ENSG00000170608	FOXA3	19	-0.4807	2.2563	0.06752	0.8125		0.8354
ENSG00000121481	RNF2	1	5.2905	-0.1784	0.06752	0.8125		0.8354
ENSG00000142273	CBLC	19	-0.74	1.1668	0.06752	0.8125		0.8354
ENSG00000116141	MARK1	1	6.4485	-0.2836	0.06752	0.8125		0.8354
ENSG00000130363	RSPH3	6	4.0563	0.2001	0.06756	0.8125		0.8354
ENSG00000121064	SCPEP1	17	4.2983	0.3551	0.06758	0.8125		0.8354
ENSG00000135837	CEP350	1	6.1691	-0.255	0.06759	0.8125		0.8354
ENSG00000232838	PET117	20	2.1122	-0.3334	0.06766	0.8125		0.8354
ENSG00000116863	ADPRHL2	1	5.4618	0.1158	0.0677	0.8125		0.8354
ENSG00000109072	VTN	17	2.7036	1.9318	0.0677	0.8125		0.8354
ENSG00000203401	AC009061.1	16	-0.4355	0.5365	0.06772	0.8125		0.8354
ENSG00000255153	TOLLIP-AS1	11	0.9405	0.4379	0.06781	0.8125		0.8354
ENSG00000167524	SGK494	17	3.1395	-0.24	0.06785	0.8125		0.8354
ENSG00000166387	PPFIBP2	11	3.4823	0.3599	0.06788	0.8125		0.8354
ENSG00000140287	HDC	15	1.8671	1.4372	0.0679	0.8125		0.8354
ENSG00000172936	MYD88	3	1.4411	0.6416	0.06793	0.8125		0.8354
ENSG00000099974	DDTL	22	-0.694	0.6768	0.06798	0.8125		0.8354
ENSG00000173805	HAP1	17	4.9927	0.2761	0.06801	0.8125		0.8354
ENSG00000157470	FAM81A	15	3.2332	0.3269	0.06801	0.8125		0.8354
ENSG00000139547	RDH16	12	1.3247	-0.6159	0.06802	0.8125		0.8354
ENSG00000136943	CTSV	9	2.6313	1.493	0.06803	0.8125		0.8354
ENSG00000122299	ZC3H7A	16	6.0908	-0.1324	0.06806	0.8125		0.8354
ENSG00000102908	NFAT5	16	5.903	-0.1722	0.06813	0.8125		0.8354
ENSG00000117122	MFAP2	1	4.6466	0.3273	0.06816	0.8125		0.8354
ENSG00000157657	ZNF618	9	6.5935	-0.2566	0.06819	0.8125		0.8354
ENSG00000232855	AF131217.1	21	-0.7165	0.4303	0.06819	0.8125	0.1035
ENSG00000230590	FTX	X	2.0439	0.3146	0.0682	0.8125		0.8354
ENSG00000174953	DHX36	3	7.0917	-0.1897	0.0682	0.8125		0.8354
ENSG00000115524	SF3B1	2	8.5556	-0.1223	0.06825	0.8125		0.8354
ENSG00000174680	GRIK1-AS1	21	-1.3966	-0.5216	0.06827	0.8125	0.1035
ENSG00000127831	VIL1	2	0.4892	2.1412	0.06834	0.8125		0.8354
ENSG00000110013	SIAE	11	5.2256	0.2675	0.06835	0.8125		0.8354
ENSG00000132004	FBXW9	19	4.5096	0.2083	0.06839	0.8125		0.8354
ENSG00000257557	RP11-84G21.1	12	-0.7545	0.4631	0.06844	0.8125		0.8354
ENSG00000246379	RP11-461O7.1	16	0.5572	0.3679	0.06845	0.8125		0.8354
ENSG00000111087	GLI1	12	1.3109	1.0283	0.06846	0.8125		0.8354
ENSG00000214102	WEE2	7	-1.2993	-0.5588	0.0685	0.8125		0.8354
ENSG00000110244	APOA4	11	3.5779	4.4692	0.0686	0.8125		0.8354
ENSG00000134744	ZCCHC11	1	6.6448	-0.1067	0.06862	0.8125		0.8354
ENSG00000235949	AC061961.2	2	-0.6557	-1.5675	0.06864	0.8125		0.8354
ENSG00000261728	RP11-307O13.1	13	0.2519	0.5928	0.06866	0.8125		0.8354
ENSG00000180914	OXTR	3	1.877	-0.3245	0.06868	0.8125		0.8354
ENSG00000126803	HSPA2	14	-0.6534	0.5568	0.06872	0.8125		0.8354
ENSG00000160191	PDE9A	21	5.5821	0.3294	0.06881	0.8125	0.1035
ENSG00000092068	SLC7A8	14	4.619	0.5731	0.06886	0.8125		0.8354
ENSG00000259820	AC083843.1	8	2.167	0.4309	0.06889	0.8125		0.8354
ENSG00000109062	SLC9A3R1	17	5.0281	0.4399	0.06892	0.8125		0.8354
ENSG00000231672	DIRC3	2	-0.3719	-0.6126	0.06897	0.8125		0.8354
ENSG00000076928	ARHGEF1	19	5.9525	0.1937	0.06899	0.8125		0.8354
ENSG00000118418	HMGN3	6	6.3848	0.1374	0.06901	0.8125		0.8354
ENSG00000168237	GLYCTK	3	1.1567	0.9413	0.06905	0.8125		0.8354
ENSG00000169032	MAP2K1	15	6.5387	0.1858	0.06906	0.8125		0.8354
ENSG00000142396	ERVK3-1	19	4.4582	-0.1602	0.06906	0.8125		0.8354
ENSG00000101265	RASSF2	20	5.7975	-0.2983	0.06907	0.8125		0.8354
ENSG00000273027	LL21NC02-1C16.1	21	-1.3626	0.5414	0.06914	0.8125	0.1035
ENSG00000171794	UTF1	10	1.8199	3.0933	0.06914	0.8125		0.8354
ENSG00000163516	ANKZF1	2	5.9514	-0.1358	0.06915	0.8125		0.8354
ENSG00000263503	RP11-707O23.5	17	2.2551	-0.2595	0.06916	0.8125		0.8354
ENSG00000111802	TDP2	6	5.1239	0.1396	0.06919	0.8125		0.8354
ENSG00000136867	SLC31A2	9	1.1297	0.3929	0.06921	0.8125		0.8354
ENSG00000138468	SENP7	3	6.1207	-0.1167	0.06926	0.8125		0.8354
ENSG00000243156	MICAL3	22	6.3359	-0.1343	0.06928	0.8125		0.8354
ENSG00000137672	TRPC6	11	1.5248	0.5362	0.06931	0.8125		0.8354
ENSG00000226386	PARD3-AS1	10	-1.436	0.5486	0.06935	0.8125		0.8354
ENSG00000266176	RP11-855A2.5	17	-1.0274	-0.8115	0.06936	0.8125		0.8354
ENSG00000033170	FUT8	14	5.7334	-0.1781	0.06937	0.8125		0.8354
ENSG00000159648	TEPP	16	0.7847	0.4616	0.06943	0.8125		0.8354
ENSG00000095574	IKZF5	10	4.5606	-0.2159	0.06946	0.8125		0.8354
ENSG00000271553	RP11-274B21.10	7	0.1016	-0.4853	0.06948	0.8125		0.8354
ENSG00000150275	PCDH15	10	3.0251	0.3297	0.06949	0.8125		0.8354
ENSG00000111452	GPR133	12	2.093	0.8881	0.06952	0.8125		0.8354
ENSG00000154898	CCDC144CP	17	1.8699	-0.4717	0.06961	0.8125		0.8354
ENSG00000164379	FOXQ1	6	0.4471	0.5763	0.06964	0.8125		0.8354
ENSG00000148680	HTR7	10	0.1264	0.9926	0.06977	0.8125		0.8354
ENSG00000070010	UFD1L	22	5.4676	-0.1278	0.06988	0.8125		0.8354
ENSG00000149131	SERPING1	11	4.0088	0.4241	0.06988	0.8125		0.8354
ENSG00000152520	PAN3	13	5.6198	-0.1181	0.0699	0.8125		0.8354
ENSG00000197182	FLJ27365	22	0.5824	0.3658	0.06993	0.8125		0.8354
ENSG00000272434	RP13-131K19.6	3	-0.8037	-0.9012	0.07002	0.8125		0.8354
ENSG00000111361	EIF2B1	12	5.9422	-0.1959	0.07005	0.8125		0.8354
ENSG00000100425	BRD1	22	6.4791	-0.1207	0.07006	0.8125		0.8354
ENSG00000119283	TRIM67	1	6.5416	-0.361	0.07006	0.8125		0.8354
ENSG00000132109	TRIM21	11	2.8295	0.2667	0.07008	0.8125		0.8354
ENSG00000116014	KISS1R	19	2.7014	0.6089	0.0701	0.8125		0.8354
ENSG00000239014	SNORD108	15	-0.2541	-0.4034	0.07015	0.8125		0.8354
ENSG00000172765	TMCC1	3	6.1725	-0.1306	0.07017	0.8125		0.8354
ENSG00000254701	RP11-1415C14.4	5	-0.3262	-0.5305	0.07018	0.8125		0.8354
ENSG00000243431	RPL5P30	11	0.2147	-0.5198	0.07027	0.8125		0.8354
ENSG00000206557	TRIM71	3	3.5868	1.1961	0.07029	0.8125		0.8354
ENSG00000171428	NAT1	8	-0.7173	0.7025	0.07036	0.8125		0.8354
ENSG00000169733	RFNG	17	6.1544	-0.1055	0.07041	0.8125		0.8354
ENSG00000184719	RNLS	10	0.5221	0.5379	0.07043	0.8125		0.8354
ENSG00000249592	RP11-440L14.1	4	2.6315	0.3074	0.07045	0.8125		0.8354
ENSG00000108556	CHRNE	17	0.708	-0.474	0.07049	0.8125		0.8354
ENSG00000216819	TUBB2BP1	6	-0.2871	-1.0516	0.07052	0.8125		0.8354
ENSG00000259520	CTD-2651B20.3	15	1.0276	0.3811	0.07056	0.8125		0.8354
ENSG00000244342	LINC00698	3	-0.2459	0.6244	0.07065	0.8125		0.8354
ENSG00000162522	KIAA1522	1	5.8303	0.2221	0.0707	0.8125		0.8354
ENSG00000140263	SORD	15	4.4809	-0.1675	0.07074	0.8125		0.8354
ENSG00000007392	LUC7L	16	6.783	-0.1784	0.07076	0.8125		0.8354
ENSG00000261740	RP11-345J4.5	16	-0.4741	-0.4996	0.07095	0.8125		0.8354
ENSG00000242242	PVRL3-AS1	3	0.7166	1.4588	0.07099	0.8125		0.8354
ENSG00000227533	SLC2A1-AS1	1	0.0965	0.4646	0.07106	0.8125		0.8354
ENSG00000113108	APBB3	5	6.3627	-0.1418	0.07108	0.8125		0.8354
ENSG00000247796	CTD-2366F13.1	5	1.1733	0.3366	0.07111	0.8125		0.8354
ENSG00000156574	NODAL	10	-0.529	1.9781	0.07116	0.8125		0.8354
ENSG00000168350	DEGS2	14	1.1121	0.3195	0.07123	0.8125		0.8354
ENSG00000225828	FAM229A	1	4.5976	-0.2058	0.07125	0.8125		0.8354
ENSG00000103460	TOX3	16	5.7733	-0.386	0.07125	0.8125		0.8354
ENSG00000145075	CCDC39	3	1.3643	0.6314	0.07127	0.8125		0.8354
ENSG00000117245	KIF17	1	4.0845	0.3177	0.07133	0.8125		0.8354
ENSG00000071051	NCK2	2	6.4626	-0.1374	0.07134	0.8125		0.8354
ENSG00000162086	ZNF75A	16	5.2011	-0.1252	0.07136	0.8125		0.8354
ENSG00000076351	SLC46A1	17	4.1618	0.1933	0.07138	0.8125		0.8354
ENSG00000179029	TMEM107	17	4.2317	0.1868	0.07139	0.8125		0.8354
ENSG00000102265	TIMP1	X	4.8133	0.5885	0.07141	0.8125		0.8354
ENSG00000124444	ZNF576	19	3.2599	0.2385	0.07148	0.8125		0.8354
ENSG00000248092	NNT-AS1	5	5.3518	-0.1402	0.07148	0.8125		0.8354
ENSG00000174482	LINGO2	9	3.4828	0.3307	0.07149	0.8125		0.8354
ENSG00000187456	RDM1	17	1.1902	0.3225	0.07156	0.8125		0.8354
ENSG00000198406	BZW1P2	3	2.7673	0.253	0.07161	0.8125		0.8354
ENSG00000143340	FAM163A	1	0.3562	1.0174	0.07164	0.8125		0.8354
ENSG00000112130	RNF8	6	5.0049	-0.1364	0.07172	0.8125		0.8354
ENSG00000151881	C5orf28	5	3.4849	-0.2069	0.07178	0.8125		0.8354
ENSG00000123643	SLC36A1	5	4.3941	0.1589	0.07185	0.8125		0.8354
ENSG00000236502	SIX3-AS1	2	-0.83	1.1529	0.07187	0.8125		0.8354
ENSG00000136451	VEZF1	17	6.4303	-0.1299	0.07189	0.8125		0.8354
ENSG00000163374	YY1AP1	1	5.6958	-0.1216	0.07197	0.8125		0.8354
ENSG00000182040	USH1G	17	-0.0976	0.5892	0.07201	0.8125		0.8354
ENSG00000130176	CNN1	19	1.3498	0.7324	0.07202	0.8125		0.8354
ENSG00000001561	ENPP4	6	4.4724	0.2007	0.07202	0.8125		0.8354
ENSG00000164687	FABP5	8	5.2849	-0.3035	0.07215	0.8125		0.8354
ENSG00000103381	CPPED1	16	2.9854	0.3366	0.07219	0.8125		0.8354
ENSG00000247095	MIR210HG	11	3.6969	0.4048	0.07221	0.8125		0.8354
ENSG00000162613	FUBP1	1	7.555	-0.1028	0.07228	0.8125		0.8354
ENSG00000169418	NPR1	1	2.119	0.8722	0.0723	0.8125		0.8354
ENSG00000126759	CFP	X	1.5619	-0.305	0.07233	0.8125		0.8354
ENSG00000144810	COL8A1	3	2.4489	2.1749	0.07239	0.8125		0.8354
ENSG00000260197	RP11-424G14.1	Y	2.1397	-0.3557	0.07239	0.8125		0.8354
ENSG00000160951	PTGER1	19	-1.2415	0.5217	0.07251	0.8125		0.8354
ENSG00000259658	RP11-89K11.1	15	-0.9845	0.6769	0.07253	0.8125		0.8354
ENSG00000236017	ASMTL-AS1	X	2.0453	-0.2936	0.07257	0.8125		0.8354
ENSG00000109065	NAT9	17	5.505	-0.1361	0.07259	0.8125		0.8354
ENSG00000000457	SCYL3	1	3.7974	-0.194	0.0726	0.8125		0.8354
ENSG00000213889	PPM1N	19	0.8737	0.9116	0.07261	0.8125		0.8354
ENSG00000085465	OVGP1	1	3.0279	-0.3388	0.07263	0.8125		0.8354
ENSG00000260077	RP11-254F7.2	2	3.0611	0.2275	0.07266	0.8125		0.8354
ENSG00000136720	HS6ST1	2	6.9985	-0.3098	0.07268	0.8125		0.8354
ENSG00000120071	KANSL1	17	6.5664	-0.1095	0.07268	0.8125		0.8354
ENSG00000104805	NUCB1	19	7.1924	0.1505	0.07278	0.8125		0.8354
ENSG00000144331	ZNF385B	2	1.3975	-0.6253	0.0729	0.8125		0.8354
ENSG00000171759	PAH	12	-1.4522	0.7856	0.07298	0.8125		0.8354
ENSG00000189195	BTBD8	1	0.0094	-0.4454	0.07299	0.8125		0.8354
ENSG00000125835	SNRPB	20	6.3658	-0.1789	0.07302	0.8125		0.8354
ENSG00000122194	PLG	6	2.6456	3.6642	0.07303	0.8125		0.8354
ENSG00000059122	FLYWCH1	16	6.6804	-0.1123	0.07313	0.8125		0.8354
ENSG00000130707	ASS1	9	5.3385	0.4716	0.07314	0.8125		0.8354
ENSG00000196139	AKR1C3	10	0.3713	-0.7057	0.07317	0.8125		0.8354
ENSG00000267767	CTC-523E23.4	19	1.2753	-0.4745	0.07318	0.8125		0.8354
ENSG00000233073	AC005009.2	7	-0.884	-0.6842	0.07319	0.8125		0.8354
ENSG00000181378	CCDC108	2	2.1587	0.8516	0.07321	0.8125		0.8354
ENSG00000175066	GK5	3	4.5661	-0.2317	0.07325	0.8125		0.8354
ENSG00000101544	ADNP2	18	6.1079	-0.1464	0.07326	0.8125		0.8354
ENSG00000176383	B3GNT4	12	2.9458	0.4816	0.07328	0.8125		0.8354
ENSG00000272356	RP5-1112D6.8	6	1.0961	-0.4878	0.07328	0.8125		0.8354
ENSG00000138722	MMRN1	4	3.5796	0.6701	0.07329	0.8125		0.8354
ENSG00000272138	RP11-27N21.3	8	-1.0157	-0.4955	0.07332	0.8125		0.8354
ENSG00000168564	CDKN2AIP	4	5.3041	-0.1416	0.07334	0.8125		0.8354
ENSG00000115211	EIF2B4	2	5.3013	-0.1129	0.07337	0.8125		0.8354
ENSG00000139899	CBLN3	14	0.9813	0.4971	0.07344	0.8125		0.8354
ENSG00000135968	GCC2	2	5.4304	0.1719	0.07355	0.8125		0.8354
ENSG00000240463	RPS19P3	14	-1.2118	-0.6284	0.07359	0.8125		0.8354
ENSG00000157404	KIT	4	5.6771	-0.3682	0.07362	0.8125		0.8354
ENSG00000115568	ZNF142	2	5.5575	-0.1593	0.07366	0.8125		0.8354
ENSG00000263072	RP11-473M20.14	16	3.5648	0.2067	0.07366	0.8125		0.8354
ENSG00000071073	MGAT4A	2	5.273	0.2599	0.07367	0.8125		0.8354
ENSG00000263069	CTD-2047H16.4	17	2.5334	0.3676	0.07371	0.8125		0.8354
ENSG00000167617	CDC42EP5	19	3.5112	0.7355	0.07378	0.8125		0.8354
ENSG00000107614	TRDMT1	10	3.9751	-0.1795	0.07378	0.8125		0.8354
ENSG00000054598	FOXC1	6	3.2775	0.8472	0.07379	0.8125		0.8354
ENSG00000185344	ATP6V0A2	12	5.2901	-0.1562	0.07386	0.8125		0.8354
ENSG00000186838	SELV	19	0.0571	0.812	0.07388	0.8125		0.8354
ENSG00000162302	RPS6KA4	11	4.923	0.1895	0.07389	0.8125		0.8354
ENSG00000166477	LEO1	15	4.9084	-0.1391	0.07402	0.8125		0.8354
ENSG00000235023	AP001626.2	21	0.5982	0.4387	0.07419	0.8125	0.1103
ENSG00000204764	RANBP17	5	3.7178	-0.1779	0.07423	0.8125		0.8354
ENSG00000144560	VGLL4	3	6.747	0.1184	0.07424	0.8125		0.8354
ENSG00000170122	FOXD4	9	1.2361	-0.3734	0.07429	0.8125		0.8354
ENSG00000255508	MIR3654	11	-0.2214	0.6068	0.07438	0.8125		0.8354
ENSG00000148824	MTG1	10	3.1192	0.2627	0.0744	0.8125		0.8354
ENSG00000237440	ZNF737	19	5.0435	-0.2177	0.07441	0.8125		0.8354
ENSG00000105647	PIK3R2	19	-0.5738	-0.5783	0.07457	0.8125		0.8354
ENSG00000047932	GOPC	6	6.4973	-0.1387	0.07466	0.8125		0.8354
ENSG00000175634	RPS6KB2	11	5.0564	-0.1455	0.07474	0.8125		0.8354
ENSG00000154529	CNTNAP3B	9	2.1612	-0.3388	0.07478	0.8125		0.8354
ENSG00000164663	USP49	6	6.0944	-0.1655	0.07479	0.8125		0.8354
ENSG00000136783	NIPSNAP3A	9	4.9628	0.1885	0.07487	0.8125		0.8354
ENSG00000129353	SLC44A2	19	8.5098	-0.1784	0.07488	0.8125		0.8354
ENSG00000248869	RP11-138I17.1	4	-1.6315	1.0978	0.07489	0.8125		0.8354
ENSG00000167642	SPINT2	19	6.2949	0.323	0.0749	0.8125		0.8354
ENSG00000109339	MAPK10	4	6.3777	-0.1742	0.07492	0.8125		0.8354
ENSG00000134240	HMGCS2	1	0.966	1.8931	0.07497	0.8125		0.8354
ENSG00000219642	BMPR1APS1	6	-1.2094	-0.5473	0.07498	0.8125		0.8354
ENSG00000086848	ALG9	11	4.5802	-0.1572	0.07499	0.8125		0.8354
ENSG00000131094	C1QL1	17	4.3322	0.7138	0.07502	0.8125		0.8354
ENSG00000100445	SDR39U1	14	6.0241	-0.1307	0.07503	0.8125		0.8354
ENSG00000145833	DDX46	5	6.4443	-0.1084	0.07504	0.8125		0.8354
ENSG00000213186	TRIM59	3	3.166	0.3428	0.07513	0.8125		0.8354
ENSG00000159423	ALDH4A1	1	3.936	0.2949	0.07519	0.8125		0.8354
ENSG00000257285	RP11-298I3.1	14	-0.0312	0.4229	0.07519	0.8125		0.8354
ENSG00000272812	RP5-855D21.3	8	-0.6362	0.5493	0.07528	0.8125		0.8354
ENSG00000165671	NSD1	5	6.6362	0.1831	0.07545	0.8125		0.8354
ENSG00000204390	HSPA1L	6	3.1306	0.2483	0.07548	0.8125		0.8354
ENSG00000058866	DGKG	3	2.2811	0.9744	0.07553	0.8125		0.8354
ENSG00000169057	MECP2	X	7.087	-0.1061	0.07554	0.8125		0.8354
ENSG00000136099	PCDH8	13	6.0293	-0.2411	0.07557	0.8125		0.8354
ENSG00000125968	ID1	20	4.2493	1.1035	0.07564	0.8125		0.8354
ENSG00000145217	SLC26A1	4	1.1881	0.5117	0.07567	0.8125		0.8354
ENSG00000184979	USP18	22	0.147	0.5991	0.07573	0.8125		0.8354
ENSG00000198156	NPIPB6	16	0.4598	-0.3688	0.07578	0.8125		0.8354
ENSG00000143466	IKBKE	1	1.8272	0.384	0.0758	0.8125		0.8354
ENSG00000174106	LEMD3	12	5.8089	-0.1397	0.07581	0.8125		0.8354
ENSG00000198298	ZNF485	10	1.6009	0.3957	0.0759	0.8125		0.8354
ENSG00000143418	CERS2	1	5.9949	0.3193	0.07592	0.8125		0.8354
ENSG00000114473	IQCG	3	4.312	0.2731	0.07597	0.8125		0.8354
ENSG00000104859	CLASRP	19	6.0632	-0.1082	0.07597	0.8125		0.8354
ENSG00000146425	DYNLT1	6	6.4667	0.1286	0.07607	0.8125		0.8354
ENSG00000105605	CACNG7	19	7.2048	-0.2373	0.07607	0.8125		0.8354
ENSG00000133422	MORC2	22	6.3358	-0.1713	0.07619	0.8125		0.8354
ENSG00000130254	SAFB2	19	7.0095	-0.1306	0.07619	0.8125		0.8354
ENSG00000076108	BAZ2A	12	7.2115	-0.1646	0.07622	0.8125		0.8354
ENSG00000181523	SGSH	17	4.9599	0.2157	0.07622	0.8125		0.8354
ENSG00000271755	RP1-153G14.4	6	1.6079	-0.3993	0.07632	0.8125		0.8354
ENSG00000131781	FMO5	1	-0.7777	0.8322	0.07634	0.8125		0.8354
ENSG00000187240	DYNC2H1	11	5.356	0.1826	0.07634	0.8125		0.8354
ENSG00000178665	ZNF713	7	4.0381	-0.2162	0.07639	0.8125		0.8354
ENSG00000214063	TSPAN4	11	5.6416	0.2787	0.07643	0.8125		0.8354
ENSG00000198087	CD2AP	6	4.1286	0.2674	0.0765	0.8125		0.8354
ENSG00000225950	NTF4	19	-0.9028	0.9644	0.07651	0.8125		0.8354
ENSG00000144891	AGTR1	3	-0.6583	0.8729	0.07654	0.8125		0.8354
ENSG00000064270	ATP2C2	16	-0.2757	0.4134	0.07657	0.8125		0.8354
ENSG00000100234	TIMP3	22	5.9855	0.5312	0.07659	0.8125		0.8354
ENSG00000011258	MBTD1	17	5.8096	-0.1162	0.0766	0.8125		0.8354
ENSG00000137509	PRCP	11	6.0635	0.2333	0.07661	0.8125		0.8354
ENSG00000214783	POLR2J4	7	1.7604	-0.2896	0.07661	0.8125		0.8354
ENSG00000271780	RP11-1017G21.5	14	0.7263	0.4263	0.07664	0.8125		0.8354
ENSG00000158164	TMSB15A	X	5.7133	-0.2909	0.07667	0.8125		0.8354
ENSG00000122787	AKR1D1	7	0.219	3.0861	0.07673	0.8125		0.8354
ENSG00000228376	RP11-520B13.4	9	-1.1956	0.6363	0.07682	0.8125		0.8354
ENSG00000101670	LIPG	18	6.0386	-0.2494	0.07683	0.8125		0.8354
ENSG00000157423	HYDIN	16	3.4539	0.4465	0.07688	0.8125		0.8354
ENSG00000130182	ZSCAN10	16	1.7373	2.2025	0.07688	0.8125		0.8354
ENSG00000158683	PKD1L1	7	0.245	-0.3893	0.07689	0.8125		0.8354
ENSG00000170962	PDGFD	11	3.1383	-0.2331	0.07692	0.8125		0.8354
ENSG00000204334	ERICH2	2	0.6327	0.5295	0.07693	0.8125		0.8354
ENSG00000205609	EIF3CL	16	5.1608	0.2241	0.07695	0.8125		0.8354
ENSG00000167711	SERPINF2	17	1.1104	1.4565	0.07699	0.8125		0.8354
ENSG00000175592	FOSL1	11	-0.1084	0.8524	0.07702	0.8125		0.8354
ENSG00000183495	EP400	12	7.3059	-0.1337	0.07713	0.8125		0.8354
ENSG00000133135	RNF128	X	1.3725	1.0365	0.07718	0.8125		0.8354
ENSG00000234975	FTH1P2	1	0.9029	-0.3398	0.0772	0.8125		0.8354
ENSG00000151693	ASAP2	2	6.1804	-0.1775	0.07724	0.8125		0.8354
ENSG00000167103	PIP5KL1	9	3.2782	0.2665	0.07726	0.8125		0.8354
ENSG00000233929	MT1XP1	1	-0.865	-0.5281	0.07735	0.8125		0.8354
ENSG00000168386	FILIP1L	3	2.2282	0.3915	0.07735	0.8125		0.8354
ENSG00000123415	SMUG1	12	4.5743	-0.1839	0.07739	0.8125		0.8354
ENSG00000168528	SERINC2	1	5.9649	-0.1989	0.07744	0.8125		0.8354
ENSG00000172426	RSPH9	6	1.2408	0.6109	0.07747	0.8125		0.8354
ENSG00000171747	LGALS4	19	0.085	0.513	0.07747	0.8125		0.8354
ENSG00000111276	CDKN1B	12	7.4141	-0.2101	0.07749	0.8125		0.8354
ENSG00000260136	CTD-2270L9.4	16	0.2164	0.6072	0.07754	0.8125		0.8354
ENSG00000205517	RGL3	19	0.3597	1.498	0.07754	0.8125		0.8354
ENSG00000152620	NADK2	5	6.5336	-0.2051	0.07754	0.8125		0.8354
ENSG00000213693	SEC14L1P1	11	0.6146	-0.4656	0.07755	0.8125		0.8354
ENSG00000055732	MCOLN3	1	-0.5157	1.1483	0.0776	0.8125		0.8354
ENSG00000152953	STK32B	4	3.7821	0.4569	0.07765	0.8125		0.8354
ENSG00000112977	DAP	5	6.1088	0.1345	0.07766	0.8125		0.8354
ENSG00000109323	MANBA	4	5.0988	0.1252	0.07766	0.8125		0.8354
ENSG00000170616	SCRT1	8	6.2706	-0.1402	0.07768	0.8125		0.8354
ENSG00000132334	PTPRE	10	3.8645	0.3179	0.07775	0.8125		0.8354
ENSG00000128573	FOXP2	7	6.192	-0.6731	0.07779	0.8125		0.8354
ENSG00000241343	RPL36A	X	3.551	-0.2261	0.07781	0.8125		0.8354
ENSG00000104814	MAP4K1	19	1.9009	0.4311	0.07783	0.8125		0.8354
ENSG00000165443	PHYHIPL	10	6.8159	-0.2612	0.07788	0.8125		0.8354
ENSG00000108055	SMC3	10	6.7187	-0.1296	0.07791	0.8125		0.8354
ENSG00000166821	PEX11A	15	3.6319	0.1981	0.07793	0.8125		0.8354
ENSG00000130224	LRCH2	X	5.5157	-0.2142	0.07803	0.8125		0.8354
ENSG00000226239	RP1-310O13.7	20	0.4991	1.0776	0.07804	0.8125		0.8354
ENSG00000256031	RP11-364C11.3	12	-1.6075	-0.5449	0.07808	0.8125		0.8354
ENSG00000092096	SLC22A17	14	8.8887	0.2858	0.07811	0.8125		0.8354
ENSG00000172889	EGFL7	9	3.5014	0.5319	0.07812	0.8125		0.8354
ENSG00000103269	RHBDL1	16	4.1789	0.2406	0.07813	0.8125		0.8354
ENSG00000249684	RP11-423H2.3	5	-0.2583	0.3899	0.07814	0.8125		0.8354
ENSG00000179776	CDH5	16	-0.3787	1.8153	0.07823	0.8125		0.8354
ENSG00000271020	RP11-10C24.1	3	-1.1026	0.4958	0.07832	0.8125		0.8354
ENSG00000181090	EHMT1	9	6.7195	-0.1165	0.07843	0.8125		0.8354
ENSG00000212747	FAM127C	X	3.8401	-0.2908	0.07848	0.8125		0.8354
ENSG00000102921	N4BP1	16	5.9734	-0.1052	0.07849	0.8125		0.8354
ENSG00000196526	AFAP1	4	7.0306	-0.1253	0.07872	0.8125		0.8354
ENSG00000269997	RP11-214K3.21	12	-1.3555	0.6935	0.07872	0.8125		0.8354
ENSG00000186566	GPATCH8	17	6.5619	-0.0949	0.07876	0.8125		0.8354
ENSG00000226314	ZNF192P1	6	3.0076	-0.3221	0.07876	0.8125		0.8354
ENSG00000117691	NENF	1	4.6162	0.2342	0.07883	0.8125		0.8354
ENSG00000163605	PPP4R2	3	6.1875	-0.1142	0.07886	0.8125		0.8354
ENSG00000250397	RP11-1391J7.1	11	1.8904	-0.3524	0.07888	0.8125		0.8354
ENSG00000141424	SLC39A6	18	7.3782	-0.1682	0.07888	0.8125		0.8354
ENSG00000171723	GPHN	14	6.1237	-0.206	0.07897	0.8125		0.8354
ENSG00000272157	CTD-2168K21.2	8	-0.2408	0.5977	0.07898	0.8125		0.8354
ENSG00000166181	API5	11	6.7411	-0.1479	0.07908	0.8125		0.8354
ENSG00000175806	MSRA	8	3.3696	0.3188	0.07911	0.8125		0.8354
ENSG00000196935	SRGAP1	12	6.1467	-0.1545	0.07912	0.8125		0.8354
ENSG00000178078	STAP2	19	1.8998	0.3463	0.07917	0.8125		0.8354
ENSG00000226124	FTCDNL1	2	-0.6184	0.5148	0.07923	0.8125		0.8354
ENSG00000138709	LARP1B	4	5.2455	-0.1817	0.0793	0.8125		0.8354
ENSG00000198060	MARCH5	10	6.2124	-0.1708	0.07931	0.8125		0.8354
ENSG00000261008	AC004158.2	16	0.2243	0.4421	0.07937	0.8125		0.8354
ENSG00000272619	RP11-563K23.1	7	-0.1012	0.4395	0.07958	0.8125		0.8354
ENSG00000180210	F2	11	0.4533	1.805	0.07958	0.8125		0.8354
ENSG00000110245	APOC3	11	3.0983	3.5107	0.0796	0.8125		0.8354
ENSG00000215788	TNFRSF25	1	5.2818	0.1989	0.07961	0.8125		0.8354
ENSG00000248487	ABHD14A	3	4.4566	0.229	0.07961	0.8125		0.8354
ENSG00000272084	RP5-1126H10.2	1	-0.2698	0.4116	0.07961	0.8125		0.8354
ENSG00000033800	PIAS1	15	5.2622	-0.1242	0.07969	0.8125		0.8354
ENSG00000102144	PGK1	X	8.8345	0.315	0.07979	0.8125		0.8354
ENSG00000187479	C11orf96	11	4.9959	-0.3778	0.07984	0.8125		0.8354
ENSG00000154265	ABCA5	17	5.4818	-0.127	0.07984	0.8125		0.8354
ENSG00000135083	CCNJL	5	2.7459	0.2642	0.0799	0.8125		0.8354
ENSG00000163814	CDCP1	3	-0.4863	1.0122	0.0799	0.8125		0.8354
ENSG00000180035	ZNF48	16	5.7223	-0.1528	0.07992	0.8125		0.8354
ENSG00000265185	SNORD3B-1	17	0.0955	-0.4301	0.08001	0.8125		0.8354
ENSG00000125285	SOX21	13	5.6377	-0.2566	0.08005	0.8125		0.8354
ENSG00000225830	ERCC6	10	3.8556	-0.2026	0.08005	0.8125		0.8354
ENSG00000256269	HMBS	11	4.1575	0.1722	0.08007	0.8125		0.8354
ENSG00000249661	TNRC18P1	4	-0.3976	-0.4296	0.08011	0.8125		0.8354
ENSG00000156414	TDRD9	14	-1.2568	1.3047	0.08012	0.8125		0.8354
ENSG00000160957	RECQL4	8	5.208	0.1261	0.08016	0.8125		0.8354
ENSG00000255571	LINC00925	15	4.4523	-0.2437	0.08018	0.8125		0.8354
ENSG00000110944	IL23A	12	-1.2402	0.7866	0.08019	0.8125		0.8354
ENSG00000085644	ZNF213	16	5.9964	-0.1645	0.0802	0.8125		0.8354
ENSG00000171992	SYNPO	5	3.2568	0.4139	0.08025	0.8125		0.8354
ENSG00000177721	ANXA2R	5	1.3849	-0.4503	0.08027	0.8125		0.8354
ENSG00000271778	RP11-379F4.8	3	-0.5687	-0.5989	0.08028	0.8125		0.8354
ENSG00000265254	CTD-2350C19.2	17	-1.0124	-0.6939	0.08028	0.8125		0.8354
ENSG00000255200	AP003068.18	11	-1.3227	0.5884	0.0804	0.8125		0.8354
ENSG00000141431	ASXL3	18	6.2643	-0.2517	0.08044	0.8125		0.8354
ENSG00000196976	LAGE3	X	4.8878	0.1698	0.08053	0.8125		0.8354
ENSG00000132749	MTL5	11	1.1226	0.5753	0.08068	0.8125		0.8354
ENSG00000221909	FAM200A	7	4.2981	-0.1394	0.08071	0.8125		0.8354
ENSG00000250479	CHCHD10	22	5.352	0.1225	0.08079	0.8125		0.8354
ENSG00000107960	OBFC1	10	3.4051	0.2513	0.0808	0.8125		0.8354
ENSG00000008516	MMP25	16	-0.4504	1.3138	0.08085	0.8125		0.8354
ENSG00000164197	RNF180	5	3.6646	-0.2449	0.08091	0.8125		0.8354
ENSG00000204623	ZNRD1-AS1	6	3.9911	0.1652	0.08096	0.8125		0.8354
ENSG00000137204	SLC22A7	6	1.4072	2.1909	0.08098	0.8125		0.8354
ENSG00000086712	TXLNG	X	5.2004	-0.1282	0.08104	0.8125		0.8354
ENSG00000182389	CACNB4	2	5.065	-0.1988	0.08106	0.8125		0.8354
ENSG00000168916	ZNF608	5	6.8318	-0.2355	0.08114	0.8125		0.8354
ENSG00000133687	TMTC1	12	5.6957	0.502	0.08116	0.8125		0.8354
ENSG00000125355	TMEM255A	X	3.8231	0.4218	0.0812	0.8125		0.8354
ENSG00000086062	B4GALT1	9	4.0483	0.6396	0.08124	0.8125		0.8354
ENSG00000198799	LRIG2	1	5.5837	-0.1711	0.0813	0.8125		0.8354
ENSG00000123066	MED13L	12	6.7682	-0.2178	0.08131	0.8125		0.8354
ENSG00000163590	PPM1L	3	6.5857	-0.1492	0.08134	0.8125		0.8354
ENSG00000167778	SPRYD3	12	6.0655	0.173	0.08134	0.8125		0.8354
ENSG00000272077	RP11-348P10.2	3	2.614	-0.4051	0.08135	0.8125		0.8354
ENSG00000263597	MIR3936	5	0.1729	0.3486	0.08136	0.8125		0.8354
ENSG00000164332	UBLCP1	5	5.5748	-0.1254	0.08144	0.8125		0.8354
ENSG00000270015	RP11-540B6.6	15	3.3748	-0.2232	0.08145	0.8125		0.8354
ENSG00000114784	EIF1B	3	6.6388	-0.2193	0.08149	0.8125		0.8354
ENSG00000183960	KCNH8	3	4.7599	-0.6933	0.08155	0.8125		0.8354
ENSG00000138738	PRDM5	4	2.8592	-0.3074	0.08161	0.8125		0.8354
ENSG00000102904	TSNAXIP1	16	2.9443	0.4774	0.08174	0.8125		0.8354
ENSG00000273237	CTB-119C2.1	7	0.986	0.4787	0.08179	0.8125		0.8354
[truncated: 18,063 more rows]

## Sheet: with_cortical_neu_adjustment
gene_id	gene_name	chr	logCPM	logFC	PValue	FDR	FDR_chr21	FDR_non21
ENSG00000160213	CSTB	21	6.0367	0.7611	1.518e-05	0.08692	0.0009272
ENSG00000186866	POFUT2	21	6.4703	0.718	1.672e-05	0.08692	0.0009272
ENSG00000160209	PDXK	21	7.7419	0.6669	2.674e-05	0.08692	0.0009272
ENSG00000142168	SOD1	21	7.3104	0.6186	2.756e-05	0.08692	0.0009272
ENSG00000141959	PFKL	21	8.2761	0.683	3.149e-05	0.08692	0.0009272
ENSG00000160299	PCNT	21	6.3788	0.5513	3.462e-05	0.08692	0.0009272
ENSG00000159128	IFNGR2	21	5.4625	0.6581	3.764e-05	0.08692	0.0009272
ENSG00000160214	RRP1	21	5.0511	0.7027	4.274e-05	0.08692	0.0009272
ENSG00000142166	IFNAR1	21	6.5302	0.6442	4.464e-05	0.08692	0.0009272
ENSG00000160294	MCM3AP	21	7.3593	0.5501	4.731e-05	0.08692	0.0009272
ENSG00000160310	PRMT2	21	8.1794	0.5732	5.388e-05	0.08692	0.0009272
ENSG00000154723	ATP5J	21	6.316	0.5783	5.537e-05	0.08692	0.0009272
ENSG00000160194	NDUFV3	21	5.5665	0.6245	5.708e-05	0.08692	0.0009272
ENSG00000160233	LRRC3	21	4.8216	0.7262	6.089e-05	0.08692	0.0009272
ENSG00000160226	C21orf2	21	5.6845	0.6209	7.553e-05	0.08692	0.0009272
ENSG00000156256	USP16	21	5.703	0.6079	7.559e-05	0.08692	0.0009272
ENSG00000156261	CCT8	21	7.7274	0.5427	7.67e-05	0.08692	0.0009272
ENSG00000183255	PTTG1IP	21	7.9852	0.584	7.926e-05	0.08692	0.0009272
ENSG00000241945	PWP2	21	5.3208	0.5609	8.232e-05	0.08692	0.0009272
ENSG00000156253	RWDD2B	21	1.8929	6.5096	9.541e-05	0.09571	0.001021
ENSG00000241837	ATP5O	21	6.8245	0.6052	0.0001032	0.0974	0.001039
ENSG00000243927	MRPS6	21	5.4715	0.4907	0.0001102	0.0974	0.001039
ENSG00000182093	WRB	21	6.7117	0.6315	0.0001158	0.0974	0.001039
ENSG00000159140	SON	21	8.8835	0.5189	0.0001182	0.0974	0.001039
ENSG00000156239	N6AMT1	21	4.5502	0.6055	0.0001214	0.0974	0.001039
ENSG00000269430	LRRC3DN	21	4.8756	0.7102	0.000135	0.09832	0.00106
ENSG00000155304	HSPA13	21	7.2198	0.5068	0.0001369	0.09832	0.00106
ENSG00000160221	C21orf33	21	6.5314	0.7359	0.0001387	0.09832	0.00106
ENSG00000154719	MRPL39	21	4.6567	0.5995	0.0001541	0.09832	0.001075
ENSG00000142188	TMEM50B	21	5.954	0.7195	0.0001577	0.09832	0.001075
ENSG00000266865	RP11-848P1.9	17	-0.3271	3.0031	0.0001613	0.09832		0.5827
ENSG00000156304	SCAF4	21	6.2787	0.4872	0.0001696	0.09832	0.001075
ENSG00000182362	YBEY	21	4.2082	0.6922	0.0001746	0.09832	0.001075
ENSG00000160305	DIP2A	21	7.0788	0.5079	0.0001759	0.09832	0.001075
ENSG00000160284	SPATC1L	21	4.6957	0.692	0.0001855	0.09832	0.001075
ENSG00000160208	RRP1B	21	6.3929	0.456	0.0001886	0.09832	0.001075
ENSG00000142192	APP	21	10.5842	0.665	0.000195	0.09832	0.001075
ENSG00000184787	UBE2G2	21	7.3293	0.4548	0.0001954	0.09832	0.001075
ENSG00000182240	BACE2	21	4.2128	0.8502	0.0001986	0.09832	0.001075
ENSG00000160216	AGPAT3	21	6.8387	0.5263	0.0001998	0.09832	0.001075
ENSG00000185917	SETD4	21	5.0023	0.5727	0.0002009	0.09832	0.001075
ENSG00000157540	DYRK1A	21	6.7468	0.4586	0.0002333	0.1114	0.001217
ENSG00000160218	TRAPPC10	21	6.1513	0.4876	0.0002513	0.117	0.001277
ENSG00000160285	LSS	21	8.0173	0.5618	0.0002567	0.117	0.001277
ENSG00000148219	ASTN2	9	5.3952	0.4185	0.0002639	0.1176		0.5827
ENSG00000160201	U2AF1	21	7.019	0.4952	0.0002813	0.1201	0.001338
ENSG00000160200	CBS	21	6.6621	0.4335	0.0002814	0.1201	0.001338
ENSG00000205670	SMIM11	21	4.5831	0.5652	0.0002972	0.1242	0.001382
ENSG00000159256	MORC3	21	5.9153	0.4874	0.0003047	0.1247	0.001387
ENSG00000154639	CXADR	21	7.4308	0.5222	0.0003359	0.1348	0.001497
ENSG00000157538	DSCR3	21	6.1494	0.499	0.0003443	0.1354	0.001504
ENSG00000159131	GART	21	6.8672	0.5313	0.0003718	0.1434	0.001591
ENSG00000160193	WDR4	21	3.3857	0.6987	0.0004139	0.1555	0.001722
ENSG00000160190	SLC37A1	21	5.5277	0.6275	0.0004184	0.1555	0.001722
ENSG00000159079	C21orf59	21	4.9177	0.602	0.0004288	0.1564	0.001731
ENSG00000156273	BACH1	21	5.4969	0.4509	0.0005177	0.1833	0.002026
ENSG00000154727	GABPA	21	5.6571	0.4582	0.0005208	0.1833	0.002026
ENSG00000159267	HLCS	21	5.1146	0.7586	0.0005312	0.1837	0.00203
ENSG00000129667	RHBDF2	17	1.9477	0.9923	0.0005559	0.1864		0.5827
ENSG00000166979	EVA1C	21	2.2497	0.9801	0.0005805	0.1864	0.002149
ENSG00000129538	RNASE1	14	-1.166	2.8762	0.000586	0.1864		0.5827
ENSG00000119900	OGFRL1	6	5.7431	0.4666	0.0005912	0.1864		0.5827
ENSG00000205581	HMGN1	21	8.6718	0.4256	0.0005929	0.1864	0.002149
ENSG00000173638	SLC19A1	21	4.7839	0.6323	0.0006031	0.1864	0.002149
ENSG00000157617	C2CD2	21	4.4787	0.6523	0.0006209	0.1864	0.002149
ENSG00000155313	USP25	21	5.1343	0.4874	0.0006211	0.1864	0.002149
ENSG00000159086	PAXBP1	21	7.0178	0.545	0.0006227	0.1864	0.002149
ENSG00000154721	JAM2	21	6.2123	0.9152	0.000672	0.1983	0.002283
ENSG00000183067	IGSF5	21	1.6835	1.0077	0.0007057	0.2052	0.00236
ENSG00000104899	AMH	19	6.8682	0.4298	0.0007292	0.209		0.5827
ENSG00000160298	C21orf58	21	4.1518	0.4891	0.0007745	0.2188	0.00255
ENSG00000142207	URB1	21	6.2616	0.5855	0.0008006	0.2202	0.00259
ENSG00000184900	SUMO3	21	7.3794	0.4489	0.0008179	0.2202	0.00259
ENSG00000147869	CER1	9	-0.4698	2.1363	0.0008195	0.2202		0.5827
ENSG00000160256	FAM207A	21	4.2805	0.5836	0.0008231	0.2202	0.00259
ENSG00000187720	THSD4	15	5.2725	-0.4629	0.0008753	0.2311		0.5827
ENSG00000154642	C21orf91	21	4.2593	0.7029	0.0008903	0.232	0.002761
ENSG00000164796	CSMD3	8	4.6488	-0.4865	0.0009024	0.2321		0.5827
ENSG00000197381	ADARB1	21	5.7011	0.5253	0.000915	0.2324	0.002797
ENSG00000141968	VAV1	19	-1.4167	1.6304	0.0009316	0.2336		0.5827
ENSG00000182670	TTC3	21	10.1629	0.5273	0.0009549	0.2365	0.002878
ENSG00000198862	LTN1	21	6.3334	0.4393	0.001011	0.2459	0.003004
ENSG00000183775	KCTD16	5	4.4869	0.5077	0.001024	0.2459		0.5827
ENSG00000159110	IFNAR2	21	4.3641	0.6084	0.001036	0.2459	0.003036
ENSG00000165118	C9orf64	9	2.0923	0.7785	0.001042	0.2459		0.5827
ENSG00000233670	PIRT	17	0.4888	1.3038	0.001055	0.2461		0.5827
ENSG00000122515	ZMIZ2	7	7.5888	-0.303	0.001069	0.2466		0.5827
ENSG00000165810	BTNL9	5	2.5192	0.9105	0.001168	0.2662		0.5827
ENSG00000157542	KCNJ6	21	4.7366	0.538	0.001203	0.2691	0.003445
ENSG00000243646	IL10RB	21	3.3971	0.6994	0.001207	0.2691	0.003445
ENSG00000139364	TMEM132B	12	6.0838	0.4508	0.001242	0.2739		0.5827
ENSG00000113448	PDE4D	5	5.3674	-0.3151	0.00138	0.2982		0.5827
ENSG00000164089	ETNPPL	4	1.4425	1.1625	0.001394	0.2982		0.5827
ENSG00000170915	PAQR8	6	5.2432	0.4302	0.001432	0.2982		0.5827
ENSG00000159055	MIS18A	21	4.0748	0.6197	0.00145	0.2982	0.003982
ENSG00000272948	AP001412.1	21	-0.724	1.2851	0.001461	0.2982	0.003982
ENSG00000159147	DONSON	21	5.7123	0.4336	0.001465	0.2982	0.003982
ENSG00000156299	TIAM1	21	5.4572	0.4921	0.00147	0.2982	0.003982
ENSG00000105699	LSR	19	2.599	1.4027	0.00149	0.2982		0.5827
ENSG00000143149	ALDH9A1	1	6.48	0.3587	0.001493	0.2982		0.5827
ENSG00000148700	ADD3	10	6.7799	0.3247	0.001501	0.2982		0.5827
ENSG00000025772	TOMM34	20	5.103	0.3466	0.001537	0.3023		0.5827
ENSG00000187244	BCAM	19	5.5263	0.6244	0.001611	0.312		0.5827
ENSG00000184441	AP001062.7	21	2.805	0.9523	0.001617	0.312	0.004327
ENSG00000089472	HEPH	X	4.8586	0.6045	0.001713	0.3239		0.5827
ENSG00000133321	RARRES3	11	0.0819	1.7893	0.001726	0.3239		0.5827
ENSG00000099849	RASSF7	11	4.7256	0.4928	0.001736	0.3239		0.5827
ENSG00000180530	NRIP1	21	6.1187	0.418	0.001749	0.3239	0.004621
ENSG00000167434	CA4	17	0.6447	2.2007	0.001788	0.3239		0.5827
ENSG00000185658	BRWD1	21	7.5768	0.3936	0.001788	0.3239	0.004621
ENSG00000183527	PSMG1	21	4.717	0.5894	0.001792	0.3239	0.004621
ENSG00000092929	UNC13D	17	3.7456	0.6894	0.001811	0.3244		0.5827
ENSG00000164588	HCN1	5	2.7134	0.6741	0.001862	0.3276		0.5827
ENSG00000205413	SAMD9	7	0.5073	1.2145	0.001877	0.3276		0.5827
ENSG00000101247	NDUFAF5	20	4.4845	-0.3942	0.001884	0.3276		0.5827
ENSG00000115138	POMC	2	-1.028	1.3422	0.001894	0.3276		0.5827
ENSG00000159259	CHAF1B	21	3.9889	0.4689	0.001961	0.3334	0.004996
ENSG00000121989	ACVR2A	2	6.7858	-0.3149	0.001961	0.3334		0.5827
ENSG00000179546	HTR1D	1	0.0075	1.5246	0.002017	0.3401		0.5827
ENSG00000182871	COL18A1	21	6.899	1.0201	0.002042	0.3414	0.005141
ENSG00000162551	ALPL	1	3.9958	0.6333	0.002076	0.3443		0.5827
ENSG00000123933	MXD4	4	6.8325	-0.2842	0.002194	0.3577		0.5827
ENSG00000258405	ZNF578	19	0.9033	-2.0101	0.002198	0.3577		0.5827
ENSG00000205726	ITSN1	21	7.5541	0.4941	0.002233	0.3577	0.005503
ENSG00000238197	PAXBP1-AS1	21	3.6563	0.4829	0.002254	0.3577	0.005503
ENSG00000160255	ITGB2	21	-0.3621	1.3518	0.002263	0.3577	0.005503
ENSG00000172716	SLFN11	17	0.6468	1.961	0.002286	0.3577		0.5827
ENSG00000159228	CBR1	21	4.7595	0.9492	0.002337	0.3577	0.005564
ENSG00000183036	PCP4	21	4.3301	1.2667	0.00234	0.3577	0.005564
ENSG00000089169	RPH3A	12	4.9551	0.8057	0.002343	0.3577		0.5827
ENSG00000130649	CYP2E1	10	2.0534	-0.8022	0.002353	0.3577		0.5827
ENSG00000196421	LINC00176	20	3.7313	0.4608	0.002373	0.3577		0.5827
ENSG00000142156	COL6A1	21	9.0411	0.7945	0.00239	0.3577	0.005619
ENSG00000214193	SH3D21	1	4.7312	0.3986	0.002393	0.3577		0.5827
ENSG00000236816	ANKRD20A7P	9	-0.0943	-1.2205	0.002422	0.3577		0.5827
ENSG00000223768	LINC00205	21	5.2466	0.3827	0.002433	0.3577	0.00562
ENSG00000159082	SYNJ1	21	6.5347	0.444	0.002443	0.3577	0.00562
ENSG00000122884	P4HA1	10	7.2462	0.3758	0.002478	0.3591		0.5827
ENSG00000104881	PPP1R13L	19	3.9503	0.6488	0.002488	0.3591		0.5827
ENSG00000101104	PABPC1L	20	4.726	0.3992	0.002537	0.3635		0.5827
ENSG00000165795	NDRG2	14	6.1361	0.2992	0.002568	0.3638		0.5827
ENSG00000259209	RP5-991G20.2	16	-1.3636	-1.3894	0.002587	0.3638		0.5827
ENSG00000203485	INF2	14	6.0003	0.4083	0.002595	0.3638		0.5827
ENSG00000215447	BX322557.10	21	5.1444	0.3438	0.002638	0.3638	0.006006
ENSG00000240038	AMY2B	1	3.5237	-0.4692	0.002657	0.3638		0.5827
ENSG00000106049	HIBADH	7	4.1924	0.4443	0.002672	0.3638		0.5827
ENSG00000205758	CRYZL1	21	6.0788	0.4587	0.002681	0.3638	0.006039
ENSG00000067842	ATP2B3	X	4.6015	-0.4117	0.002684	0.3638		0.5827
ENSG00000235597	LINC01102	2	2.598	-0.75	0.002862	0.3825		0.5827
ENSG00000102239	BRS3	X	-0.2211	2.4186	0.00288	0.3825		0.5827
ENSG00000142149	HUNK	21	5.731	0.3491	0.002889	0.3825	0.006441
ENSG00000123360	PDE1B	12	4.9708	-0.2793	0.002904	0.3825		0.5827
ENSG00000173917	HOXB2	17	2.6692	1.0768	0.002917	0.3825		0.5827
ENSG00000007516	BAIAP3	16	7.0505	0.5603	0.002966	0.3864		0.5827
ENSG00000169184	MN1	22	7.1425	-0.486	0.002987	0.3867		0.5827
ENSG00000171864	PRND	20	0.8948	1.1484	0.003106	0.3943		0.5827
ENSG00000001460	STPG1	1	4.1296	0.4731	0.003108	0.3943		0.5827
ENSG00000103888	KIAA1199	15	3.7342	-0.8595	0.003119	0.3943		0.5827
ENSG00000168032	ENTPD3	3	1.7255	0.8775	0.003125	0.3943		0.5827
ENSG00000157557	ETS2	21	4.8193	0.8895	0.00315	0.395	0.00695
ENSG00000258636	CTD-2298J14.2	14	-0.5925	1.2422	0.003184	0.3968		0.5827
ENSG00000259376	RP11-505E24.3	15	-1.0838	-1.2448	0.003207	0.3971		0.5827
ENSG00000102057	KCND1	X	3.7158	0.4834	0.003227	0.3971		0.5827
ENSG00000250120	PCDHA10	5	3.0394	-0.4981	0.003362	0.4113		0.5827
ENSG00000211445	GPX3	5	3.6364	0.6684	0.003405	0.4115		0.5827
ENSG00000171772	SYCE1	10	-0.321	-2.7394	0.003408	0.4115		0.5827
ENSG00000061936	SFSWAP	12	6.3444	-0.2524	0.003455	0.4115		0.5827
ENSG00000187961	KLHL17	1	4.9858	-0.3163	0.003464	0.4115		0.5827
ENSG00000145247	OCIAD2	4	3.7673	0.522	0.003467	0.4115		0.5827
ENSG00000157601	MX1	21	1.4686	1.0782	0.003552	0.4138	0.007757
ENSG00000166450	PRTG	15	4.17	0.682	0.003563	0.4138		0.5827
ENSG00000133138	TBC1D8B	X	0.7907	0.8463	0.003603	0.4138		0.5827
ENSG00000088340	FER1L4	20	3.3295	0.7026	0.003626	0.4138		0.5827
ENSG00000157890	MEGF11	15	4.1071	0.4471	0.003636	0.4138		0.5827
ENSG00000175155	YPEL2	17	3.6061	-0.4233	0.003652	0.4138		0.5827
ENSG00000154640	BTG3	21	5.8196	0.4399	0.003655	0.4138	0.007902
ENSG00000105655	ISYNA1	19	7.496	0.2273	0.003667	0.4138		0.5827
ENSG00000060656	PTPRU	1	5.7125	0.5241	0.003672	0.4138		0.5827
ENSG00000173276	ZBTB21	21	5.4062	0.3887	0.003773	0.4211	0.008074
ENSG00000152784	PRDM8	4	5.6522	-0.338	0.003778	0.4211		0.5827
ENSG00000161955	TNFSF13	17	-1.1895	1.1887	0.003925	0.4328		0.5827
ENSG00000099725	PRKY	Y	4.9278	-0.441	0.003926	0.4328		0.5827
ENSG00000213903	LTB4R	14	4.1476	0.6218	0.003965	0.4347		0.5827
ENSG00000149823	VPS51	11	6.9823	-0.2158	0.003989	0.4349		0.5827
ENSG00000196975	ANXA4	2	3.6034	0.5205	0.004026	0.4357		0.5827
ENSG00000112812	PRSS16	6	0.3935	1.3989	0.00404	0.4357		0.5827
ENSG00000173327	MAP3K11	11	5.4248	0.3064	0.004127	0.4418		0.5827
ENSG00000204178	TMEM57	1	6.0501	-0.283	0.004152	0.4418		0.5827
ENSG00000149131	SERPING1	11	4.0088	0.5365	0.004162	0.4418		0.5827
ENSG00000142178	SIK1	21	5.7451	0.464	0.004212	0.4448	0.008925
ENSG00000189238	LINC00943	12	-0.2485	1.0903	0.004237	0.445		0.5827
ENSG00000100439	ABHD4	14	5.6215	0.2742	0.004307	0.4501		0.5827
ENSG00000103316	CRYM	16	3.8225	0.6424	0.004381	0.4534		0.5827
ENSG00000141934	PPAP2C	19	1.4396	0.7283	0.004388	0.4534		0.5827
ENSG00000205930	C21orf49	21	0.7606	1.0733	0.004429	0.4534	0.009292
ENSG00000184144	CNTN2	1	6.9165	-0.3483	0.004451	0.4534		0.5827
ENSG00000177685	EFCAB4A	11	2.8997	0.6835	0.004457	0.4534		0.5827
ENSG00000129451	KLK10	19	1.1413	0.9914	0.004475	0.4534		0.5827
ENSG00000102349	KLF8	X	3.5247	0.4787	0.004562	0.457		0.5827
ENSG00000128805	ARHGAP22	10	1.5462	0.7106	0.004564	0.457		0.5827
ENSG00000109861	CTSC	11	4.1861	0.5356	0.004606	0.457		0.5827
ENSG00000117602	RCAN3	1	5.2234	0.5791	0.004627	0.457		0.5827
ENSG00000171246	NPTX1	17	5.5651	-0.4269	0.004643	0.457		0.5827
ENSG00000140575	IQGAP1	15	6.2666	0.2652	0.004661	0.457		0.5827
ENSG00000104774	MAN2B1	19	5.1584	0.2464	0.00467	0.457		0.5827
ENSG00000126562	WNK4	17	1.0901	0.8431	0.00475	0.4575		0.5827
ENSG00000245060	LINC00847	5	2.2174	-0.8386	0.00476	0.4575		0.5827
ENSG00000169213	RAB3B	1	7.0926	0.3986	0.00476	0.4575		0.5827
ENSG00000140873	ADAMTS18	16	2.0683	1.0993	0.004778	0.4575		0.5827
ENSG00000134698	AGO4	1	6.2352	-0.297	0.00481	0.4575		0.5827
ENSG00000099899	TRMT2A	22	5.4353	-0.2247	0.004811	0.4575		0.5827
ENSG00000254122	PCDHGB7	5	4.5384	0.8303	0.004883	0.4617		0.5827
ENSG00000158773	USF1	1	5.993	-0.2336	0.004902	0.4617		0.5827
ENSG00000160691	SHC1	1	6.5635	0.3526	0.00496	0.4623		0.5827
ENSG00000102900	NUP93	16	7.0225	-0.2303	0.004964	0.4623		0.5827
ENSG00000109062	SLC9A3R1	17	5.0281	0.5216	0.004977	0.4623		0.5827
ENSG00000120332	TNN	1	2.0849	1.5104	0.005072	0.469		0.5827
ENSG00000160199	PKNOX1	21	5.0836	0.304	0.005142	0.4732	0.01068
ENSG00000179954	SSC5D	19	3.6138	0.5764	0.005181	0.4746		0.5827
ENSG00000166265	CYYR1	21	2.7666	0.7231	0.005325	0.4856	0.01096
ENSG00000165171	WBSCR27	7	1.3279	0.8277	0.005363	0.4866		0.5827
ENSG00000205929	C21orf62	21	3.4087	1.4183	0.005386	0.4866	0.01098
ENSG00000139211	AMIGO2	12	4.1257	0.6116	0.005412	0.4866		0.5827
ENSG00000177045	SIX5	19	5.0964	0.3154	0.005437	0.4866		0.5827
ENSG00000197696	NMB	15	2.646	0.7151	0.005457	0.4866		0.5827
ENSG00000196187	TMEM63A	1	4.1528	0.5316	0.005484	0.4869		0.5827
ENSG00000125965	GDF5	20	1.1419	1.3717	0.005539	0.4875		0.5827
ENSG00000254815	RP11-496I9.1	11	4.1967	0.5073	0.00554	0.4875		0.5827
ENSG00000230445	LRRC37A6P	10	-0.6627	1.0039	0.005601	0.4907		0.5827
ENSG00000137101	CD72	9	0.8822	0.7524	0.005674	0.4946		0.5827
ENSG00000111674	ENO2	12	9.5653	0.243	0.005695	0.4946		0.5827
ENSG00000083750	RRAGB	X	5.7824	0.2081	0.005784	0.5001		0.5827
ENSG00000198189	HSD17B11	4	3.7493	0.4885	0.005865	0.505		0.5827
ENSG00000146278	PNRC1	6	5.988	-0.2397	0.005997	0.5117		0.5827
ENSG00000231824	C18orf42	18	1.1681	-1.0775	0.00601	0.5117		0.5827
ENSG00000175832	ETV4	17	3.3127	0.8479	0.006019	0.5117		0.5827
ENSG00000260837	RP11-434B12.1	2	1.567	-0.6569	0.006091	0.5139		0.5827
ENSG00000189190	ZNF600	19	0.4721	0.9007	0.006097	0.5139		0.5827
ENSG00000156675	RAB11FIP1	8	4.0758	0.8898	0.006147	0.516		0.5827
ENSG00000112541	PDE10A	6	5.4595	-0.3591	0.006279	0.5169		0.5827
ENSG00000120913	PDLIM2	8	2.5776	0.6102	0.006284	0.5169		0.5827
ENSG00000168918	INPP5D	2	4.0202	0.3434	0.006345	0.5169		0.5827
ENSG00000068745	IP6K2	3	7.1796	-0.269	0.006358	0.5169		0.5827
ENSG00000187984	ANKRD19P	9	2.088	0.7186	0.006363	0.5169		0.5827
ENSG00000038358	EDC4	16	6.3261	-0.2409	0.006419	0.5169		0.5827
ENSG00000100968	NFATC4	14	6.3138	0.3563	0.006421	0.5169		0.5827
ENSG00000165474	GJB2	13	-0.9271	2.0096	0.006432	0.5169		0.5827
ENSG00000204961	PCDHA9	5	1.1834	-0.8735	0.006454	0.5169		0.5827
ENSG00000184809	C21orf88	21	2.0788	0.9417	0.006462	0.5169	0.01305
ENSG00000148737	TCF7L2	10	4.6622	-0.357	0.006462	0.5169		0.5827
ENSG00000091317	CMTM6	3	4.8106	0.3221	0.006475	0.5169		0.5827
ENSG00000133639	BTG1	12	7.0508	-0.271	0.006532	0.5169		0.5827
ENSG00000135723	FHOD1	16	3.2751	0.5561	0.006555	0.5169		0.5827
ENSG00000236830	CBR3-AS1	21	0.6808	0.994	0.00656	0.5169	0.01312
ENSG00000123989	CHPF	2	8.3875	0.2758	0.00657	0.5169		0.5827
ENSG00000163660	CCNL1	3	6.5712	-0.2291	0.006639	0.5203		0.5827
ENSG00000225138	CTD-2228K2.7	5	5.997	0.277	0.006736	0.5258		0.5827
ENSG00000262074	SNORD3B-2	17	1.1107	-0.7728	0.006785	0.5261		0.5827
ENSG00000183778	B3GALT5	21	3.7416	0.4262	0.006792	0.5261	0.01346
ENSG00000103811	CTSH	15	4.589	1.4729	0.007105	0.5475		0.5827
ENSG00000203995	ZYG11A	1	0.2191	1.1471	0.007123	0.5475		0.5827
ENSG00000128487	SPECC1	17	5.5216	-0.3706	0.00719	0.5477		0.5827
ENSG00000075426	FOSL2	2	5.145	0.514	0.007299	0.5477		0.5827
ENSG00000185507	IRF7	11	3.4901	0.4538	0.007414	0.5477		0.5827
ENSG00000164292	RHOBTB3	5	6.7514	-0.2075	0.007468	0.5477		0.5827
ENSG00000170893	TRH	3	4.635	1.0497	0.007482	0.5477		0.5827
ENSG00000174744	BRMS1	11	4.5003	-0.2685	0.007491	0.5477		0.5827
ENSG00000197859	ADAMTSL2	9	0.9646	1.1457	0.007548	0.5477		0.5827
ENSG00000145216	FIP1L1	4	6.0329	-0.2036	0.007549	0.5477		0.5827
ENSG00000165169	DYNLT3	X	4.1571	0.468	0.007568	0.5477		0.5827
ENSG00000227184	EPPK1	8	2.3039	0.5194	0.007584	0.5477		0.5827
ENSG00000091262	ABCC6	16	-0.3959	0.9587	0.007599	0.5477		0.5827
ENSG00000179403	VWA1	1	5.2918	0.368	0.0076	0.5477		0.5827
ENSG00000166946	CCNDBP1	15	4.388	0.2845	0.007602	0.5477		0.5827
ENSG00000272888	AC013394.2	15	7.2283	-0.2116	0.007638	0.5477		0.5827
ENSG00000205424	AL592528.1	21	-0.4322	1.4738	0.007667	0.5477	0.01505
ENSG00000154080	CHST9	18	1.0056	1.3063	0.007769	0.5477		0.5827
ENSG00000260142	RP11-764E7.1	2	-1.6633	1.1822	0.007897	0.5477		0.5827
ENSG00000080031	PTPRH	19	1.3221	1.0344	0.007905	0.5477		0.5827
ENSG00000163053	SLC16A14	2	6.7218	-0.3773	0.007921	0.5477		0.5827
ENSG00000257497	RP11-585P4.5	12	-0.0765	-0.9585	0.007949	0.5477		0.5827
ENSG00000167779	IGFBP6	12	1.361	0.9836	0.00799	0.5477		0.5827
ENSG00000137509	PRCP	11	6.0635	0.2805	0.007991	0.5477		0.5827
ENSG00000087250	MT3	16	4.5305	0.2926	0.007997	0.5477		0.5827
ENSG00000183337	BCOR	X	6.2006	-0.2011	0.008006	0.5477		0.5827
ENSG00000059378	PARP12	7	1.0288	0.8162	0.008029	0.5477		0.5827
ENSG00000079257	LXN	3	0.4401	0.8893	0.008038	0.5477		0.5827
ENSG00000177692	DNAJC28	21	1.4654	0.7814	0.008072	0.5477	0.0157
ENSG00000216819	TUBB2BP1	6	-0.286	-1.2032	0.008113	0.5477		0.5827
ENSG00000125148	MT2A	16	2.8086	0.5673	0.008114	0.5477		0.5827
ENSG00000162433	AK4	1	5.7994	0.2805	0.008157	0.5477		0.5827
ENSG00000065978	YBX1	1	10.0986	-0.2335	0.0082	0.5477		0.5827
ENSG00000154734	ADAMTS1	21	4.0839	1.1834	0.008205	0.5477	0.01573
ENSG00000116883	RP11-268J15.5	1	4.1369	0.4486	0.008223	0.5477		0.5827
ENSG00000164007	CLDN19	1	0.5478	0.9563	0.008229	0.5477		0.5827
ENSG00000273492	AP000230.1	21	1.2762	0.9649	0.00823	0.5477	0.01573
ENSG00000185128	TBC1D3F	17	4.4988	-0.2599	0.008232	0.5477		0.5827
ENSG00000108604	SMARCD2	17	4.3375	0.4015	0.008294	0.5477		0.5827
ENSG00000113924	HGD	3	-0.9331	1.1789	0.008295	0.5477		0.5827
ENSG00000160949	TONSL	8	5.0014	0.3351	0.00832	0.5477		0.5827
ENSG00000163694	RBM47	4	2.611	0.4814	0.008359	0.5477		0.5827
ENSG00000167641	PPP1R14A	19	0.7086	0.9901	0.008367	0.5477		0.5827
ENSG00000183458	RP11-958N24.1	16	3.9033	-0.3131	0.008396	0.5477		0.5827
ENSG00000142606	MMEL1	1	1.2612	0.8967	0.008417	0.5477		0.5827
ENSG00000227256	MIS18A-AS1	21	-1.0759	1.3858	0.008422	0.5477	0.01586
ENSG00000183421	RIPK4	21	1.6607	1.182	0.008451	0.5477	0.01586
ENSG00000173890	GPR160	3	-0.0253	1.0775	0.008452	0.5477		0.5827
ENSG00000019582	CD74	5	0.824	1.1303	0.008467	0.5477		0.5827
ENSG00000171798	KNDC1	10	5.7318	0.2727	0.008514	0.5477		0.5827
ENSG00000184489	PTP4A3	8	5.0053	0.3231	0.008515	0.5477		0.5827
ENSG00000272434	RP13-131K19.6	3	-0.8037	-1.1212	0.00852	0.5477		0.5827
ENSG00000119729	RHOQ	2	5.4769	0.2478	0.008528	0.5477		0.5827
ENSG00000087085	ACHE	7	6.3675	0.549	0.00855	0.5477		0.5827
ENSG00000164125	FAM198B	4	4.2055	0.6731	0.0086	0.5477		0.5827
ENSG00000172794	RAB37	17	0.1464	0.8761	0.008662	0.5477		0.5827
ENSG00000167311	ART5	11	0.9007	0.7781	0.008691	0.5477		0.5827
ENSG00000104321	TRPA1	8	-1.585	1.3053	0.008772	0.5477		0.5827
ENSG00000075391	RASAL2	1	6.7854	-0.3331	0.008832	0.5477		0.5827
ENSG00000245970	KB-1208A12.3	8	-1.2755	1.0525	0.008834	0.5477		0.5827
ENSG00000157578	LCA5L	21	0.6977	1.1282	0.00896	0.5477	0.01667
ENSG00000101017	CD40	20	-1.4713	1.3561	0.008969	0.5477		0.5827
ENSG00000188620	HMX3	10	-0.7998	1.69	0.00897	0.5477		0.5827
ENSG00000006757	PNPLA4	X	3.0631	0.4209	0.009031	0.5477		0.5827
ENSG00000196167	COLCA1	11	-1.1159	1.079	0.009066	0.5477		0.5827
ENSG00000166960	CCDC178	18	-1.2573	0.9649	0.009069	0.5477		0.5827
ENSG00000121060	TRIM25	17	4.754	0.3766	0.009154	0.5477		0.5827
ENSG00000102271	KLHL4	X	2.8542	0.6876	0.009156	0.5477		0.5827
ENSG00000237058	RP13-436F16.1	1	-0.825	1.3539	0.00918	0.5477		0.5827
ENSG00000272386	RP11-666A8.12	17	-2.0286	1.1916	0.009183	0.5477		0.5827
ENSG00000121210	KIAA0922	4	5.1539	-0.296	0.009236	0.5477		0.5827
ENSG00000129991	TNNI3	19	2.3344	0.5178	0.009243	0.5477		0.5827
ENSG00000125753	VASP	19	4.9322	0.4413	0.009313	0.5477		0.5827
ENSG00000113211	PCDHB6	5	3.1214	-0.5789	0.00939	0.5477		0.5827
ENSG00000196850	PPTC7	12	4.7749	-0.2359	0.009397	0.5477		0.5827
ENSG00000204525	HLA-C	6	5.2562	0.3789	0.009455	0.5477		0.5827
ENSG00000109501	WFS1	4	5.5078	0.2784	0.009527	0.5477		0.5827
ENSG00000137693	YAP1	11	6.1468	0.3268	0.009538	0.5477		0.5827
ENSG00000153558	FBXL2	3	5.8248	0.2342	0.009559	0.5477		0.5827
ENSG00000230432	AC114803.3	2	-0.7175	1.002	0.009582	0.5477		0.5827
ENSG00000145832	SLC25A48	5	-0.537	2.5259	0.009683	0.5477		0.5827
ENSG00000065833	ME1	6	0.6433	0.9202	0.009685	0.5477		0.5827
ENSG00000140279	DUOX2	15	-0.4425	1.2284	0.009727	0.5477		0.5827
ENSG00000198087	CD2AP	6	4.1285	0.3212	0.009799	0.5477		0.5827
ENSG00000207067	SNORA72	8	-0.1946	-0.8075	0.009806	0.5477		0.5827
ENSG00000183250	C21orf67	21	1.9177	0.9442	0.009808	0.5477	0.01809
ENSG00000129480	DTD2	14	4.0794	-0.3014	0.00981	0.5477		0.5827
ENSG00000005884	ITGA3	17	5.5951	0.4045	0.009826	0.5477		0.5827
ENSG00000105974	CAV1	7	3.3144	0.6432	0.009865	0.5477		0.5827
ENSG00000101236	RNF24	20	6.4506	-0.1783	0.009867	0.5477		0.5827
ENSG00000134294	SLC38A2	12	6.7707	-0.1855	0.00987	0.5477		0.5827
ENSG00000056291	NPFFR2	4	-1.5441	-1.1279	0.00992	0.5477		0.5827
ENSG00000006282	SPATA20	17	5.5655	0.3137	0.009922	0.5477		0.5827
ENSG00000095932	C19orf77	19	-0.6131	1.1102	0.009927	0.5477		0.5827
ENSG00000169752	NRG4	15	0.7128	1.0136	0.009954	0.5477		0.5827
ENSG00000177409	SAMD9L	7	0.4749	1.183	0.009966	0.5477		0.5827
ENSG00000179111	HES7	17	2.7954	-0.4998	0.01002	0.5477		0.5827
ENSG00000155660	PDIA4	7	7.0087	0.3319	0.01002	0.5477		0.5827
ENSG00000223547	ZNF844	19	4.7255	-0.5169	0.01003	0.5477		0.5827
ENSG00000104522	TSTA3	8	5.5672	0.3719	0.01015	0.5477		0.5827
ENSG00000184216	IRAK1	X	5.0515	0.3029	0.01019	0.5477		0.5827
ENSG00000128610	FEZF1	7	2.9784	0.9909	0.0102	0.5477		0.5827
ENSG00000187210	GCNT1	9	3.1887	0.9404	0.01024	0.5477		0.5827
ENSG00000118514	ALDH8A1	6	1.6825	-0.6458	0.01024	0.5477		0.5827
ENSG00000006704	GTF2IRD1	7	6.0882	-0.1932	0.01025	0.5477		0.5827
ENSG00000008838	MED24	17	7.1856	-0.1855	0.01031	0.5477		0.5827
ENSG00000148734	NPFFR1	10	1.1666	1.5939	0.01032	0.5477		0.5827
ENSG00000231713	AF064860.7	21	-1.3723	1.474	0.01033	0.5477	0.01889
ENSG00000203666	EFCAB2	1	2.9755	0.44	0.01034	0.5477		0.5827
ENSG00000109193	SULT1E1	4	0.2235	1.7758	0.01041	0.5477		0.5827
ENSG00000204642	HLA-F	6	-1.0631	1.4759	0.01042	0.5477		0.5827
ENSG00000255992	RP11-417L19.4	12	-1.3148	0.9647	0.01043	0.5477		0.5827
ENSG00000162814	SPATA17	1	2.844	0.43	0.01051	0.5477		0.5827
ENSG00000159176	CSRP1	1	3.7506	0.6403	0.01052	0.5477		0.5827
ENSG00000189067	LITAF	16	5.2533	0.3439	0.01056	0.5477		0.5827
ENSG00000115380	EFEMP1	2	4.8056	1.2214	0.0106	0.5477		0.5827
ENSG00000120802	TMPO	12	7.179	-0.2229	0.01063	0.5477		0.5827
ENSG00000151789	ZNF385D	3	3.4208	-0.5445	0.01064	0.5477		0.5827
ENSG00000187688	TRPV2	17	-0.2899	0.9898	0.01067	0.5477		0.5827
ENSG00000186635	ARAP1	11	5.3356	0.2574	0.01078	0.5477		0.5827
ENSG00000169122	FAM110B	8	5.7092	-0.2171	0.01082	0.5477		0.5827
ENSG00000196743	GM2A	5	5.2192	0.2738	0.01086	0.5477		0.5827
ENSG00000099994	SUSD2	22	1.6561	1.375	0.01093	0.5477		0.5827
ENSG00000139372	TDG	12	4.7749	-0.2414	0.01094	0.5477		0.5827
ENSG00000245498	RP11-677M14.7	11	2.1692	0.5723	0.01095	0.5477		0.5827
ENSG00000167703	SLC43A2	17	7.14	-0.2583	0.01098	0.5477		0.5827
ENSG00000196968	FUT11	10	5.1697	0.2387	0.01099	0.5477		0.5827
ENSG00000231871	IPO9-AS1	1	-0.5613	0.7938	0.01102	0.5477		0.5827
ENSG00000228594	C1orf233	1	5.438	0.3011	0.01103	0.5477		0.5827
ENSG00000105327	BBC3	19	5.947	-0.1783	0.01105	0.5477		0.5827
ENSG00000185272	RBM11	21	2.8708	0.6734	0.01109	0.5477	0.02012
ENSG00000263934	SNORD3A	17	1.0904	-0.781	0.0111	0.5477		0.5827
ENSG00000145632	PLK2	5	5.9488	-0.2869	0.01116	0.5477		0.5827
ENSG00000262585	RP11-353N14.5	17	-0.4185	-0.9488	0.01122	0.5477		0.5827
ENSG00000143199	ADCY10	1	-0.7365	-0.7873	0.01123	0.5477		0.5827
ENSG00000054983	GALC	14	5.5289	0.2737	0.01124	0.5477		0.5827
ENSG00000188425	NANOS2	19	-0.7866	-0.8385	0.01125	0.5477		0.5827
ENSG00000102302	FGD1	X	6.5853	-0.1993	0.0113	0.5477		0.5827
ENSG00000234177	LINC01114	2	1.7315	-0.6018	0.01132	0.5477		0.5827
ENSG00000231768	RP5-855F14.1	1	-0.9441	0.941	0.01133	0.5477		0.5827
ENSG00000172819	RARG	12	3.6439	0.3589	0.0114	0.5477		0.5827
ENSG00000165617	DACT1	14	6.523	-0.5213	0.01141	0.5477		0.5827
ENSG00000033100	CHPF2	7	5.7783	-0.4576	0.01146	0.5477		0.5827
ENSG00000154654	NCAM2	21	5.9639	0.6799	0.0115	0.5477	0.02068
ENSG00000100285	NEFH	22	2.8555	0.6673	0.01153	0.5477		0.5827
ENSG00000162461	SLC25A34	1	2.9545	0.4325	0.0116	0.5477		0.5827
ENSG00000177098	SCN4B	11	4.6663	0.4659	0.0116	0.5477		0.5827
ENSG00000126709	IFI6	1	5.0914	0.2599	0.01161	0.5477		0.5827
ENSG00000120616	EPC1	10	6.3776	-0.2206	0.01169	0.5477		0.5827
ENSG00000107738	C10orf54	10	0.752	0.9399	0.01176	0.5477		0.5827
ENSG00000269640	CTD-2521M24.9	19	-1.4907	1.3193	0.01176	0.5477		0.5827
ENSG00000143390	RFX5	1	5.1496	-0.235	0.0118	0.5477		0.5827
ENSG00000130702	LAMA5	20	7.4693	0.2541	0.01186	0.5477		0.5827
ENSG00000273033	RP11-67L2.2	3	4.1526	-0.3186	0.01191	0.5477		0.5827
ENSG00000079102	RUNX1T1	8	6.6401	-0.3228	0.01195	0.5477		0.5827
ENSG00000025708	TYMP	22	1.2879	1.2039	0.01197	0.5477		0.5827
ENSG00000160188	RSPH1	21	2.729	1.6194	0.01199	0.5477	0.02138
ENSG00000145819	ARHGAP26	5	4.9655	0.3849	0.01199	0.5477		0.5827
ENSG00000164849	GPR146	7	1.1002	0.5928	0.01201	0.5477		0.5827
ENSG00000213420	GPC2	7	7.1805	-0.3212	0.01202	0.5477		0.5827
ENSG00000140287	HDC	15	1.8671	1.3623	0.01206	0.5477		0.5827
ENSG00000272416	CTD-2081C10.7	5	-0.8599	-1.0191	0.01213	0.5477		0.5827
ENSG00000206190	ATP10A	15	1.002	1.4035	0.01214	0.5477		0.5827
ENSG00000092969	TGFB2	1	4.9685	0.7677	0.01216	0.5477		0.5827
ENSG00000266714	MYO15B	17	4.4704	0.4169	0.01218	0.5477		0.5827
ENSG00000106538	RARRES2	7	1.9975	0.924	0.0122	0.5477		0.5827
ENSG00000198695	MT-ND6	MT	6.2595	0.1746	0.01225	0.5477		0.5827
ENSG00000125968	ID1	20	4.2493	1.1958	0.01226	0.5477		0.5827
ENSG00000081059	TCF7	5	1.8746	0.7441	0.01233	0.5477		0.5827
ENSG00000144485	HES6	2	7.2543	-0.277	0.01233	0.5477		0.5827
ENSG00000132661	NXT1	20	4.0872	-0.3224	0.01233	0.5477		0.5827
ENSG00000154146	NRGN	11	3.7629	-0.3826	0.01237	0.5477		0.5827
ENSG00000204118	NAP1L6	X	-0.7752	1.0271	0.01238	0.5477		0.5827
ENSG00000106462	EZH2	7	5.7984	-0.288	0.01244	0.5477		0.5827
ENSG00000136404	TM6SF1	15	-0.2796	0.8227	0.01245	0.5477		0.5827
ENSG00000164543	STK17A	7	4.8425	-0.4836	0.01253	0.5477		0.5827
ENSG00000231725	VN1R110P	X	-0.8795	-1.0561	0.01253	0.5477		0.5827
ENSG00000186487	MYT1L	2	6.6192	-0.371	0.01253	0.5477		0.5827
ENSG00000161249	DMKN	19	2.4025	1.2415	0.01254	0.5477		0.5827
ENSG00000182890	GLUD2	X	0.7121	0.6514	0.01255	0.5477		0.5827
ENSG00000181847	TIGIT	3	-1.2365	-1.1593	0.01256	0.5477		0.5827
ENSG00000155850	SLC26A2	5	4.276	0.2773	0.01268	0.5477		0.5827
ENSG00000165929	TC2N	14	2.1507	0.6849	0.01268	0.5477		0.5827
ENSG00000197943	PLCG2	16	0.517	0.9178	0.01269	0.5477		0.5827
ENSG00000232940	HCG25	6	-1.7733	1.0226	0.01275	0.5477		0.5827
ENSG00000112144	ICK	6	5.2422	-0.2646	0.01283	0.5477		0.5827
ENSG00000104805	NUCB1	19	7.1924	0.1805	0.01289	0.5477		0.5827
ENSG00000138722	MMRN1	4	3.5797	0.8329	0.01291	0.5477		0.5827
ENSG00000242125	SNHG3	1	3.9923	0.4172	0.01292	0.5477		0.5827
ENSG00000184486	POU3F2	6	6.7554	-0.3597	0.01293	0.5477		0.5827
ENSG00000150540	HNMT	2	0.3714	1.2274	0.01295	0.5477		0.5827
ENSG00000176399	DMRTA1	9	2.0158	0.8517	0.013	0.5477		0.5827
ENSG00000135245	HILPDA	7	4.7307	0.4504	0.01301	0.5477		0.5827
ENSG00000180448	HMHA1	19	2.4382	0.9496	0.01305	0.5477		0.5827
ENSG00000173673	HES3	1	0.4219	1.457	0.01306	0.5477		0.5827
ENSG00000001461	NIPAL3	1	5.3235	0.2924	0.01306	0.5477		0.5827
ENSG00000268041	CTD-2575K13.6	19	2.1337	-0.9503	0.01307	0.5477		0.5827
ENSG00000181126	HLA-V	6	-1.6497	0.9359	0.01311	0.5477		0.5827
ENSG00000037280	FLT4	5	1.9482	0.5927	0.01313	0.5477		0.5827
ENSG00000119655	NPC2	14	5.4994	0.2949	0.01315	0.5477		0.5827
ENSG00000170166	HOXD4	2	-1.609	1.7424	0.01315	0.5477		0.5827
ENSG00000164683	HEY1	8	5.4016	0.2994	0.01318	0.5477		0.5827
ENSG00000181045	SLC26A11	17	6.1447	0.2757	0.01319	0.5477		0.5827
ENSG00000146477	SLC22A3	6	-0.4168	1.0991	0.01321	0.5477		0.5827
ENSG00000143816	WNT9A	1	2.8825	0.5184	0.01326	0.5477		0.5827
ENSG00000082497	SERTAD4	1	4.5316	-0.6669	0.01327	0.5477		0.5827
ENSG00000196358	NTNG2	9	5.2965	0.3282	0.01332	0.5477		0.5827
ENSG00000163558	PRKCI	3	5.8317	-0.176	0.01335	0.5477		0.5827
ENSG00000148834	GSTO1	10	4.3618	0.4422	0.0134	0.5477		0.5827
ENSG00000229474	PATL2	15	-1.5121	1.524	0.01349	0.5477		0.5827
ENSG00000163482	STK36	2	5.7804	0.1884	0.01349	0.5477		0.5827
ENSG00000197355	UAP1L1	9	4.4384	0.3086	0.01349	0.5477		0.5827
ENSG00000157330	C1orf158	1	0.6772	1.5379	0.01351	0.5477		0.5827
ENSG00000196470	SIAH1	16	5.6462	-0.2551	0.01352	0.5477		0.5827
ENSG00000149451	ADAM33	20	1.9532	1.0956	0.01357	0.5477		0.5827
ENSG00000229299	RP4-583P15.10	20	0.9794	0.6911	0.01359	0.5477		0.5827
ENSG00000237172	B3GNT9	16	2.9693	0.6233	0.01364	0.5477		0.5827
ENSG00000137266	SLC22A23	6	6.6905	-0.2456	0.01369	0.5477		0.5827
ENSG00000254087	LYN	8	3.8975	0.6519	0.01372	0.5477		0.5827
ENSG00000115963	RND3	2	6.8603	-0.2827	0.01374	0.5477		0.5827
ENSG00000136147	PHF11	13	1.1771	1.0053	0.01375	0.5477		0.5827
ENSG00000174567	GOLT1A	1	0.1049	1.4997	0.0138	0.5477		0.5827
ENSG00000145198	VWA5B2	3	3.9466	0.3696	0.0138	0.5477		0.5827
ENSG00000137747	TMPRSS13	11	2.0126	-0.9891	0.01386	0.5477		0.5827
ENSG00000125835	SNRPB	20	6.3658	-0.2131	0.01387	0.5477		0.5827
ENSG00000167588	GPD1	12	2.043	0.4787	0.01395	0.5477		0.5827
ENSG00000110066	SUV420H1	11	6.9316	-0.2093	0.01396	0.5477		0.5827
ENSG00000131620	ANO1	11	2.6044	1.8703	0.01398	0.5477		0.5827
ENSG00000177721	ANXA2R	5	1.3851	-0.5677	0.01404	0.5477		0.5827
ENSG00000259264	RP11-60L3.1	15	-0.4263	0.7444	0.01405	0.5477		0.5827
ENSG00000148288	GBGT1	9	-1.4459	1.0544	0.01406	0.5477		0.5827
ENSG00000009950	MLXIPL	7	2.868	0.6781	0.01409	0.5477		0.5827
ENSG00000142319	SLC6A3	5	-1.5514	1.3356	0.01411	0.5477		0.5827
ENSG00000152518	ZFP36L2	2	5.9437	0.2487	0.01412	0.5477		0.5827
ENSG00000164403	SHROOM1	5	0.7344	1.212	0.01412	0.5477		0.5827
ENSG00000131781	FMO5	1	-0.7783	0.968	0.01412	0.5477		0.5827
ENSG00000013306	SLC25A39	17	6.4377	0.1801	0.01414	0.5477		0.5827
ENSG00000114541	FRMD4B	3	4.691	-0.4864	0.01416	0.5477		0.5827
ENSG00000103269	RHBDL1	16	4.1789	0.2997	0.01418	0.5477		0.5827
ENSG00000168004	HRASLS5	11	-0.9499	1.5068	0.01419	0.5477		0.5827
ENSG00000112855	HARS2	5	5.2781	-0.2054	0.01426	0.5477		0.5827
ENSG00000255864	RP11-444D3.1	12	-0.5631	-0.9614	0.01438	0.5477		0.5827
ENSG00000205744	DENND1C	19	1.8141	0.6779	0.01439	0.5477		0.5827
ENSG00000133636	NTS	12	6.1813	0.7309	0.0144	0.5477		0.5827
ENSG00000117069	ST6GALNAC5	1	4.6696	0.4822	0.01441	0.5477		0.5827
ENSG00000104064	GABPB1	15	4.1336	-0.3105	0.01442	0.5477		0.5827
ENSG00000136141	LRCH1	13	5.2549	-0.2584	0.01443	0.5477		0.5827
ENSG00000142449	FBN3	19	6.1801	-0.1949	0.01446	0.5477		0.5827
ENSG00000135870	RC3H1	1	5.774	-0.3901	0.01448	0.5477		0.5827
ENSG00000166033	HTRA1	10	6.0463	0.4664	0.01449	0.5477		0.5827
ENSG00000124380	SNRNP27	2	5.2691	-0.1832	0.0145	0.5477		0.5827
ENSG00000179528	LBX2	2	-1.7751	1.4445	0.01454	0.5477		0.5827
ENSG00000074527	NTN4	12	3.575	-0.4568	0.01461	0.5477		0.5827
ENSG00000187017	ESPN	1	2.9897	0.6071	0.01461	0.5477		0.5827
ENSG00000213719	CLIC1	6	6.1317	0.35	0.01463	0.5477		0.5827
ENSG00000231125	AF129075.5	21	-1.1116	1.0995	0.01468	0.5477	0.02596
ENSG00000130545	CRB3	19	-0.1181	1.1842	0.01468	0.5477		0.5827
ENSG00000127955	GNAI1	7	6.129	-0.205	0.0147	0.5477		0.5827
ENSG00000078295	ADCY2	5	6.5906	0.1949	0.01471	0.5477		0.5827
ENSG00000172426	RSPH9	6	1.2409	0.7392	0.01477	0.5477		0.5827
ENSG00000269993	AF003625.3	X	2.3416	1.9047	0.0148	0.5477		0.5827
ENSG00000187742	SECISBP2	9	6.4313	-0.2131	0.01485	0.5477		0.5827
ENSG00000105287	PRKD2	19	5.1553	0.2136	0.01486	0.5477		0.5827
ENSG00000152611	CAPSL	5	1.2228	1.3614	0.01491	0.5477		0.5827
ENSG00000235663	SAPCD1-AS1	6	-0.7612	0.7369	0.01493	0.5477		0.5827
ENSG00000159335	PTMS	12	9.5085	-0.2067	0.01494	0.5477		0.5827
ENSG00000165495	PKNOX2	11	4.9677	-0.227	0.01497	0.5477		0.5827
ENSG00000236029	AL953854.2	9	-0.4929	-0.7832	0.01499	0.5477		0.5827
ENSG00000177575	CD163	12	-0.6412	2.1003	0.01503	0.5477		0.5827
ENSG00000182256	GABRG3	15	2.6112	0.7608	0.01506	0.5477		0.5827
ENSG00000173826	KCNH6	17	-0.8022	1.5208	0.01506	0.5477		0.5827
ENSG00000109920	FNBP4	11	7.0592	-0.2133	0.01511	0.5477		0.5827
ENSG00000213963	AC074286.1	2	2.0641	0.4599	0.01516	0.5477		0.5827
ENSG00000136869	TLR4	9	0.7809	1.2002	0.01516	0.5477		0.5827
ENSG00000147571	CRH	8	1.9664	0.6465	0.01517	0.5477		0.5827
ENSG00000235169	SMIM1	1	0.4523	0.7976	0.01517	0.5477		0.5827
ENSG00000272983	RP11-508N22.12	10	2.0919	0.666	0.01521	0.5477		0.5827
ENSG00000170703	TTLL6	17	-0.9771	1.6931	0.01526	0.5477		0.5827
ENSG00000115255	REEP6	19	3.9383	0.5428	0.01528	0.5477		0.5827
ENSG00000114988	LMAN2L	2	5.0782	0.239	0.01531	0.5477		0.5827
ENSG00000185495	RP11-504P24.4	1	-0.8607	-1.0404	0.01546	0.5477		0.5827
ENSG00000167858	TEKT1	17	1.549	1.4057	0.01547	0.5477		0.5827
ENSG00000259954	IL21R-AS1	16	1.427	0.5843	0.01549	0.5477		0.5827
ENSG00000260144	RP11-361M10.3	15	-1.2517	-1.1606	0.01552	0.5477		0.5827
ENSG00000228252	COL6A4P2	3	1.8703	0.4875	0.01554	0.5477		0.5827
ENSG00000102265	TIMP1	X	4.8134	0.6982	0.01561	0.5477		0.5827
ENSG00000164591	MYOZ3	5	1.3543	0.5084	0.01566	0.5477		0.5827
ENSG00000168843	FSTL5	4	6.2904	-0.4483	0.01566	0.5477		0.5827
ENSG00000012983	MAP4K5	14	6.1823	-0.2383	0.01567	0.5477		0.5827
ENSG00000170365	SMAD1	4	5.1265	-0.2137	0.0157	0.5477		0.5827
ENSG00000125845	BMP2	20	2.418	0.7602	0.01571	0.5477		0.5827
ENSG00000213398	LCAT	16	2.5681	0.3866	0.01581	0.5477		0.5827
ENSG00000163285	GABRG1	4	5.9835	0.9782	0.01583	0.5477		0.5827
ENSG00000171723	GPHN	14	6.1237	-0.2462	0.01586	0.5477		0.5827
ENSG00000179520	SLC17A8	12	2.84	-0.8158	0.01588	0.5477		0.5827
ENSG00000254377	LINC00966	8	4.8264	-0.3361	0.0159	0.5477		0.5827
ENSG00000063169	GLTSCR1	19	5.5506	-0.1972	0.01595	0.5477		0.5827
ENSG00000185838	GNB1L	22	2.8229	-0.4025	0.01601	0.5477		0.5827
ENSG00000152939	MARVELD2	5	0.1743	1.2428	0.01603	0.5477		0.5827
ENSG00000131981	LGALS3	14	3.7977	1.131	0.01607	0.5477		0.5827
ENSG00000100065	CARD10	22	3.0693	0.463	0.0161	0.5477		0.5827
ENSG00000007392	LUC7L	16	6.783	-0.2121	0.01611	0.5477		0.5827
ENSG00000180071	ANKRD18A	9	-0.2453	1.117	0.01616	0.5477		0.5827
ENSG00000102195	GPR50	X	4.4477	1.9887	0.01624	0.5477		0.5827
ENSG00000204348	DXO	6	4.4175	-0.265	0.01624	0.5477		0.5827
ENSG00000182253	SYNM	15	6.3218	0.5979	0.01627	0.5477		0.5827
ENSG00000264112	RP11-159D12.2	17	6.1004	-0.2386	0.01629	0.5477		0.5827
ENSG00000050030	KIAA2022	X	5.5813	-0.1894	0.01631	0.5477		0.5827
ENSG00000155903	RASA2	3	5.4574	-0.1921	0.01633	0.5477		0.5827
ENSG00000251442	LINC01094	4	-0.5667	0.8283	0.01638	0.5477		0.5827
ENSG00000227869	RP11-807H17.1	7	-1.3341	-0.9046	0.01647	0.5477		0.5827
ENSG00000173457	PPP1R14B	11	6.9989	-0.2127	0.01649	0.5477		0.5827
ENSG00000106624	AEBP1	7	6.1874	0.6182	0.01654	0.5477		0.5827
ENSG00000235989	MORC2-AS1	22	-1.5034	-1.0057	0.01657	0.5477		0.5827
ENSG00000198598	MMP17	12	5.4991	-0.2281	0.0166	0.5477		0.5827
ENSG00000137815	RTF1	15	7.2015	-0.1871	0.01661	0.5477		0.5827
ENSG00000115604	IL18R1	2	-1.4533	1.3266	0.01662	0.5477		0.5827
ENSG00000128944	KNSTRN	15	4.6603	-0.2081	0.0167	0.5477		0.5827
ENSG00000143207	RFWD2	1	5.7615	-0.2183	0.0167	0.5477		0.5827
ENSG00000159307	SCUBE1	22	5.2696	-0.4181	0.01675	0.5477		0.5827
ENSG00000137868	STRA6	15	4.8972	0.3396	0.01675	0.5477		0.5827
ENSG00000196705	ZNF431	19	4.2546	-0.2444	0.01676	0.5477		0.5827
ENSG00000067798	NAV3	12	6.1525	-0.2123	0.01685	0.5477		0.5827
ENSG00000175170	FAM182B	20	2.3668	-0.5497	0.0169	0.5477		0.5827
ENSG00000114268	PFKFB4	3	6.0981	0.3932	0.01696	0.5477		0.5827
ENSG00000150361	KLHL1	13	4.5554	-0.5368	0.01697	0.5477		0.5827
ENSG00000106346	USP42	7	5.6811	-0.2169	0.01707	0.5477		0.5827
ENSG00000122507	BBS9	7	4.7844	0.2074	0.01709	0.5477		0.5827
ENSG00000153406	NMRAL1	16	4.0733	0.5196	0.01711	0.5477		0.5827
ENSG00000153132	CLGN	4	4.3803	-0.2795	0.01712	0.5477		0.5827
ENSG00000171517	LPAR3	1	-0.5785	1.2704	0.01714	0.5477		0.5827
ENSG00000227827	RP11-958N24.2	16	5.4506	-0.2038	0.01717	0.5477		0.5827
ENSG00000033122	LRRC7	1	6.1809	-0.3911	0.01726	0.5477		0.5827
ENSG00000185621	LMLN	3	4.1618	0.2631	0.01728	0.5477		0.5827
ENSG00000066117	SMARCD1	12	7.0827	-0.2404	0.01728	0.5477		0.5827
ENSG00000174953	DHX36	3	7.0917	-0.2268	0.01731	0.5477		0.5827
ENSG00000134769	DTNA	18	6.5871	0.2132	0.01732	0.5477		0.5827
ENSG00000140455	USP3	15	6.0675	-0.3792	0.01732	0.5477		0.5827
ENSG00000226450	CYP2D8P	22	1.3201	-0.6641	0.01737	0.5477		0.5827
ENSG00000130203	APOE	19	7.7056	1.3027	0.01738	0.5477		0.5827
ENSG00000130812	ANGPTL6	19	0.4607	1.2923	0.01742	0.5477		0.5827
ENSG00000214870	AC004540.5	7	3.6289	-0.3856	0.01742	0.5477		0.5827
ENSG00000137770	CTDSPL2	15	6.0278	-0.1863	0.01743	0.5477		0.5827
ENSG00000268869	ESPNP	1	-0.3436	1.1688	0.01745	0.5477		0.5827
ENSG00000150893	FREM2	13	4.9315	0.7465	0.01747	0.5477		0.5827
ENSG00000235711	ANKRD34C	15	-1.8236	1.4126	0.01753	0.5477		0.5827
ENSG00000095539	SEMA4G	10	5.9113	0.193	0.01755	0.5477		0.5827
ENSG00000157212	PAXIP1	7	4.6525	-0.4889	0.01762	0.5477		0.5827
ENSG00000116299	KIAA1324	1	4.2084	0.3835	0.01762	0.5477		0.5827
ENSG00000257335	MGAM	7	0.0845	-0.6556	0.01763	0.5477		0.5827
ENSG00000076258	FMO4	1	0.6353	0.987	0.01765	0.5477		0.5827
ENSG00000161960	EIF4A1	17	3.9119	-0.386	0.01768	0.5477		0.5827
ENSG00000100426	ZBED4	22	5.7484	-0.2288	0.01768	0.5477		0.5827
ENSG00000204860	FAM201A	9	-0.3056	0.8912	0.0177	0.5477		0.5827
ENSG00000110906	KCTD10	12	6.0083	-0.1578	0.01772	0.5477		0.5827
ENSG00000062282	DGAT2	11	2.3688	0.683	0.01776	0.5477		0.5827
ENSG00000125386	FAM193A	4	6.2229	-0.1573	0.01782	0.5477		0.5827
ENSG00000168309	FAM107A	3	6.6668	0.2412	0.01782	0.5477		0.5827
ENSG00000158234	FAIM	3	0.4295	0.6539	0.01787	0.5477		0.5827
ENSG00000136068	FLNB	3	6.5244	0.2811	0.01788	0.5477		0.5827
ENSG00000185615	PDIA2	16	5.8565	0.2616	0.01789	0.5477		0.5827
ENSG00000112139	MDGA1	6	6.9164	-0.201	0.01792	0.5477		0.5827
ENSG00000179133	C10orf67	10	-0.9988	0.7619	0.01794	0.5477		0.5827
ENSG00000107829	FBXW4	10	4.2307	0.5756	0.01807	0.5477		0.5827
ENSG00000100979	PLTP	20	7.3361	0.5942	0.01808	0.5477		0.5827
ENSG00000197980	LEKR1	3	-0.8477	0.7533	0.01809	0.5477		0.5827
ENSG00000214688	C10orf105	10	2.2377	1.8097	0.01809	0.5477		0.5827
ENSG00000158156	XKR8	1	1.8132	0.7674	0.0181	0.5477		0.5827
ENSG00000132646	PCNA	20	6.022	-0.1736	0.01813	0.5477		0.5827
ENSG00000143067	ZNF697	1	5.5958	-0.2523	0.01815	0.5477		0.5827
ENSG00000140400	MAN2C1	15	6.7413	-0.1843	0.01816	0.5477		0.5827
ENSG00000088930	XRN2	20	6.6134	-0.2024	0.01817	0.5477		0.5827
ENSG00000132026	RTBDN	19	1.4603	0.8919	0.01821	0.5477		0.5827
ENSG00000125821	DTD1	20	6.4606	-0.1624	0.01822	0.5477		0.5827
ENSG00000177932	ZNF354C	5	4.0603	-0.3923	0.01828	0.5477		0.5827
ENSG00000250722	SEPP1	5	5.2986	0.8882	0.0183	0.5477		0.5827
ENSG00000137055	PLAA	9	5.814	-0.2283	0.0184	0.5477		0.5827
ENSG00000215386	LINC00478	21	3.7758	0.5397	0.01842	0.5477	0.0323
ENSG00000177576	C18orf32	18	4.3572	-0.2695	0.01842	0.5477		0.5827
ENSG00000075142	SRI	7	6.3239	0.1831	0.01847	0.5477		0.5827
ENSG00000204065	TCEAL5	X	3.1806	-0.9362	0.01847	0.5477		0.5827
ENSG00000197822	OCLN	5	1.8031	0.5809	0.01848	0.5477		0.5827
ENSG00000196126	HLA-DRB1	6	-0.6036	1.2859	0.01854	0.5477		0.5827
ENSG00000256043	CTSO	4	1.2505	0.8348	0.01857	0.5477		0.5827
ENSG00000180767	CHST13	3	-1.1667	1.2534	0.01859	0.5477		0.5827
ENSG00000082397	EPB41L3	18	6.5529	-0.2952	0.0186	0.5477		0.5827
ENSG00000188322	SBK1	16	8.9859	-0.2816	0.01862	0.5477		0.5827
ENSG00000176054	RPL23P2	21	2.299	0.4798	0.01863	0.5477	0.03241
ENSG00000243710	WDR65	1	1.217	1.3589	0.01868	0.5477		0.5827
ENSG00000214546	AC087491.2	17	0.5915	-0.6456	0.01872	0.5477		0.5827
ENSG00000226742	HSBP1L1	18	0.6155	0.6263	0.01874	0.5477		0.5827
ENSG00000175592	FOSL1	11	-0.1094	0.9766	0.01877	0.5477		0.5827
ENSG00000224905	AP001347.6	21	1.0289	0.6953	0.01879	0.5477	0.03242
ENSG00000236287	ZBED5	11	6.2304	-0.1536	0.0188	0.5477		0.5827
ENSG00000189221	MAOA	X	5.1047	0.3676	0.01881	0.5477		0.5827
ENSG00000180902	D2HGDH	2	4.7931	0.227	0.01886	0.5477		0.5827
ENSG00000008226	DLEC1	3	0.1516	1.0374	0.01887	0.5477		0.5827
ENSG00000111644	ACRBP	12	1.9236	0.5841	0.01889	0.5477		0.5827
ENSG00000171766	GATM	15	5.7984	-0.2238	0.01892	0.5477		0.5827
ENSG00000197847	SLC22A20	11	1.4208	0.5012	0.01893	0.5477		0.5827
ENSG00000123405	NFE2	12	-1.3077	1.2667	0.01893	0.5477		0.5827
ENSG00000255142	AP006621.6	11	0.7676	0.536	0.01893	0.5477		0.5827
ENSG00000119669	IRF2BPL	14	7.9452	-0.1802	0.01896	0.5477		0.5827
ENSG00000130429	ARPC1B	7	2.9793	0.6562	0.01899	0.5477		0.5827
ENSG00000127914	AKAP9	7	7.6089	-0.193	0.019	0.5477		0.5827
ENSG00000130762	ARHGEF16	1	2.8566	0.7299	0.01902	0.5477		0.5827
ENSG00000204347	BTBD17	17	5.5449	0.3023	0.01904	0.5477		0.5827
ENSG00000171885	AQP4	18	4.6717	1.9861	0.01915	0.5477		0.5827
ENSG00000183307	CECR6	22	5.5293	-0.2671	0.01918	0.5477		0.5827
ENSG00000145908	ZNF300	5	5.5431	-0.2931	0.01918	0.5477		0.5827
ENSG00000114446	IFT57	3	5.2978	0.2374	0.01924	0.5477		0.5827
ENSG00000250133	HOXC-AS2	12	-1.2003	1.4147	0.01925	0.5477		0.5827
ENSG00000214575	CPEB1	15	2.2297	0.3937	0.01929	0.5477		0.5827
ENSG00000128294	TPST2	22	4.0232	0.3845	0.01931	0.5477		0.5827
ENSG00000259417	RP11-2E17.1	15	1.9761	0.5278	0.01938	0.5477		0.5827
ENSG00000135414	GDF11	12	5.4806	0.2203	0.01942	0.5477		0.5827
ENSG00000121104	FAM117A	17	3.6216	0.445	0.01943	0.5477		0.5827
ENSG00000137252	HCRTR2	6	1.2947	-0.8829	0.01943	0.5477		0.5827
ENSG00000243679	RP11-274B21.3	7	4.0543	-0.2817	0.01949	0.5477		0.5827
ENSG00000165449	SLC16A9	10	6.2054	-0.3032	0.01952	0.5477		0.5827
ENSG00000170836	PPM1D	17	4.8753	-0.1823	0.01956	0.5477		0.5827
ENSG00000117226	GBP3	1	-1.0747	1.5132	0.01959	0.5477		0.5827
ENSG00000077254	USP33	1	6.768	-0.1752	0.01961	0.5477		0.5827
ENSG00000164221	CCDC112	5	5.6832	-0.2314	0.01966	0.5477		0.5827
ENSG00000179598	PLD6	17	2.8957	0.4311	0.01971	0.5477		0.5827
ENSG00000185808	PIGP	21	3.7413	0.5063	0.01971	0.5477	0.03375
ENSG00000188477	AC003003.5	16	-0.3218	2.4695	0.01972	0.5477		0.5827
ENSG00000090339	ICAM1	19	1.5852	0.7088	0.01972	0.5477		0.5827
ENSG00000263244	RP11-473I1.10	16	6.3647	-0.1933	0.01973	0.5477		0.5827
ENSG00000188522	FAM83G	17	1.3713	0.7275	0.01975	0.5477		0.5827
ENSG00000223656	HMGB3P10	1	-0.6205	-1.0004	0.01975	0.5477		0.5827
ENSG00000142698	C1orf94	1	0.1366	0.8642	0.01977	0.5477		0.5827
ENSG00000053254	FOXN3	14	6.2025	-0.2312	0.01978	0.5477		0.5827
ENSG00000204969	PCDHA2	5	3.9556	-0.2671	0.01979	0.5477		0.5827
ENSG00000138772	ANXA3	4	1.3919	0.5577	0.01983	0.5477		0.5827
ENSG00000262165	RP11-81A22.5	17	-0.3928	0.8982	0.01985	0.5477		0.5827
ENSG00000140403	DNAJA4	15	1.5504	1.0101	0.01987	0.5477		0.5827
ENSG00000186094	AGBL4	1	1.2731	0.7442	0.01989	0.5477		0.5827
ENSG00000225950	NTF4	19	-0.9034	1.1162	0.01991	0.5477		0.5827
ENSG00000105357	MYH14	19	4.0053	0.6787	0.01992	0.5477		0.5827
ENSG00000168658	VWA3B	2	0.3738	1.1222	0.01998	0.5477		0.5827
ENSG00000187446	CHP1	15	6.5399	0.1475	0.01998	0.5477		0.5827
ENSG00000204789	ZNF204P	6	3.9824	0.4379	0.01999	0.5477		0.5827
ENSG00000196693	ZNF33B	10	5.2627	0.2329	0.02	0.5477		0.5827
ENSG00000101463	SYNDIG1	20	3.2533	-0.3783	0.02001	0.5477		0.5827
ENSG00000108654	DDX5	17	9.3721	-0.1842	0.02004	0.5477		0.5827
ENSG00000112406	HECA	6	5.8945	-0.2258	0.02006	0.5477		0.5827
ENSG00000127863	TNFRSF19	13	5.6721	0.3438	0.02008	0.5477		0.5827
ENSG00000236519	AL773604.8	21	-1.1418	1.1318	0.02014	0.5477	0.0342
ENSG00000183960	KCNH8	3	4.76	-0.4622	0.02016	0.5477		0.5827
ENSG00000067829	IDH3G	X	5.6513	-0.2019	0.0202	0.5477		0.5827
ENSG00000134215	VAV3	1	3.1513	-0.4369	0.02022	0.5477		0.5827
ENSG00000141298	SSH2	17	5.7403	-0.2125	0.02028	0.5477		0.5827
ENSG00000170370	EMX2	10	6.1719	0.3372	0.02033	0.5477		0.5827
ENSG00000198931	APRT	16	4.6329	0.2759	0.02034	0.5477		0.5827
ENSG00000142686	C1orf216	1	5.3635	0.4019	0.02035	0.5477		0.5827
ENSG00000110697	PITPNM1	11	7.4	0.1823	0.02036	0.5477		0.5827
ENSG00000171385	KCND3	1	5.3614	-0.2296	0.02038	0.5477		0.5827
ENSG00000165312	OTUD1	10	4.0951	-0.308	0.02043	0.5477		0.5827
ENSG00000184056	VPS33B	15	5.1606	-0.1977	0.02043	0.5477		0.5827
ENSG00000101265	RASSF2	20	5.7975	-0.2116	0.02047	0.5477		0.5827
ENSG00000149231	CCDC82	11	5.9483	-0.1923	0.02053	0.5477		0.5827
ENSG00000196526	AFAP1	4	7.0306	-0.1499	0.02053	0.5477		0.5827
ENSG00000165105	RASEF	9	1.6104	1.1985	0.02057	0.5477		0.5827
ENSG00000141756	FKBP10	17	7.4785	0.28	0.02059	0.5477		0.5827
ENSG00000155324	GRAMD3	5	1.87	1.1038	0.02061	0.5477		0.5827
ENSG00000013561	RNF14	5	5.7872	0.1697	0.02061	0.5477		0.5827
ENSG00000159788	RGS12	4	6.4106	-0.2093	0.02069	0.5477		0.5827
ENSG00000157191	NECAP2	1	4.8163	0.2223	0.02069	0.5477		0.5827
ENSG00000122986	HVCN1	12	-0.1765	0.949	0.02084	0.5477		0.5827
ENSG00000230316	FEZF1-AS1	7	3.6405	0.8786	0.02085	0.5477		0.5827
ENSG00000184500	PROS1	3	3.5949	0.4048	0.02094	0.5477		0.5827
ENSG00000183454	GRIN2A	16	2.2144	0.717	0.02101	0.5477		0.5827
ENSG00000142609	C1orf222	1	0.8098	1.5798	0.02106	0.5477		0.5827
ENSG00000183666	GUSBP1	5	4.145	-0.2301	0.02106	0.5477		0.5827
ENSG00000156076	WIF1	12	2.0867	0.836	0.02113	0.5477		0.5827
ENSG00000183780	SLC35F3	1	2.0796	0.4721	0.0212	0.5477		0.5827
ENSG00000183117	CSMD1	8	4.5581	-0.2737	0.02121	0.5477		0.5827
ENSG00000004455	AK2	1	5.8422	0.1834	0.02122	0.5477		0.5827
ENSG00000263809	RP11-849F2.7	17	0.3449	-0.6319	0.02125	0.5477		0.5827
ENSG00000183741	CBX6	22	7.2055	0.2118	0.0213	0.5477		0.5827
ENSG00000106829	TLE4	9	6.2965	0.4092	0.02131	0.5477		0.5827
ENSG00000114023	FAM162A	3	5.8845	0.4113	0.02132	0.5477		0.5827
ENSG00000141696	LEPREL4	17	5.9015	0.1584	0.02133	0.5477		0.5827
ENSG00000130669	PAK4	19	5.6475	0.2077	0.02135	0.5477		0.5827
ENSG00000152763	WDR78	1	3.0069	0.4623	0.02136	0.5477		0.5827
ENSG00000169083	AR	X	2.846	0.7939	0.02138	0.5477		0.5827
ENSG00000150656	CNDP1	18	-0.6124	-0.7642	0.02139	0.5477		0.5827
ENSG00000167967	E4F1	16	5.8678	-0.1785	0.02141	0.5477		0.5827
ENSG00000177666	PNPLA2	11	5.5985	0.2139	0.02146	0.5477		0.5827
ENSG00000182873	RP11-181G12.2	1	2.6146	-0.395	0.02147	0.5477		0.5827
ENSG00000197323	TRIM33	1	6.9722	-0.1949	0.0215	0.5477		0.5827
ENSG00000215644	GCGR	17	-1.5175	0.9488	0.02154	0.5477		0.5827
ENSG00000103549	RNF40	16	7.3079	-0.15	0.02155	0.5477		0.5827
ENSG00000197448	GSTK1	7	5.1331	0.2363	0.02155	0.5477		0.5827
ENSG00000134873	CLDN10	13	1.8084	0.887	0.02162	0.5477		0.5827
ENSG00000242220	TCP10L	21	1.7559	0.5484	0.02163	0.5477	0.03644
ENSG00000169255	B3GALNT1	3	4.7626	0.3918	0.02163	0.5477		0.5827
ENSG00000112164	GLP1R	6	-0.5817	1.0865	0.02166	0.5477		0.5827
ENSG00000135655	USP15	12	5.7036	-0.2011	0.02166	0.5477		0.5827
ENSG00000196542	SPTSSB	3	1.459	0.4625	0.0217	0.5477		0.5827
ENSG00000048540	LMO3	12	7.7386	-0.8616	0.02179	0.5477		0.5827
ENSG00000143258	USP21	1	5.7271	-0.2089	0.0218	0.5477		0.5827
ENSG00000130714	POMT1	9	6.4489	-0.1519	0.02181	0.5477		0.5827
ENSG00000204110	RP1-153P14.8	6	-1.1512	0.7504	0.02182	0.5477		0.5827
ENSG00000087903	RFX2	19	4.6377	0.3689	0.02186	0.5477		0.5827
ENSG00000204227	RING1	6	6.2457	0.1511	0.02188	0.5477		0.5827
ENSG00000236334	PPIAL4G	1	-1.3488	0.9445	0.0219	0.5477		0.5827
ENSG00000143494	VASH2	1	6.1526	-0.2826	0.02191	0.5477		0.5827
ENSG00000188290	HES4	1	7.3873	-0.38	0.02192	0.5477		0.5827
ENSG00000092345	DAZL	3	0.2266	1.2073	0.02196	0.5477		0.5827
ENSG00000256087	ZNF432	19	5.1938	-0.179	0.02197	0.5477		0.5827
ENSG00000186603	HPDL	1	-1.3627	1.1616	0.02199	0.5477		0.5827
ENSG00000133710	SPINK5	5	4.7998	-0.4341	0.022	0.5477		0.5827
ENSG00000237807	RP11-400K9.4	8	-0.9059	1.2319	0.022	0.5477		0.5827
ENSG00000075413	MARK3	14	7.3373	-0.1932	0.02201	0.5477		0.5827
ENSG00000104427	ZC2HC1A	8	6.2094	-0.1589	0.02203	0.5477		0.5827
ENSG00000171532	NEUROD2	17	7.5141	-0.8872	0.02208	0.5477		0.5827
ENSG00000206159	GYG2P1	Y	-0.2696	1.2259	0.02214	0.5477		0.5827
ENSG00000092096	SLC22A17	14	8.8887	0.2187	0.02214	0.5477		0.5827
ENSG00000214491	SEC14L6	22	-0.7979	1.0636	0.02216	0.5477		0.5827
ENSG00000143819	EPHX1	1	5.8859	0.3195	0.02221	0.5477		0.5827
ENSG00000013441	CLK1	2	6.3596	-0.2233	0.02227	0.5477		0.5827
ENSG00000124074	ENKD1	16	4.7881	0.2408	0.02229	0.5477		0.5827
ENSG00000178127	NDUFV2	18	1.8338	-0.448	0.0223	0.5477		0.5827
ENSG00000138463	DIRC2	3	4.0568	0.2607	0.0223	0.5477		0.5827
ENSG00000265262	RP11-180P8.2	17	-1.1054	0.863	0.02232	0.5477		0.5827
ENSG00000204516	MICB	6	-0.921	1.179	0.02232	0.5477		0.5827
ENSG00000077458	FAM76B	11	5.0209	-0.2069	0.02237	0.5477		0.5827
ENSG00000108854	SMURF2	17	5.6364	-0.1619	0.02239	0.5477		0.5827
ENSG00000215845	TSTD1	1	1.399	1.0535	0.02241	0.5477		0.5827
ENSG00000076351	SLC46A1	17	4.1618	0.2276	0.02242	0.5477		0.5827
ENSG00000146122	DAAM2	6	4.0517	0.9295	0.02244	0.5477		0.5827
ENSG00000164080	RAD54L2	3	6.1162	-0.2165	0.02244	0.5477		0.5827
ENSG00000075223	SEMA3C	7	4.6257	0.4007	0.0225	0.5477		0.5827
ENSG00000272720	CTA-228A9.3	22	1.7055	0.4299	0.02252	0.5477		0.5827
ENSG00000107731	UNC5B	10	6.7044	0.3419	0.02261	0.5477		0.5827
ENSG00000118922	KLF12	13	6.8859	-0.2304	0.02264	0.5477		0.5827
ENSG00000107902	LHPP	10	4.3475	0.2161	0.02265	0.5477		0.5827
ENSG00000214597	TMEM249	8	0.3413	0.8478	0.02272	0.5477		0.5827
ENSG00000128655	PDE11A	2	2.1924	-0.5419	0.02273	0.5477		0.5827
ENSG00000111802	TDP2	6	5.1239	0.1645	0.02274	0.5477		0.5827
ENSG00000180787	ZFP3	17	2.0306	-0.7176	0.02277	0.5477		0.5827
ENSG00000132530	XAF1	17	-1.7545	0.9129	0.02277	0.5477		0.5827
ENSG00000173389	IQCF1	3	0.0055	-0.72	0.02281	0.5477		0.5827
ENSG00000176485	PLA2G16	11	3.8663	0.4007	0.02281	0.5477		0.5827
ENSG00000136379	ABHD17C	15	5.2823	-0.2807	0.02283	0.5477		0.5827
ENSG00000139190	VAMP1	12	4.234	0.3924	0.02285	0.5477		0.5827
ENSG00000102804	TSC22D1	13	8.6705	-0.2553	0.0229	0.5477		0.5827
ENSG00000110944	IL23A	12	-1.2409	0.9838	0.02291	0.5477		0.5827
ENSG00000230314	ELOVL2-AS1	6	0.0463	0.6019	0.02297	0.5477		0.5827
ENSG00000182612	TSPAN10	17	1.3779	0.6637	0.02297	0.5477		0.5827
ENSG00000049618	ARID1B	6	6.9599	-0.2216	0.023	0.5477		0.5827
ENSG00000196503	ARL9	4	0.0085	0.9115	0.02302	0.5477		0.5827
ENSG00000005483	KMT2E	7	7.5624	-0.1886	0.02304	0.5477		0.5827
ENSG00000132640	BTBD3	20	7.4479	0.24	0.02306	0.5477		0.5827
ENSG00000085871	MGST2	4	2.2978	0.9688	0.02311	0.5477		0.5827
ENSG00000144031	ANKRD53	2	-1.5262	0.8471	0.02315	0.5477		0.5827
ENSG00000008394	MGST1	12	4.4481	0.3378	0.02315	0.5477		0.5827
ENSG00000165478	HEPACAM	11	2.1609	1.062	0.02318	0.5477		0.5827
ENSG00000238105	GOLGA2P5	12	2.7207	0.4971	0.02319	0.5477		0.5827
ENSG00000126803	HSPA2	14	-0.6534	0.6687	0.02323	0.5477		0.5827
ENSG00000161618	ALDH16A1	19	4.162	0.3062	0.02325	0.5477		0.5827
ENSG00000100266	PACSIN2	22	5.9931	0.1955	0.0233	0.5477		0.5827
ENSG00000224729	PCOLCE-AS1	7	1.3508	0.5829	0.02336	0.5477		0.5827
ENSG00000153446	C16orf89	16	1.4188	0.6869	0.02338	0.5477		0.5827
ENSG00000184731	FAM110C	2	1.0351	0.8259	0.02341	0.5477		0.5827
ENSG00000204385	SLC44A4	6	-1.032	0.7317	0.02342	0.5477		0.5827
ENSG00000161921	CXCL16	17	1.1056	0.8716	0.02342	0.5477		0.5827
ENSG00000064199	SPA17	11	3.5183	0.3976	0.02345	0.5477		0.5827
ENSG00000135406	PRPH	12	3.0578	0.4071	0.02348	0.5477		0.5827
ENSG00000021826	CPS1	2	5.0668	0.4438	0.02353	0.5477		0.5827
ENSG00000105229	PIAS4	19	5.5446	-0.2785	0.02356	0.5477		0.5827
ENSG00000229356	LRRC3-AS1	21	0.9007	0.6072	0.02356	0.5477	0.03938
ENSG00000076928	ARHGEF1	19	5.9525	0.2245	0.0236	0.5477		0.5827
ENSG00000205702	CYP2D7P	22	2.1248	-0.5125	0.02363	0.5477		0.5827
ENSG00000136261	BZW2	7	6.4142	-0.2392	0.02366	0.5477		0.5827
ENSG00000163393	SLC22A15	1	3.6421	0.4592	0.02368	0.5477		0.5827
ENSG00000040487	PQLC2	1	4.4946	-0.2021	0.02369	0.5477		0.5827
ENSG00000164733	CTSB	8	7.7275	0.2067	0.02379	0.5477		0.5827
ENSG00000125846	ZNF133	20	5.3067	-0.1732	0.02382	0.5477		0.5827
ENSG00000137834	SMAD6	15	1.8625	0.7288	0.02386	0.5477		0.5827
ENSG00000177732	SOX12	20	8.1194	-0.2508	0.02387	0.5477		0.5827
ENSG00000260350	RP11-152P23.2	16	-0.0168	-0.8027	0.02391	0.5477		0.5827
ENSG00000116014	KISS1R	19	2.7013	0.5117	0.02391	0.5477		0.5827
ENSG00000205352	PRR13	12	4.0194	0.2408	0.02398	0.5477		0.5827
ENSG00000224032	EPB41L4A-AS1	5	5.6859	-0.1595	0.02403	0.5477		0.5827
ENSG00000204640	NMS	2	0.2581	0.9252	0.02404	0.5477		0.5827
ENSG00000172766	NAA16	13	5.137	-0.1859	0.02404	0.5477		0.5827
ENSG00000223431	MTND6P21	21	1.0456	0.7602	0.02404	0.5477	0.03988
ENSG00000153162	BMP6	6	1.5154	1.0703	0.02409	0.5477		0.5827
ENSG00000136867	SLC31A2	9	1.1296	0.4624	0.02411	0.5477		0.5827
ENSG00000149289	ZC3H12C	11	5.3805	-0.3128	0.02414	0.5477		0.5827
ENSG00000135916	ITM2C	2	8.2989	0.3534	0.02416	0.5477		0.5827
ENSG00000163257	DCAF16	4	6.2426	-0.1491	0.02418	0.5477		0.5827
ENSG00000169071	ROR2	9	3.2537	0.5278	0.02419	0.5477		0.5827
ENSG00000144040	SFXN5	2	5.8713	0.397	0.0242	0.5477		0.5827
ENSG00000080493	SLC4A4	4	5.4248	0.1523	0.02431	0.5477		0.5827
ENSG00000231431	FAR2P4	2	4.5295	-0.1891	0.02435	0.5477		0.5827
ENSG00000076604	TRAF4	17	6.4807	-0.189	0.02438	0.5477		0.5827
ENSG00000248092	NNT-AS1	5	5.3518	-0.1662	0.02439	0.5477		0.5827
ENSG00000177943	MAMDC4	9	5.3861	0.1679	0.02443	0.5477		0.5827
ENSG00000104361	NIPAL2	8	1.3428	1.1737	0.02447	0.5477		0.5827
ENSG00000235999	RP11-403I13.8	1	-0.7681	0.6739	0.02447	0.5477		0.5827
ENSG00000166126	AMN	14	1.153	1.3561	0.02451	0.5477		0.5827
ENSG00000108797	CNTNAP1	17	6.1623	0.1742	0.02458	0.5477		0.5827
ENSG00000185669	SNAI3	16	-1.454	1.2459	0.02458	0.5477		0.5827
ENSG00000197956	S100A6	1	3.3048	0.8389	0.02459	0.5477		0.5827
ENSG00000272511	RP11-180N14.1	3	0.9968	-0.778	0.02463	0.5477		0.5827
ENSG00000159423	ALDH4A1	1	3.9361	0.3413	0.02468	0.5477		0.5827
ENSG00000114861	FOXP1	3	5.2831	-0.2663	0.02469	0.5477		0.5827
ENSG00000166922	SCG5	15	4.8773	0.4241	0.02474	0.5477		0.5827
ENSG00000233381	AK4P3	12	-0.5112	0.9259	0.0248	0.5477		0.5827
ENSG00000189241	TSPYL1	6	7.2648	-0.1527	0.02485	0.5477		0.5827
ENSG00000267522	CTD-2621I17.6	19	-1.2546	1.0497	0.02487	0.5477		0.5827
ENSG00000157483	MYO1E	15	4.1022	0.3766	0.02492	0.5477		0.5827
ENSG00000233723	LINC01122	2	2.9702	-0.4892	0.02496	0.5477		0.5827
ENSG00000185681	MORN5	9	0.9265	0.908	0.02496	0.5477		0.5827
ENSG00000257242	C12orf79	12	0.9448	-0.5866	0.02496	0.5477		0.5827
ENSG00000176998	HCG4	6	-0.2023	0.766	0.02497	0.5477		0.5827
ENSG00000247765	RP11-32B5.7	15	0.805	0.5559	0.02499	0.5477		0.5827
ENSG00000128203	ASPHD2	22	4.3779	-0.2484	0.02499	0.5477		0.5827
ENSG00000264268	MIR4767	X	-1.6402	-0.7981	0.025	0.5477		0.5827
ENSG00000130222	GADD45G	9	4.6653	-0.35	0.02504	0.5477		0.5827
ENSG00000171208	NETO2	16	6.5486	-0.4484	0.02508	0.5477		0.5827
ENSG00000165983	PTER	10	-0.9884	1.195	0.02511	0.5477		0.5827
ENSG00000130309	COLGALT1	19	6.5422	0.2298	0.02511	0.5477		0.5827
ENSG00000174137	FAM53A	4	0.1174	0.6815	0.02511	0.5477		0.5827
ENSG00000162191	UBXN1	11	6.5098	-0.1544	0.02513	0.5477		0.5827
ENSG00000173083	HPSE	4	-0.1632	0.7796	0.02513	0.5477		0.5827
ENSG00000152661	GJA1	6	5.377	0.8095	0.02513	0.5477		0.5827
ENSG00000185946	RNPC3	1	4.5303	-0.1832	0.02519	0.5477		0.5827
ENSG00000174791	RIN1	11	2.9779	0.4799	0.02521	0.5477		0.5827
ENSG00000058866	DGKG	3	2.2811	0.894	0.02523	0.5477		0.5827
ENSG00000185252	ZNF74	22	6.3094	-0.2645	0.02523	0.5477		0.5827
ENSG00000135116	HRK	12	4.2581	0.4923	0.02525	0.5477		0.5827
ENSG00000272077	RP11-348P10.2	3	2.614	-0.4999	0.02533	0.5477		0.5827
ENSG00000166159	LRTM2	12	1.3115	-1.0198	0.02537	0.5477		0.5827
ENSG00000180758	GPR157	1	1.8783	0.4791	0.02539	0.5477		0.5827
ENSG00000092068	SLC7A8	14	4.6191	0.674	0.02542	0.5477		0.5827
ENSG00000198150	AC135178.1	17	3.5016	-0.4062	0.02542	0.5477		0.5827
ENSG00000169836	TACR3	4	1.9024	-0.6552	0.02549	0.5477		0.5827
ENSG00000183840	GPR39	2	1.7651	-0.5941	0.02549	0.5477		0.5827
ENSG00000053747	LAMA3	18	2.7735	-0.6868	0.02551	0.5477		0.5827
ENSG00000159200	RCAN1	21	6.752	0.2739	0.02558	0.5477	0.04187
ENSG00000198551	ZNF627	19	5.7532	-0.1675	0.02559	0.5477		0.5827
ENSG00000232987	AC051649.6	11	-0.4673	-0.7596	0.0256	0.5477		0.5827
ENSG00000102317	RBM3	X	6.3738	-0.2755	0.0256	0.5477		0.5827
ENSG00000168679	SLC16A4	1	1.1304	0.8648	0.0256	0.5477		0.5827
ENSG00000198914	POU3F3	2	7.8115	-0.309	0.02562	0.5477		0.5827
ENSG00000111269	CREBL2	12	5.0316	0.1781	0.02563	0.5477		0.5827
ENSG00000159231	CBR3	21	-0.4789	1.2261	0.02563	0.5477	0.04187
ENSG00000241839	PLEKHO2	15	3.3671	0.3877	0.02563	0.5477		0.5827
ENSG00000159640	ACE	17	1.4943	0.7535	0.02563	0.5477		0.5827
ENSG00000135318	NT5E	6	1.0781	0.7402	0.02567	0.5477		0.5827
ENSG00000271755	RP1-153G14.4	6	1.6079	-0.473	0.02574	0.5477		0.5827
ENSG00000205978	NYNRIN	14	6.8739	0.1913	0.02577	0.5477		0.5827
ENSG00000162975	KCNF1	2	4.6123	-0.4642	0.02579	0.5477		0.5827
ENSG00000236901	MIR600HG	9	5.6598	-0.1902	0.02582	0.5477		0.5827
ENSG00000204839	MROH6	8	3.4973	0.3683	0.02585	0.5477		0.5827
ENSG00000144908	ALDH1L1	3	1.8584	0.7353	0.02587	0.5477		0.5827
ENSG00000126870	WDR60	7	5.4514	-0.4005	0.02589	0.5477		0.5827
ENSG00000185436	IFNLR1	1	-0.1477	0.9581	0.02592	0.5477		0.5827
ENSG00000259280	RP11-122D10.1	15	0.0406	0.9553	0.02593	0.5477		0.5827
ENSG00000183921	SDR42E2	16	-0.9958	0.8442	0.02594	0.5477		0.5827
ENSG00000258441	LINC00641	14	6.7576	-0.278	0.02595	0.5477		0.5827
ENSG00000116661	FBXO2	1	4.0865	0.6616	0.02596	0.5477		0.5827
ENSG00000085511	MAP3K4	6	5.2868	-0.1692	0.02597	0.5477		0.5827
ENSG00000152492	CCDC50	3	6.896	-0.1557	0.02598	0.5477		0.5827
ENSG00000118707	TGIF2	20	4.5043	0.3147	0.02598	0.5477		0.5827
ENSG00000117676	RPS6KA1	1	3.6364	0.2916	0.02602	0.5477		0.5827
ENSG00000089250	NOS1	12	2.2553	0.6373	0.02603	0.5477		0.5827
ENSG00000074276	CDHR2	5	0.9623	0.8748	0.02604	0.5477		0.5827
ENSG00000007174	DNAH9	17	3.111	1.1117	0.02609	0.5477		0.5827
ENSG00000102096	PIM2	X	3.7996	0.4789	0.02619	0.5477		0.5827
ENSG00000134107	BHLHE40	3	5.4768	0.3053	0.02622	0.5477		0.5827
ENSG00000145321	GC	4	1.1001	-0.8946	0.0263	0.5477		0.5827
ENSG00000176887	SOX11	2	8.9906	-0.3222	0.0263	0.5477		0.5827
ENSG00000105939	ZC3HAV1	7	3.8807	0.2554	0.02631	0.5477		0.5827
ENSG00000126561	STAT5A	17	1.6055	0.814	0.02632	0.5477		0.5827
ENSG00000139613	SMARCC2	12	7.9402	-0.183	0.02636	0.5477		0.5827
ENSG00000122786	CALD1	7	6.5508	0.1935	0.02637	0.5477		0.5827
ENSG00000170549	IRX1	5	5.5444	-0.316	0.02639	0.5477		0.5827
ENSG00000139718	SETD1B	12	5.8299	-0.1633	0.02644	0.5477		0.5827
ENSG00000173991	TCAP	17	3.9614	-0.2839	0.02654	0.5477		0.5827
ENSG00000256143	Z95704.5	4	-1.2457	0.8206	0.02658	0.5477		0.5827
ENSG00000116337	AMPD2	1	7.0371	0.1942	0.02658	0.5477		0.5827
ENSG00000128512	DOCK4	7	5.9908	-0.2755	0.02658	0.5477		0.5827
ENSG00000147202	DIAPH2	X	3.0881	0.3465	0.02664	0.5477		0.5827
ENSG00000164362	TERT	5	-1.1826	1.7469	0.02666	0.5477		0.5827
ENSG00000214708	AC090616.2	17	-0.6454	0.648	0.0267	0.5477		0.5827
ENSG00000156427	FGF18	5	2.3204	-0.3616	0.0267	0.5477		0.5827
ENSG00000268205	CTC-444N24.11	19	6.149	-0.2267	0.0267	0.5477		0.5827
ENSG00000180660	MAB21L1	13	5.4092	-0.3021	0.02674	0.5477		0.5827
ENSG00000260548	RP6-24A23.6	X	-0.5871	1.1874	0.02675	0.5477		0.5827
ENSG00000170561	IRX2	5	5.649	-0.4267	0.02677	0.5477		0.5827
ENSG00000146872	TLK2	17	5.8397	-0.1526	0.02678	0.5477		0.5827
ENSG00000133665	DYDC2	10	0.9441	0.578	0.02679	0.5477		0.5827
ENSG00000169855	ROBO1	3	8.2735	-0.2677	0.02682	0.5477		0.5827
ENSG00000160972	PPP1R16A	8	6.3377	0.2355	0.02683	0.5477		0.5827
ENSG00000005513	SOX8	16	5.6166	-0.2525	0.02685	0.5477		0.5827
ENSG00000169418	NPR1	1	2.119	0.6627	0.02688	0.5477		0.5827
ENSG00000239665	RP11-295P9.3	10	4.5691	-0.2565	0.02693	0.5477		0.5827
ENSG00000124587	PEX6	6	6.0195	0.1775	0.02694	0.5477		0.5827
ENSG00000180035	ZNF48	16	5.7223	-0.1805	0.02694	0.5477		0.5827
ENSG00000110881	ASIC1	12	6.7399	-0.2221	0.02696	0.5477		0.5827
ENSG00000144136	SLC20A1	2	6.1807	0.1397	0.02696	0.5477		0.5827
ENSG00000178947	LINC00086	X	5.455	0.2449	0.02698	0.5477		0.5827
ENSG00000143190	POU2F1	1	6.3548	-0.2887	0.02703	0.5477		0.5827
ENSG00000121310	ECHDC2	1	2.1919	0.3939	0.02704	0.5477		0.5827
ENSG00000116819	TFAP2E	1	4.2465	-0.26	0.02709	0.5477		0.5827
ENSG00000118473	SGIP1	1	5.9507	-0.2387	0.0271	0.5477		0.5827
ENSG00000152256	PDK1	2	5.971	0.3435	0.0271	0.5477		0.5827
ENSG00000141738	GRB7	17	0.4797	1.9436	0.02713	0.5477		0.5827
ENSG00000112335	SNX3	6	6.9812	0.1399	0.02718	0.5477		0.5827
ENSG00000151023	ENKUR	10	3.4256	0.3211	0.0272	0.5477		0.5827
ENSG00000182132	KCNIP1	5	4.8506	-0.3826	0.0272	0.5477		0.5827
ENSG00000143630	HCN3	1	6.0966	-0.2356	0.02721	0.5477		0.5827
ENSG00000180190	TDRP	8	6.1418	0.1857	0.02724	0.5477		0.5827
ENSG00000184863	RBM33	7	7.417	-0.4768	0.02724	0.5477		0.5827
ENSG00000124766	SOX4	6	10.0978	-0.4814	0.02725	0.5477		0.5827
ENSG00000103024	NME3	16	4.5943	-0.2835	0.0273	0.5477		0.5827
ENSG00000245466	CTD-2540L5.6	14	0.3609	0.5933	0.02731	0.5477		0.5827
ENSG00000153902	LGI4	19	2.5608	0.5564	0.02733	0.5477		0.5827
ENSG00000089127	OAS1	12	-0.3385	0.9681	0.02739	0.5477		0.5827
ENSG00000183011	LSMD1	17	5.083	0.21	0.0274	0.5477		0.5827
ENSG00000164778	EN2	7	4.5573	-0.4171	0.02741	0.5477		0.5827
ENSG00000228192	RP11-342M1.3	1	-1.2571	0.7392	0.02742	0.5477		0.5827
ENSG00000183397	C19orf71	19	3.0378	0.3113	0.02751	0.5477		0.5827
ENSG00000140332	TLE3	15	6.0576	-0.2191	0.02755	0.5477		0.5827
ENSG00000125733	TRIP10	19	4.2457	0.2813	0.0276	0.5477		0.5827
ENSG00000105642	KCNN1	19	5.3427	-0.2999	0.02761	0.5477		0.5827
ENSG00000107863	ARHGAP21	10	8.2602	-0.2737	0.02766	0.5477		0.5827
ENSG00000135363	LMO2	11	4.614	0.5335	0.02768	0.5477		0.5827
ENSG00000160679	CHTOP	1	7.1782	-0.151	0.02768	0.5477		0.5827
ENSG00000135924	DNAJB2	2	7.6646	0.1464	0.02768	0.5477		0.5827
ENSG00000131831	RAI2	X	3.3998	-0.3345	0.0277	0.5477		0.5827
ENSG00000196639	HRH1	3	1.501	0.5624	0.0277	0.5477		0.5827
ENSG00000056998	GYG2	X	4.3305	0.4539	0.02771	0.5477		0.5827
ENSG00000259609	RP11-342A23.1	15	-0.9823	0.8525	0.02776	0.5477		0.5827
ENSG00000113273	ARSB	5	4.8668	-0.3482	0.02777	0.5477		0.5827
ENSG00000128016	ZFP36	19	2.7834	0.4586	0.02778	0.5477		0.5827
ENSG00000261355	RP11-698N11.4	11	4.7147	-0.2158	0.0278	0.5477		0.5827
ENSG00000251095	RP11-115D19.1	4	-0.108	1.2662	0.02785	0.5477		0.5827
ENSG00000132849	INADL	1	4.4446	0.2822	0.02792	0.5477		0.5827
ENSG00000263986	RP11-746M1.1	17	-1.1888	-0.808	0.02793	0.5477		0.5827
ENSG00000179431	FJX1	11	6.9282	-0.1926	0.02794	0.5477		0.5827
ENSG00000140832	MARVELD3	16	1.563	0.9018	0.02794	0.5477		0.5827
ENSG00000182968	SOX1	13	6.42	-0.2603	0.02799	0.5477		0.5827
ENSG00000130751	NPAS1	19	2.1658	0.4675	0.02801	0.5477		0.5827
ENSG00000214717	ZBED1	X	5.9483	-0.2038	0.02802	0.5477		0.5827
ENSG00000156218	ADAMTSL3	15	0.2358	0.9499	0.02804	0.5477		0.5827
ENSG00000226210	ABC7-42389800N19.1	12	4.8361	-0.1822	0.02807	0.5477		0.5827
ENSG00000169436	COL22A1	8	4.3507	0.6218	0.02813	0.5477		0.5827
ENSG00000116663	FBXO6	1	1.3833	0.5354	0.02816	0.5477		0.5827
ENSG00000065526	SPEN	1	7.5424	-0.2665	0.02816	0.5477		0.5827
ENSG00000103064	SLC7A6	16	5.5003	-0.2075	0.02816	0.5477		0.5827
ENSG00000114779	ABHD14B	3	3.1084	0.4113	0.02818	0.5477		0.5827
ENSG00000248015	AC005329.7	19	3.4017	0.3142	0.0282	0.5477		0.5827
ENSG00000215217	C5orf49	5	3.2024	0.8149	0.02824	0.5477		0.5827
ENSG00000154556	SORBS2	4	6.4716	-0.234	0.02824	0.5477		0.5827
ENSG00000154274	C4orf19	4	0.4562	0.5487	0.02824	0.5477		0.5827
ENSG00000227533	SLC2A1-AS1	1	0.0964	0.5518	0.02825	0.5477		0.5827
ENSG00000105996	HOXA2	7	1.289	1.1959	0.02826	0.5477		0.5827
ENSG00000237440	ZNF737	19	5.0435	-0.2603	0.02827	0.5477		0.5827
ENSG00000182224	CYB5D1	17	4.4722	0.2306	0.02831	0.5477		0.5827
ENSG00000273355	RP11-672L10.6	18	-0.1221	0.6805	0.02832	0.5477		0.5827
ENSG00000111364	DDX55	12	4.9441	-0.1673	0.02834	0.5477		0.5827
ENSG00000131446	MGAT1	5	6.1261	0.1594	0.02837	0.5477		0.5827
ENSG00000107159	CA9	9	2.2737	0.5675	0.02845	0.5477		0.5827
ENSG00000141642	ELAC1	18	2.7844	0.3254	0.02848	0.5477		0.5827
ENSG00000231817	RP11-189B4.6	13	-1.8864	1.1962	0.02848	0.5477		0.5827
ENSG00000177873	ZNF619	3	1.3005	-0.5733	0.02848	0.5477		0.5827
ENSG00000155026	RSPH10B	7	-1.2044	0.77	0.0285	0.5477		0.5827
ENSG00000167232	ZNF91	19	6.5225	-0.1964	0.02851	0.5477		0.5827
ENSG00000214338	SOGA3	6	1.7803	-0.4624	0.02851	0.5477		0.5827
ENSG00000124006	OBSL1	2	8.0465	0.37	0.02851	0.5477		0.5827
ENSG00000182218	HHIPL1	14	4.0434	-0.4337	0.02852	0.5477		0.5827
ENSG00000055609	KMT2C	7	7.3638	-0.5152	0.02856	0.5477		0.5827
ENSG00000144118	RALB	2	5.2421	0.1926	0.02857	0.5477		0.5827
ENSG00000267221	CTD-2132N18.2	17	1.5821	-0.4203	0.02859	0.5477		0.5827
ENSG00000183496	MEX3B	15	6.5827	-0.375	0.02859	0.5477		0.5827
ENSG00000075213	SEMA3A	7	5.8601	-0.4103	0.0286	0.5477		0.5827
ENSG00000113369	ARRDC3	5	8.0516	-0.2882	0.02866	0.5477		0.5827
ENSG00000099250	NRP1	10	6.1947	0.7852	0.02869	0.5477		0.5827
ENSG00000181220	ZNF746	7	5.4357	-0.178	0.0287	0.5477		0.5827
ENSG00000198003	CCDC151	19	1.9372	0.4437	0.0287	0.5477		0.5827
ENSG00000196268	ZNF493	19	5.3515	-0.3528	0.0287	0.5477		0.5827
ENSG00000129675	ARHGEF6	X	5.414	-0.1672	0.02873	0.5477		0.5827
ENSG00000180921	FAM83H	8	3.5646	0.5868	0.02873	0.5477		0.5827
ENSG00000126903	SLC10A3	X	3.4257	0.3499	0.02874	0.5477		0.5827
ENSG00000172348	RCAN2	6	5.7922	0.1995	0.02875	0.5477		0.5827
ENSG00000169914	OTUD3	1	5.4005	-0.172	0.02882	0.5477		0.5827
ENSG00000090776	EFNB1	X	7.3418	-0.2572	0.02884	0.5477		0.5827
ENSG00000111596	CNOT2	12	6.3034	-0.1852	0.02884	0.5477		0.5827
ENSG00000119514	GALNT12	9	3.4033	0.335	0.02884	0.5477		0.5827
ENSG00000215424	MCM3AP-AS1	21	2.929	0.3234	0.02884	0.5477	0.04676
ENSG00000130396	MLLT4	6	8.5233	-0.3868	0.02886	0.5477		0.5827
ENSG00000166888	STAT6	12	4.6284	0.4654	0.02889	0.5477		0.5827
ENSG00000213640	RP11-797H7.3	7	-0.5623	-0.7811	0.02895	0.548		0.5827
ENSG00000239218	RPS20P22	8	0.3892	0.5858	0.02901	0.548		0.5827
ENSG00000146776	ATXN7L1	7	4.1092	-0.2704	0.02903	0.548		0.5827
ENSG00000175766	EIF4E1B	5	0.1333	0.5869	0.02905	0.548		0.5827
ENSG00000198799	LRIG2	1	5.5837	-0.2058	0.02906	0.548		0.5827
ENSG00000176383	B3GNT4	12	2.9458	0.3675	0.02909	0.548		0.5827
ENSG00000245532	NEAT1	11	6.5241	0.5283	0.02912	0.548		0.5827
ENSG00000088538	DOCK3	3	6.5128	-0.2423	0.02912	0.548		0.5827
ENSG00000104324	CPQ	8	-0.6859	1.1852	0.02919	0.548		0.5827
ENSG00000254461	RP11-755F10.3	11	-1.5402	0.8831	0.02923	0.548		0.5827
ENSG00000160877	NACC1	19	6.3294	0.1399	0.02924	0.548		0.5827
ENSG00000271344	RP11-274B21.9	7	0.1035	-0.6268	0.02924	0.548		0.5827
ENSG00000237438	CECR7	22	-0.7697	-0.7424	0.02929	0.548		0.5827
ENSG00000164088	PPM1M	3	3.357	0.3029	0.02932	0.548		0.5827
ENSG00000107831	FGF8	10	-0.3439	1.7883	0.02934	0.548		0.5827
ENSG00000125510	OPRL1	20	4.6122	0.3356	0.02935	0.548		0.5827
ENSG00000185518	SV2B	15	4.1025	0.447	0.02941	0.548		0.5827
ENSG00000106038	EVX1	7	-0.2303	1.7151	0.02945	0.548		0.5827
ENSG00000152582	SPEF2	5	4.3339	0.5541	0.02946	0.548		0.5827
ENSG00000188991	SLC15A5	12	-1.745	-1.2497	0.02949	0.548		0.5827
ENSG00000119922	IFIT2	10	2.9819	0.3378	0.02951	0.548		0.5827
ENSG00000124406	ATP8A1	4	6.5061	-0.2893	0.02954	0.548		0.5827
ENSG00000271882	KB-1410C5.5	8	-1.3085	0.6986	0.02959	0.548		0.5827
ENSG00000243629	LINC00880	3	-0.1379	1.3418	0.02966	0.548		0.5827
ENSG00000133789	SWAP70	11	4.0447	0.228	0.02967	0.548		0.5827
ENSG00000101849	TBL1X	X	5.2493	0.1963	0.0297	0.548		0.5827
ENSG00000147255	IGSF1	X	4.4557	0.4468	0.02973	0.548		0.5827
ENSG00000143294	PRCC	1	6.4347	-0.1356	0.02978	0.548		0.5827
ENSG00000136925	TSTD2	9	5.987	-0.1456	0.02978	0.548		0.5827
ENSG00000177733	HNRNPA0	5	8.3817	-0.1696	0.0298	0.548		0.5827
ENSG00000228141	AC105339.1	15	-1.8115	0.7991	0.02981	0.548		0.5827
ENSG00000106351	AGFG2	7	3.3246	0.3717	0.02982	0.548		0.5827
ENSG00000185340	GAS2L1	22	4.2625	0.3219	0.02983	0.548		0.5827
ENSG00000197705	KLHL14	18	3.9739	-0.5174	0.02985	0.548		0.5827
ENSG00000204977	TRIM13	13	5.6528	-0.1819	0.02995	0.548		0.5827
ENSG00000100911	PSME2	14	5.8636	0.1447	0.02995	0.548		0.5827
ENSG00000260804	RP11-566E18.3	2	4.9562	-0.3701	0.02995	0.548		0.5827
ENSG00000196453	ZNF777	7	5.3851	-0.1488	0.02996	0.548		0.5827
ENSG00000168306	ACOX2	3	1.5391	1.0243	0.03005	0.548		0.5827
ENSG00000139354	GAS2L3	12	4.1255	-0.4743	0.03005	0.548		0.5827
ENSG00000204390	HSPA1L	6	3.1306	0.2931	0.0301	0.548		0.5827
ENSG00000101850	GPR143	X	1.5844	0.691	0.03012	0.548		0.5827
ENSG00000266947	RP11-799D4.4	17	1.5484	0.6008	0.03027	0.548		0.5827
ENSG00000157765	SLC34A2	4	-1.0101	1.3708	0.03027	0.548		0.5827
ENSG00000153561	RMND5A	2	6.3551	-0.2212	0.03028	0.548		0.5827
ENSG00000197935	ZNF311	6	2.5028	-0.4493	0.03028	0.548		0.5827
ENSG00000099866	MADCAM1	19	2.4394	0.5044	0.03033	0.548		0.5827
ENSG00000180628	PCGF5	10	4.9766	0.4593	0.03034	0.548		0.5827
ENSG00000260852	FBXL19-AS1	16	1.8108	0.4172	0.03037	0.548		0.5827
ENSG00000198719	DLL1	6	6.0615	-0.3126	0.03038	0.548		0.5827
ENSG00000011258	MBTD1	17	5.8096	-0.1355	0.0304	0.548		0.5827
ENSG00000257151	PWAR6	15	7.4871	-0.2159	0.03042	0.548		0.5827
ENSG00000134668	SPOCD1	1	-1.5147	1.1693	0.03043	0.548		0.5827
ENSG00000186792	HYAL3	3	2.077	0.4945	0.03044	0.548		0.5827
ENSG00000132694	ARHGEF11	1	6.7743	-0.1363	0.03046	0.548		0.5827
ENSG00000112715	VEGFA	6	8.6618	0.2654	0.03051	0.548		0.5827
ENSG00000117877	CD3EAP	19	3.1567	0.3177	0.03052	0.548		0.5827
ENSG00000110013	SIAE	11	5.2256	0.316	0.03056	0.548		0.5827
ENSG00000132164	SLC6A11	3	4.69	0.3497	0.03064	0.548		0.5827
ENSG00000154099	DNAAF1	16	2.0175	1.6294	0.03073	0.548		0.5827
ENSG00000234056	AMER2-AS1	13	-1.5209	-0.8953	0.03076	0.548		0.5827
ENSG00000143340	FAM163A	1	0.356	0.9474	0.03076	0.548		0.5827
ENSG00000014216	CAPN1	11	6.9829	0.1872	0.03076	0.548		0.5827
ENSG00000170153	RNF150	4	6.1049	-0.1332	0.03077	0.548		0.5827
ENSG00000138136	LBX1	10	2.792	0.8163	0.03079	0.548		0.5827
ENSG00000135298	BAI3	6	6.7538	-0.317	0.03087	0.548		0.5827
ENSG00000164626	KCNK5	6	-0.6003	1.387	0.03087	0.548		0.5827
ENSG00000104635	SLC39A14	8	5.1051	0.2588	0.03087	0.548		0.5827
ENSG00000229124	VIM-AS1	10	1.7181	0.5563	0.0309	0.548		0.5827
ENSG00000230124	RP5-1180C10.2	1	3.5275	-0.2872	0.03091	0.548		0.5827
ENSG00000197712	FAM114A1	4	4.0441	0.3111	0.03092	0.548		0.5827
ENSG00000100577	GSTZ1	14	3.5345	0.4113	0.03094	0.548		0.5827
ENSG00000100092	SH3BP1	22	3.3083	0.6202	0.03098	0.548		0.5827
ENSG00000203908	KHDC3L	6	0.9704	-0.4652	0.03102	0.548		0.5827
ENSG00000083444	PLOD1	1	6.403	0.6425	0.03104	0.548		0.5827
ENSG00000159915	ZNF233	19	2.1065	0.4192	0.03111	0.548		0.5827
ENSG00000148672	GLUD1	10	7.786	0.1861	0.03113	0.548		0.5827
ENSG00000170456	DENND5B	12	6.4454	-0.255	0.03115	0.548		0.5827
ENSG00000151693	ASAP2	2	6.1804	-0.2103	0.0312	0.548		0.5827
ENSG00000163788	SNRK	3	5.7953	-0.1594	0.03125	0.548		0.5827
ENSG00000164442	CITED2	6	7.1811	-0.2336	0.03129	0.548		0.5827
ENSG00000161513	FDXR	17	4.9075	0.2053	0.03131	0.548		0.5827
ENSG00000206028	CTA-373H7.7	22	-0.9454	0.6986	0.03135	0.548		0.5827
ENSG00000115841	RMDN2	2	1.3472	0.5385	0.03138	0.548		0.5827
ENSG00000259658	RP11-89K11.1	15	-0.9843	0.8091	0.03138	0.548		0.5827
ENSG00000107438	PDLIM1	10	2.7509	1.209	0.03138	0.548		0.5827
ENSG00000114473	IQCG	3	4.3121	0.324	0.0314	0.548		0.5827
ENSG00000106144	CASP2	7	5.3033	-0.1692	0.03148	0.548		0.5827
ENSG00000118898	PPL	16	3.3338	0.5134	0.03154	0.548		0.5827
ENSG00000138764	CCNG2	4	6.6891	-0.203	0.03156	0.548		0.5827
ENSG00000119333	WDR34	9	5.8238	0.2196	0.03162	0.548		0.5827
ENSG00000049860	HEXB	5	5.304	0.155	0.03163	0.548		0.5827
ENSG00000135968	GCC2	2	5.4304	0.2029	0.03163	0.548		0.5827
ENSG00000008196	TFAP2B	6	6.2885	-0.5804	0.03166	0.548		0.5827
ENSG00000139835	GRTP1	13	1.8978	0.4155	0.03168	0.548		0.5827
ENSG00000244219	GS1-259H13.2	7	-0.2184	-0.5719	0.0317	0.548		0.5827
ENSG00000100441	KHNYN	14	5.6798	0.1857	0.03176	0.548		0.5827
ENSG00000105220	GPI	19	8.3628	0.3172	0.03177	0.548		0.5827
ENSG00000163453	IGFBP7	4	4.2271	0.6383	0.03178	0.548		0.5827
ENSG00000197747	S100A10	1	3.8762	1.5512	0.03181	0.548		0.5827
ENSG00000152583	SPARCL1	4	7.7546	1.1787	0.03186	0.548		0.5827
ENSG00000267167	RP11-687F6.1	18	-1.0564	-0.7218	0.03186	0.548		0.5827
ENSG00000185250	PPIL6	6	3.6766	0.2405	0.03188	0.548		0.5827
ENSG00000067365	METTL22	16	4.5946	-0.2639	0.03189	0.548		0.5827
ENSG00000262873	CTD-2561B21.11	17	-1.4038	-1.1438	0.03189	0.548		0.5827
ENSG00000115226	FNDC4	2	5.905	-0.2407	0.0319	0.548		0.5827
ENSG00000033050	ABCF2	7	6.0016	-0.3679	0.03195	0.548		0.5827
ENSG00000132793	LPIN3	20	2.7592	0.4213	0.03197	0.548		0.5827
ENSG00000169692	AGPAT2	9	3.7967	0.5091	0.032	0.548		0.5827
ENSG00000183423	LRIT3	4	-0.07	-0.5706	0.03202	0.548		0.5827
ENSG00000147119	CHST7	X	4.232	0.5697	0.03205	0.548		0.5827
ENSG00000100345	MYH9	22	7.0911	0.3387	0.03206	0.548		0.5827
ENSG00000230870	FBXW11P1	21	-1.5904	0.9237	0.03208	0.548	0.05162
ENSG00000131095	GFAP	17	5.0332	3.276	0.0321	0.548		0.5827
ENSG00000090581	GNPTG	16	5.3764	0.1877	0.03214	0.548		0.5827
ENSG00000134775	FHOD3	18	6.4307	-0.1853	0.03217	0.548		0.5827
ENSG00000111331	OAS3	12	0.0268	1.2517	0.03218	0.548		0.5827
ENSG00000076554	TPD52	8	4.456	0.3261	0.03218	0.548		0.5827
ENSG00000004838	ZMYND10	3	3.6223	0.9503	0.03225	0.548		0.5827
ENSG00000008283	CYB561	17	5.3677	0.5355	0.03226	0.548		0.5827
ENSG00000167037	SGSM1	22	5.1061	0.3338	0.03231	0.548		0.5827
ENSG00000063601	MTMR1	X	5.7728	-0.221	0.03234	0.548		0.5827
ENSG00000109854	HTATIP2	11	0.4527	0.7303	0.03236	0.548		0.5827
ENSG00000230715	RP11-274B21.4	7	3.2999	-0.3432	0.03239	0.548		0.5827
ENSG00000135945	REV1	2	5.7378	-0.1381	0.03241	0.548		0.5827
ENSG00000255248	RP11-166D19.1	11	7.6011	-0.2191	0.03243	0.548		0.5827
ENSG00000116525	TRIM62	1	4.9456	-0.1823	0.03244	0.548		0.5827
ENSG00000121064	SCPEP1	17	4.2983	0.4124	0.03248	0.548		0.5827
ENSG00000143797	MBOAT2	2	6.757	-0.1646	0.03251	0.548		0.5827
ENSG00000159214	CCDC24	1	3.9282	0.2743	0.0326	0.548		0.5827
ENSG00000229186	ADAM1A	12	4.4276	-0.2179	0.03262	0.548		0.5827
ENSG00000160606	TLCD1	17	0.8358	0.7931	0.03263	0.548		0.5827
ENSG00000171606	ZNF274	19	5.888	-0.1675	0.03263	0.548		0.5827
ENSG00000116731	PRDM2	1	6.6054	-0.2112	0.03268	0.548		0.5827
ENSG00000182472	CAPN12	19	0.204	1.8422	0.03274	0.548		0.5827
ENSG00000253710	ALG11	13	2.8487	0.3369	0.03284	0.548		0.5827
ENSG00000163016	ALMS1P	2	-0.4313	-0.7456	0.03284	0.548		0.5827
ENSG00000273356	RP11-804H8.6	3	0.3271	-0.4894	0.0329	0.548		0.5827
ENSG00000231086	TSSK1A	22	-0.9506	-0.7135	0.03292	0.548		0.5827
ENSG00000102974	CTCF	16	6.3785	-0.1765	0.03295	0.548		0.5827
ENSG00000165055	METTL2B	7	5.292	-0.1521	0.03302	0.548		0.5827
ENSG00000206503	HLA-A	6	5.883	0.249	0.03305	0.548		0.5827
ENSG00000152382	TADA1	1	5.2388	-0.1672	0.03309	0.548		0.5827
ENSG00000147324	MFHAS1	8	5.5029	-0.1805	0.0331	0.548		0.5827
ENSG00000226864	ATE1-AS1	10	1.1366	0.4528	0.03313	0.548		0.5827
ENSG00000241472	PTPRG-AS1	3	2.2152	0.3501	0.03315	0.548		0.5827
ENSG00000153933	DGKE	17	4.9912	-0.2384	0.03319	0.548		0.5827
ENSG00000057294	PKP2	12	3.3654	0.5906	0.03321	0.548		0.5827
ENSG00000267216	AC010642.1	19	0.1518	-0.5543	0.03324	0.548		0.5827
ENSG00000204352	C9orf129	9	0.3013	0.6077	0.03324	0.548		0.5827
ENSG00000109103	UNC119	17	6.6454	-0.1992	0.0333	0.548		0.5827
ENSG00000132821	VSTM2L	20	7.3947	-0.2795	0.03334	0.548		0.5827
ENSG00000086848	ALG9	11	4.5802	-0.1823	0.03335	0.548		0.5827
ENSG00000132254	ARFIP2	11	5.6462	-0.1633	0.0334	0.548		0.5827
ENSG00000173040	EVC2	4	0.5998	0.6578	0.03341	0.548		0.5827
ENSG00000051523	CYBA	16	3.7557	0.6876	0.03351	0.548		0.5827
ENSG00000107833	NPM3	10	4.2201	0.404	0.03353	0.548		0.5827
ENSG00000101203	COL20A1	20	2.0059	0.5896	0.03364	0.548		0.5827
ENSG00000048740	CELF2	10	8.1111	-0.3095	0.03365	0.548		0.5827
ENSG00000231057	RP11-122M14.1	1	-1.5515	1.3642	0.03373	0.548		0.5827
ENSG00000221818	EBF2	8	4.2581	-0.3301	0.03377	0.548		0.5827
ENSG00000177182	CLVS1	8	4.6535	-0.2937	0.03378	0.548		0.5827
ENSG00000085382	HACE1	6	5.6569	-0.3388	0.03379	0.548		0.5827
ENSG00000167004	PDIA3	15	7.5986	0.2468	0.03387	0.548		0.5827
ENSG00000150625	GPM6A	4	9.7395	-0.3973	0.03388	0.548		0.5827
ENSG00000108947	EFNB3	17	7.5275	0.33	0.03389	0.548		0.5827
ENSG00000197951	ZNF71	19	5.0984	-0.1982	0.03389	0.548		0.5827
ENSG00000105650	PDE4C	19	2.4195	0.5647	0.0339	0.548		0.5827
ENSG00000089041	P2RX7	12	0.1047	1.1219	0.0339	0.548		0.5827
ENSG00000160796	NBEAL2	3	5.2444	0.1837	0.03391	0.548		0.5827
ENSG00000203685	C1orf95	1	5.3808	0.1471	0.03395	0.548		0.5827
ENSG00000143256	PFDN2	1	5.9851	-0.2065	0.03396	0.548		0.5827
ENSG00000100982	PCIF1	20	5.8648	-0.1805	0.03398	0.548		0.5827
ENSG00000134152	KATNBL1	15	5.9213	-0.1907	0.03398	0.548		0.5827
ENSG00000079134	THOC1	18	5.7771	-0.1503	0.034	0.548		0.5827
ENSG00000219607	PPP1R3G	6	1.1536	0.6976	0.034	0.548		0.5827
ENSG00000112852	PCDHB2	5	5.4155	-0.1858	0.03402	0.548		0.5827
ENSG00000164128	NPY1R	4	2.0967	0.5801	0.03403	0.548		0.5827
ENSG00000130813	C19orf66	19	4.9113	0.1938	0.03409	0.548		0.5827
ENSG00000184619	KRBA2	17	1.0632	-0.4841	0.03414	0.548		0.5827
ENSG00000140527	WDR93	15	0.4422	0.9064	0.03418	0.548		0.5827
ENSG00000116985	BMP8B	1	1.6257	0.5283	0.03419	0.548		0.5827
ENSG00000260432	RP11-297M9.2	16	1.148	0.5912	0.0342	0.548		0.5827
ENSG00000141582	CBX4	17	6.7596	-0.1555	0.03421	0.548		0.5827
ENSG00000253554	RP11-32K4.1	8	0.317	-0.6549	0.03422	0.548		0.5827
ENSG00000168589	DYNLRB2	16	0.5048	1.1836	0.03434	0.548		0.5827
ENSG00000117122	MFAP2	1	4.6466	0.385	0.03436	0.548		0.5827
ENSG00000174684	B3GNT1	11	7.3411	0.1981	0.0344	0.548		0.5827
ENSG00000177464	GPR4	19	-1.6187	1.0303	0.03444	0.548		0.5827
ENSG00000071991	CDH19	18	-0.3006	0.9552	0.03444	0.548		0.5827
ENSG00000262700	RP11-266L9.3	16	-0.664	0.658	0.03455	0.548		0.5827
ENSG00000129646	QRICH2	17	4.875	-0.1885	0.0346	0.548		0.5827
ENSG00000153029	MR1	1	-1.5827	1.2233	0.03461	0.548		0.5827
ENSG00000171388	APLN	X	2.7392	0.5175	0.03468	0.548		0.5827
ENSG00000125962	ARMCX5	X	4.0901	-0.2546	0.03468	0.548		0.5827
ENSG00000164904	ALDH7A1	5	6.3845	0.1422	0.0347	0.548		0.5827
ENSG00000160207	HSF2BP	21	0.8665	0.7167	0.0347	0.548	0.05542
ENSG00000198130	HIBCH	2	4.7927	0.1604	0.03472	0.548		0.5827
ENSG00000159685	CHCHD6	3	5.5059	-0.1661	0.03473	0.548		0.5827
ENSG00000196924	FLNA	X	9.3554	0.1782	0.03475	0.548		0.5827
ENSG00000196562	SULF2	20	6.3954	0.2383	0.03478	0.548		0.5827
ENSG00000113300	CNOT6	5	6.0396	-0.1808	0.03492	0.548		0.5827
ENSG00000249421	ADAMTS19-AS1	5	-1.5173	0.6887	0.03494	0.548		0.5827
ENSG00000258701	LINC00638	14	0.4747	0.6043	0.03501	0.548		0.5827
ENSG00000172775	FAM192A	16	6.9881	-0.1497	0.03503	0.548		0.5827
ENSG00000184845	DRD1	5	1.6582	0.4352	0.03504	0.548		0.5827
ENSG00000164287	CDC20B	5	1.7767	2.5622	0.03504	0.548		0.5827
ENSG00000119771	KLHL29	2	5.3008	-0.2964	0.03505	0.548		0.5827
ENSG00000232070	TMEM253	14	-0.0487	0.6315	0.03507	0.548		0.5827
ENSG00000077063	CTTNBP2	7	5.6039	-0.3799	0.03509	0.548		0.5827
ENSG00000177483	RBM44	2	0.7073	-0.4728	0.03511	0.548		0.5827
ENSG00000100796	SMEK1	14	6.5723	-0.1492	0.03513	0.548		0.5827
ENSG00000143418	CERS2	1	5.9949	0.3625	0.03516	0.548		0.5827
ENSG00000215114	UBXN2B	8	6.3452	-0.1617	0.03517	0.548		0.5827
ENSG00000189042	ZNF567	19	3.6015	-0.2723	0.03517	0.548		0.5827
ENSG00000144339	TMEFF2	2	4.9257	-0.4727	0.03526	0.548		0.5827
ENSG00000169045	HNRNPH1	5	8.6955	-0.1817	0.0353	0.548		0.5827
ENSG00000144655	CSRNP1	3	3.8839	0.2621	0.03531	0.548		0.5827
ENSG00000126016	AMOT	X	5.1066	0.1978	0.03531	0.548		0.5827
ENSG00000185019	UBOX5	20	3.856	-0.2505	0.03533	0.548		0.5827
ENSG00000061337	LZTS1	8	5.8455	-0.3157	0.03542	0.548		0.5827
ENSG00000163975	MFI2	3	2.3227	1.2262	0.03542	0.548		0.5827
ENSG00000149187	CELF1	11	7.9919	-0.1727	0.03545	0.548		0.5827
ENSG00000136098	NEK3	13	4.103	-0.2144	0.03545	0.548		0.5827
ENSG00000228238	GS1-304P7.2	1	-0.6753	-0.8181	0.03548	0.548		0.5827
ENSG00000148688	RPP30	10	4.8999	-0.1486	0.0355	0.548		0.5827
ENSG00000134504	KCTD1	18	5.2945	-0.1571	0.03551	0.548		0.5827
ENSG00000132635	PCED1A	20	6.258	-0.1497	0.03555	0.548		0.5827
ENSG00000117569	PTBP2	1	6.4907	-0.1902	0.03556	0.548		0.5827
ENSG00000183935	HTR7P1	12	0.7526	0.5838	0.03557	0.548		0.5827
ENSG00000250486	FAM218A	4	2.6278	0.5405	0.03557	0.548		0.5827
ENSG00000226308	RP4-813D12.3	20	-1.3023	0.7466	0.03562	0.548		0.5827
ENSG00000197150	ABCB8	7	6.152	-0.4041	0.03564	0.548		0.5827
ENSG00000101347	SAMHD1	20	4.9158	0.313	0.03567	0.548		0.5827
ENSG00000165566	AMER2	13	6.9271	-0.5064	0.0357	0.548		0.5827
ENSG00000196632	WNK3	X	5.4304	-0.1522	0.03572	0.548		0.5827
ENSG00000169220	RGS14	5	3.3562	0.3598	0.03574	0.548		0.5827
ENSG00000144290	SLC4A10	2	6.0155	-0.3356	0.03574	0.548		0.5827
ENSG00000198382	UVRAG	11	5.2921	-0.2659	0.03575	0.548		0.5827
ENSG00000185630	PBX1	1	8.1552	-0.2567	0.03579	0.548		0.5827
ENSG00000171824	EXOSC10	1	6.1119	-0.1369	0.0358	0.548		0.5827
ENSG00000173218	VANGL1	1	3.341	0.4643	0.03582	0.548		0.5827
ENSG00000226790	HNRNPA3P1	10	-0.9572	-0.6866	0.03584	0.548		0.5827
ENSG00000100027	YPEL1	22	6.3085	-0.1767	0.03597	0.548		0.5827
ENSG00000108932	SLC16A6	17	3.9272	-0.3037	0.03599	0.548		0.5827
ENSG00000153707	PTPRD	9	7.7088	-0.1718	0.036	0.548		0.5827
ENSG00000101115	SALL4	20	2.5334	0.8719	0.03605	0.548		0.5827
ENSG00000105722	ERF	19	5.7424	0.1712	0.03607	0.548		0.5827
ENSG00000159433	STARD9	15	5.7013	-0.2689	0.03608	0.548		0.5827
ENSG00000109956	B3GAT1	11	7.8909	-0.4087	0.03609	0.548		0.5827
ENSG00000174950	CD164L2	1	-0.1541	0.7557	0.0361	0.548		0.5827
ENSG00000109606	DHX15	4	7.1909	-0.1629	0.0361	0.548		0.5827
ENSG00000152217	SETBP1	18	6.8281	-0.2529	0.03613	0.548		0.5827
ENSG00000100884	CPNE6	14	2.9227	-1.2967	0.03618	0.548		0.5827
ENSG00000079462	PAFAH1B3	19	6.8189	-0.199	0.0362	0.548		0.5827
ENSG00000206053	HN1L	16	6.2831	0.1983	0.03622	0.548		0.5827
ENSG00000122484	RPAP2	1	5.335	-0.1835	0.0363	0.548		0.5827
ENSG00000127483	HP1BP3	1	7.9075	-0.1643	0.03631	0.548		0.5827
ENSG00000150471	LPHN3	4	6.5796	-0.2502	0.03638	0.548		0.5827
ENSG00000213700	RPL17P50	10	0.6057	0.5255	0.0364	0.548		0.5827
ENSG00000184588	PDE4B	1	6.1948	-0.2477	0.03644	0.548		0.5827
ENSG00000196352	CD55	1	2.7069	0.5348	0.03644	0.548		0.5827
ENSG00000002549	LAP3	4	5.1278	0.2194	0.03645	0.548		0.5827
ENSG00000185246	PRPF39	14	5.5512	-0.1531	0.03649	0.548		0.5827
ENSG00000239697	TNFSF12	17	0.3122	0.8806	0.03654	0.548		0.5827
ENSG00000134352	IL6ST	5	6.2175	0.2395	0.03655	0.548		0.5827
ENSG00000125347	IRF1	5	1.616	0.4199	0.03656	0.548		0.5827
ENSG00000162722	TRIM58	1	0.7454	0.8327	0.0366	0.548		0.5827
ENSG00000259976	RP11-553L6.5	3	4.2741	-0.2784	0.03662	0.548		0.5827
ENSG00000172014	ANKRD20A4	9	-0.9714	-0.9632	0.03667	0.548		0.5827
ENSG00000120675	DNAJC15	13	2.0023	0.7007	0.03669	0.548		0.5827
ENSG00000136710	CCDC115	2	5.7044	-0.1526	0.0367	0.548		0.5827
ENSG00000088827	SIGLEC1	20	0.969	-0.6961	0.03672	0.548		0.5827
ENSG00000071575	TRIB2	2	7.8619	-0.2347	0.03672	0.548		0.5827
ENSG00000036565	SLC18A1	8	0.0943	0.8478	0.03674	0.548		0.5827
ENSG00000204130	RUFY2	10	6.3755	-0.1718	0.03677	0.548		0.5827
ENSG00000187535	IFT140	16	6.6232	0.1458	0.03678	0.548		0.5827
ENSG00000196593	ANKRD20A19P	13	1.4743	0.4789	0.03687	0.548		0.5827
ENSG00000130224	LRCH2	X	5.5157	-0.2517	0.03691	0.548		0.5827
ENSG00000064687	ABCA7	19	5.651	0.21	0.03693	0.548		0.5827
ENSG00000158636	C11orf30	11	5.4681	-0.2122	0.03693	0.548		0.5827
ENSG00000225205	AC093818.1	2	-0.6046	0.9749	0.03695	0.548		0.5827
ENSG00000197498	RPF2	6	4.4481	0.1753	0.03697	0.548		0.5827
ENSG00000134758	RNF138	18	5.5695	-0.2014	0.03698	0.548		0.5827
ENSG00000198841	KTI12	1	3.4083	-0.2851	0.03703	0.548		0.5827
ENSG00000100503	NIN	14	6.2275	-0.1901	0.03704	0.548		0.5827
ENSG00000115648	MLPH	2	-0.8722	0.8633	0.03704	0.548		0.5827
ENSG00000173486	FKBP2	11	5.205	0.1659	0.0371	0.548		0.5827
ENSG00000117318	ID3	1	4.5204	1.1912	0.03711	0.548		0.5827
ENSG00000205129	C4orf47	4	2.5154	0.4212	0.03713	0.548		0.5827
ENSG00000165512	ZNF22	10	5.485	-0.4284	0.03715	0.548		0.5827
ENSG00000182109	RP11-69E11.4	1	2.7947	-0.6173	0.03721	0.548		0.5827
ENSG00000089022	MAPKAPK5	12	5.5599	-0.1667	0.03722	0.548		0.5827
ENSG00000219355	RPL31P52	12	-1.5935	-0.8852	0.03723	0.548		0.5827
ENSG00000163171	CDC42EP3	2	5.8439	-0.1571	0.03725	0.548		0.5827
ENSG00000132259	CNGA4	11	0.2059	0.6453	0.03727	0.548		0.5827
ENSG00000163932	PRKCD	3	3.608	0.4088	0.03734	0.548		0.5827
ENSG00000159399	HK2	2	6.6497	0.5791	0.03734	0.548		0.5827
ENSG00000162086	ZNF75A	16	5.2011	-0.1439	0.03736	0.548		0.5827
ENSG00000151224	MAT1A	10	1.0032	2.6456	0.03737	0.548		0.5827
ENSG00000121871	SLITRK3	3	4.3733	-0.2986	0.03738	0.548		0.5827
ENSG00000164853	UNCX	7	4.7415	-0.5113	0.03741	0.548		0.5827
ENSG00000157680	DGKI	7	5.3578	-0.2455	0.03742	0.548		0.5827
ENSG00000164418	GRIK2	6	5.5584	-0.4606	0.03742	0.548		0.5827
ENSG00000186001	LRCH3	3	5.9937	-0.1688	0.03744	0.548		0.5827
ENSG00000147174	ACRC	X	1.8565	-0.4723	0.03744	0.548		0.5827
ENSG00000116005	PCYOX1	2	6.6339	0.1381	0.03744	0.548		0.5827
ENSG00000151725	CENPU	4	3.9992	-0.222	0.03747	0.548		0.5827
ENSG00000134030	CTIF	18	7.4302	-0.1292	0.03747	0.548		0.5827
ENSG00000185022	MAFF	22	3.4171	0.3223	0.03748	0.548		0.5827
ENSG00000254855	RP11-867G23.1	11	-1.0896	1.158	0.0375	0.548		0.5827
ENSG00000078900	TP73	1	1.9415	1.0057	0.03761	0.548		0.5827
ENSG00000167617	CDC42EP5	19	3.5112	0.8093	0.03761	0.548		0.5827
ENSG00000070404	FSTL3	19	4.321	0.2179	0.03771	0.548		0.5827
ENSG00000205517	RGL3	19	0.3582	1.4445	0.03772	0.548		0.5827
ENSG00000085831	TTC39A	1	0.7865	0.7528	0.03775	0.548		0.5827
ENSG00000108370	RGS9	17	3.4507	0.3879	0.03777	0.548		0.5827
ENSG00000160282	FTCD	21	3.3042	0.5911	0.03779	0.548	0.0599
ENSG00000187994	RINL	19	1.5003	0.4181	0.03783	0.548		0.5827
ENSG00000158106	RHPN1	8	5.7945	0.1335	0.03787	0.548		0.5827
ENSG00000117461	PIK3R3	1	7.459	-0.169	0.03799	0.548		0.5827
ENSG00000144120	TMEM177	2	3.5371	-0.2794	0.03802	0.548		0.5827
ENSG00000028310	BRD9	5	5.7879	-0.1577	0.03807	0.548		0.5827
ENSG00000124788	ATXN1	6	5.6344	-0.1344	0.03808	0.548		0.5827
ENSG00000226015	CCT8P1	1	-0.2581	0.5907	0.03809	0.548		0.5827
ENSG00000163964	PIGX	3	5.2028	-0.1751	0.03815	0.548		0.5827
ENSG00000270018	RP3-462E2.5	12	2.1983	-0.3545	0.03817	0.548		0.5827
ENSG00000151164	RAD9B	12	0.2292	0.5024	0.03818	0.548		0.5827
ENSG00000162105	SHANK2	11	6.5047	-0.2773	0.03823	0.548		0.5827
ENSG00000140557	ST8SIA2	15	7.2786	-0.1727	0.03828	0.548		0.5827
ENSG00000270681	RP11-372K14.2	4	0.651	-0.6815	0.03829	0.548		0.5827
ENSG00000103222	ABCC1	16	5.2197	0.2964	0.0383	0.548		0.5827
ENSG00000184925	LCN12	9	0.9869	-0.5829	0.0383	0.548		0.5827
ENSG00000166171	DPCD	10	4.6353	0.3139	0.03837	0.548		0.5827
ENSG00000177839	PCDHB9	5	2.2243	-0.4299	0.03838	0.548		0.5827
ENSG00000196116	TDRD7	9	4.0327	0.3361	0.0384	0.548		0.5827
ENSG00000143847	PPFIA4	1	6.6256	0.2812	0.0384	0.548		0.5827
ENSG00000137142	IGFBPL1	9	6.3943	-0.4136	0.03845	0.548		0.5827
ENSG00000105278	ZFR2	19	5.0609	0.2441	0.03845	0.548		0.5827
ENSG00000261654	RP11-96K19.4	1	0.2133	-0.6472	0.03846	0.548		0.5827
ENSG00000198417	MT1F	16	-0.7083	1.7771	0.03846	0.548		0.5827
ENSG00000074855	ANO8	19	7.3726	0.1796	0.03849	0.548		0.5827
ENSG00000105419	MEIS3	19	7.2457	-0.1527	0.03855	0.548		0.5827
ENSG00000224790	AP000704.5	21	-0.0315	0.7085	0.03857	0.548	0.06069
ENSG00000198870	C9orf96	9	1.7743	0.4053	0.03859	0.548		0.5827
ENSG00000138185	ENTPD1	10	1.6438	0.9839	0.03859	0.548		0.5827
ENSG00000114739	ACVR2B	3	6.6544	-0.1601	0.0386	0.548		0.5827
ENSG00000148362	C9orf142	9	5.3374	-0.193	0.03867	0.548		0.5827
ENSG00000171219	CDC42BPG	11	1.4722	0.6884	0.03869	0.548		0.5827
ENSG00000178163	ZNF518B	4	5.5678	-0.2728	0.03874	0.548		0.5827
ENSG00000044446	PHKA2	X	4.9843	0.188	0.03878	0.548		0.5827
ENSG00000159403	C1R	12	1.8969	0.6643	0.03889	0.548		0.5827
ENSG00000180694	TMEM64	8	4.4561	0.3746	0.03893	0.548		0.5827
ENSG00000125898	FAM110A	20	3.9386	-0.375	0.03894	0.548		0.5827
ENSG00000129925	TMEM8A	16	6.4291	0.1582	0.03895	0.548		0.5827
ENSG00000146233	CYP39A1	6	1.398	0.5219	0.039	0.548		0.5827
ENSG00000164096	C4orf3	4	6.2952	0.2564	0.03901	0.548		0.5827
ENSG00000142765	SYTL1	1	1.5908	1.0179	0.03906	0.548		0.5827
ENSG00000242516	LINC00960	3	-1.0595	0.6342	0.03915	0.548		0.5827
ENSG00000234584	AC019186.1	2	-1.7596	-0.7672	0.03919	0.548		0.5827
ENSG00000179715	PCED1B	12	1.0769	0.5865	0.03936	0.548		0.5827
ENSG00000182175	RGMA	15	8.419	-0.1351	0.03938	0.548		0.5827
ENSG00000164171	ITGA2	5	3.9211	0.4747	0.03943	0.548		0.5827
ENSG00000164949	GEM	8	3.2384	0.3598	0.03943	0.548		0.5827
ENSG00000086062	B4GALT1	9	4.0484	0.7043	0.0395	0.548		0.5827
ENSG00000166548	TK2	16	4.8654	0.2513	0.0395	0.548		0.5827
ENSG00000164332	UBLCP1	5	5.5748	-0.1451	0.03955	0.548		0.5827
ENSG00000111058	ACSS3	12	3.1197	0.7336	0.03958	0.548		0.5827
ENSG00000031081	ARHGAP31	3	4.2327	0.5873	0.03962	0.548		0.5827
ENSG00000184451	CCR10	17	1.9182	0.356	0.03964	0.548		0.5827
ENSG00000183878	UTY	Y	4.6931	-0.1974	0.03979	0.548		0.5827
ENSG00000184786	TCTE3	6	-0.9457	0.7503	0.0398	0.548		0.5827
ENSG00000114933	INO80D	2	5.5007	-0.3016	0.03985	0.548		0.5827
ENSG00000125246	CLYBL	13	2.9917	0.3807	0.03985	0.548		0.5827
ENSG00000119714	GPR68	14	1.9803	0.5064	0.03988	0.548		0.5827
ENSG00000060566	CREB3L3	19	-0.7927	2.5482	0.03992	0.548		0.5827
ENSG00000083838	ZNF446	19	5.0974	-0.1532	0.03994	0.548		0.5827
ENSG00000197977	ELOVL2	6	5.0628	-0.2964	0.03995	0.548		0.5827
ENSG00000075407	ZNF37A	10	4.192	0.4927	0.03997	0.548		0.5827
ENSG00000101412	E2F1	20	4.4171	-0.2523	0.03997	0.548		0.5827
ENSG00000178537	SLC25A20	3	3.0473	0.3159	0.03999	0.548		0.5827
ENSG00000246763	RGMB-AS1	5	-1.1712	1.0735	0.04003	0.548		0.5827
ENSG00000078687	TNRC6C	17	6.1008	-0.1631	0.04003	0.548		0.5827
ENSG00000185437	SH3BGR	21	3.7512	0.6155	0.04007	0.548	0.06259
ENSG00000273001	RP11-118K6.3	10	1.0813	0.5588	0.04017	0.548		0.5827
ENSG00000049759	NEDD4L	18	7.9652	-0.2824	0.04018	0.548		0.5827
ENSG00000100697	DICER1	14	6.846	-0.1203	0.04022	0.548		0.5827
ENSG00000239617	RP11-302B13.1	12	-0.9741	-0.6869	0.0403	0.548		0.5827
ENSG00000153113	CAST	5	5.6902	0.3739	0.0403	0.548		0.5827
ENSG00000149575	SCN2B	11	3.5712	0.269	0.04033	0.548		0.5827
ENSG00000198597	ZNF536	19	5.7867	-0.2744	0.04037	0.548		0.5827
ENSG00000112130	RNF8	6	5.0049	-0.1562	0.04038	0.548		0.5827
ENSG00000130202	PVRL2	19	6.129	0.2112	0.04041	0.548		0.5827
ENSG00000106785	TRIM14	9	1.3567	0.8214	0.04045	0.548		0.5827
ENSG00000163219	ARHGAP25	2	0.3698	-0.745	0.04049	0.548		0.5827
ENSG00000105767	CADM4	19	7.7895	-0.2985	0.0405	0.548		0.5827
ENSG00000168538	TRAPPC11	4	6.3638	-0.2049	0.04055	0.548		0.5827
ENSG00000227077	AC107983.4	17	-0.8181	-0.692	0.04057	0.548		0.5827
ENSG00000005700	IBTK	6	6.1562	-0.1497	0.04063	0.548		0.5827
ENSG00000272218	RP11-11N5.3	4	0.4728	0.5261	0.04067	0.548		0.5827
ENSG00000205081	CXorf30	X	1.1312	0.8824	0.04069	0.548		0.5827
ENSG00000236104	ZBTB22	6	5.5508	-0.1295	0.04069	0.548		0.5827
ENSG00000174106	LEMD3	12	5.8089	-0.1616	0.0407	0.548		0.5827
ENSG00000081320	STK17B	2	3.5739	-0.44	0.04072	0.548		0.5827
ENSG00000169032	MAP2K1	15	6.5387	0.1424	0.04075	0.548		0.5827
ENSG00000158552	ZFAND2B	2	4.494	-0.1636	0.04076	0.548		0.5827
ENSG00000011566	MAP4K3	2	6.0173	-0.1657	0.04077	0.548		0.5827
ENSG00000008710	PKD1	16	8.6013	-0.1396	0.04078	0.548		0.5827
ENSG00000259539	CTD-2651B20.1	15	-0.6262	-0.9303	0.04078	0.548		0.5827
ENSG00000207586	MIR135A2	12	-0.389	0.6885	0.04079	0.548		0.5827
ENSG00000234127	TRIM26	6	5.9627	-0.1829	0.04081	0.548		0.5827
ENSG00000261409	RP6-24A23.7	X	4.4974	1.0272	0.04084	0.548		0.5827
ENSG00000189058	APOD	3	0.679	0.937	0.04085	0.548		0.5827
ENSG00000171121	KCNMB3	3	-0.0008	-0.4869	0.04093	0.548		0.5827
ENSG00000187257	RSBN1L	7	5.5553	-0.2616	0.04097	0.548		0.5827
ENSG00000166532	RIMKLB	12	7.4195	-0.1646	0.04097	0.548		0.5827
ENSG00000106341	PPP1R17	7	2.9049	0.6804	0.04099	0.548		0.5827
ENSG00000183484	GPR132	14	-0.6239	0.8696	0.04101	0.548		0.5827
ENSG00000168484	SFTPC	8	-0.9139	0.7501	0.04103	0.548		0.5827
ENSG00000178425	NT5DC1	6	3.8215	0.2258	0.04104	0.548		0.5827
ENSG00000100276	RASL10A	22	1.7091	0.6587	0.04107	0.548		0.5827
ENSG00000164746	C7orf57	7	0.1772	1.5033	0.04109	0.548		0.5827
ENSG00000185262	UBALD2	17	5.422	-0.2141	0.04112	0.548		0.5827
ENSG00000130300	PLVAP	19	-0.1588	2.63	0.04113	0.548		0.5827
ENSG00000139899	CBLN3	14	0.9816	0.5846	0.04113	0.548		0.5827
ENSG00000068400	GRIPAP1	X	6.6978	-0.1229	0.04116	0.548		0.5827
ENSG00000135736	CCDC102A	16	3.0827	0.4593	0.04122	0.548		0.5827
ENSG00000255108	AP006621.8	11	-0.8458	0.6645	0.04126	0.548		0.5827
ENSG00000205085	FAM71F2	7	0.9163	-0.4566	0.04127	0.548		0.5827
ENSG00000134817	APLNR	11	1.6577	1.2597	0.04137	0.548		0.5827
ENSG00000257135	RP11-320M2.1	2	1.6597	-0.5496	0.04138	0.548		0.5827
ENSG00000116990	MYCL	1	4.8123	-0.246	0.04143	0.548		0.5827
ENSG00000188580	NKAIN2	6	3.9575	-0.3343	0.04147	0.548		0.5827
ENSG00000196083	IL1RAP	3	2.3938	0.4538	0.04149	0.548		0.5827
ENSG00000137628	DDX60	4	2.4752	0.3967	0.04155	0.548		0.5827
ENSG00000115233	PSMD14	2	6.0735	-0.125	0.04156	0.548		0.5827
ENSG00000146112	PPP1R18	6	6.7272	-0.1603	0.04164	0.548		0.5827
ENSG00000130413	STK33	11	4.2371	0.4932	0.04167	0.548		0.5827
ENSG00000096080	MRPS18A	6	4.4968	0.193	0.04167	0.548		0.5827
ENSG00000156509	FBXO43	8	-0.522	0.6177	0.04171	0.548		0.5827
ENSG00000164647	STEAP1	7	-1.1628	0.959	0.04172	0.548		0.5827
ENSG00000088992	TESC	12	2.3467	0.3684	0.04174	0.548		0.5827
ENSG00000158164	TMSB15A	X	5.7133	-0.3351	0.04175	0.548		0.5827
ENSG00000141698	NT5C3B	17	6.0478	-0.2034	0.04176	0.548		0.5827
ENSG00000257342	RP11-571M6.7	12	-1.9474	0.722	0.04177	0.548		0.5827
ENSG00000126456	IRF3	19	5.4569	0.1577	0.04178	0.548		0.5827
ENSG00000163840	DTX3L	3	1.589	0.438	0.04181	0.548		0.5827
ENSG00000226239	RP1-310O13.7	20	0.4994	0.8536	0.04184	0.548		0.5827
ENSG00000159712	ANKRD18CP	9	-0.1044	0.8404	0.04187	0.548		0.5827
ENSG00000178074	C2orf69	2	5.1722	-0.2267	0.04188	0.548		0.5827
ENSG00000167646	DNAAF3	19	2.3105	0.7433	0.04188	0.548		0.5827
ENSG00000198483	ANKRD35	1	0.471	0.6581	0.0419	0.548		0.5827
ENSG00000177640	CASC2	10	2.2189	0.4548	0.04191	0.548		0.5827
ENSG00000260822	GS1-358P8.4	X	4.4655	0.1793	0.04193	0.548		0.5827
ENSG00000181619	GPR135	14	3.0661	0.3774	0.04197	0.548		0.5827
ENSG00000189283	FHIT	3	2.5853	0.3261	0.04202	0.548		0.5827
ENSG00000139793	MBNL2	13	4.2818	0.2121	0.04205	0.548		0.5827
ENSG00000145901	TNIP1	5	6.0381	0.2125	0.04207	0.548		0.5827
ENSG00000272138	RP11-27N21.3	8	-1.0155	-0.5799	0.04211	0.548		0.5827
ENSG00000129518	EAPP	14	4.8295	-0.1588	0.04212	0.548		0.5827
ENSG00000164023	SGMS2	4	1.3852	0.5067	0.04217	0.548		0.5827
ENSG00000103184	SEC14L5	16	1.2433	0.4822	0.04218	0.548		0.5827
ENSG00000101266	CSNK2A1	20	7.4488	-0.1978	0.04221	0.548		0.5827
ENSG00000116809	ZBTB17	1	5.6949	-0.186	0.04221	0.548		0.5827
ENSG00000168056	LTBP3	11	7.2274	0.2746	0.04223	0.548		0.5827
ENSG00000137473	TTC29	4	0.558	0.9882	0.04224	0.548		0.5827
ENSG00000200913	SNORD46	1	-1.3648	-0.8045	0.04227	0.548		0.5827
ENSG00000140939	NOL3	16	5.0213	0.266	0.04234	0.548		0.5827
ENSG00000266066	POLRMTP1	17	0.8326	0.447	0.04235	0.548		0.5827
ENSG00000213889	PPM1N	19	0.874	1.005	0.04241	0.548		0.5827
ENSG00000267909	CCDC177	14	3.6766	-0.2425	0.04241	0.548		0.5827
ENSG00000152402	GUCY1A2	11	5.7401	-0.3761	0.04243	0.548		0.5827
ENSG00000196935	SRGAP1	12	6.1467	-0.1801	0.04248	0.548		0.5827
ENSG00000269967	RP11-84A19.4	1	-1.6462	-1.0983	0.0426	0.548		0.5827
ENSG00000168671	UGT3A2	5	-0.9294	1.5356	0.04263	0.548		0.5827
ENSG00000158769	F11R	1	3.2108	1.1087	0.04263	0.548		0.5827
ENSG00000102871	TRADD	16	1.8017	0.4885	0.04263	0.548		0.5827
ENSG00000128394	APOBEC3F	22	-0.7636	1.2289	0.04264	0.548		0.5827
ENSG00000104177	MYEF2	15	7.0779	-0.2054	0.04267	0.548		0.5827
ENSG00000089289	IGBP1	X	5.9333	-0.1237	0.04272	0.548		0.5827
ENSG00000158764	ITLN2	1	-1.3284	0.8919	0.04276	0.548		0.5827
ENSG00000205664	RP11-706O15.1	X	3.5304	-0.2804	0.0428	0.548		0.5827
ENSG00000118260	CREB1	2	6.021	-0.1448	0.04282	0.548		0.5827
ENSG00000171867	PRNP	20	7.3617	0.3221	0.04284	0.548		0.5827
ENSG00000189127	ANKRD34B	5	-0.2229	-0.7074	0.04285	0.548		0.5827
ENSG00000115318	LOXL3	2	4.9518	0.2778	0.04286	0.548		0.5827
ENSG00000105643	ARRDC2	19	2.7565	0.4536	0.04287	0.548		0.5827
ENSG00000135824	RGS8	1	2.7252	-0.6063	0.04288	0.548		0.5827
ENSG00000163121	NEURL3	2	-0.887	0.6281	0.04289	0.548		0.5827
ENSG00000050344	NFE2L3	7	2.6859	0.3836	0.0429	0.548		0.5827
ENSG00000257621	RP11-349A22.5	14	5.5043	-0.1485	0.0429	0.548		0.5827
ENSG00000168283	BMI1	10	5.7595	-0.2373	0.04291	0.548		0.5827
ENSG00000172456	FGGY	1	2.7557	0.3856	0.04291	0.548		0.5827
ENSG00000146909	NOM1	7	4.9484	-0.3657	0.04292	0.548		0.5827
ENSG00000248514	CTC-338M12.1	5	1.0925	-0.4295	0.04294	0.548		0.5827
ENSG00000102401	ARMCX3	X	6.9237	0.1737	0.04295	0.548		0.5827
ENSG00000148484	RSU1	10	5.0696	0.169	0.04297	0.548		0.5827
ENSG00000115568	ZNF142	2	5.5575	-0.1825	0.04299	0.548		0.5827
ENSG00000125531	C20orf195	20	1.842	0.4566	0.04301	0.548		0.5827
ENSG00000135127	CCDC64	12	5.9391	0.1427	0.04303	0.548		0.5827
ENSG00000108798	ABI3	17	-1.8426	0.8232	0.04305	0.548		0.5827
ENSG00000099284	H2AFY2	10	6.7054	-0.1863	0.0431	0.548		0.5827
ENSG00000101004	NINL	20	6.0387	-0.2243	0.04311	0.548		0.5827
ENSG00000137872	SEMA6D	15	6.869	0.3367	0.04314	0.548		0.5827
ENSG00000250156	CTC-498M16.2	5	-0.7258	-0.6769	0.04317	0.548		0.5827
ENSG00000233930	KRTAP5-AS1	11	4.1041	0.3589	0.04319	0.548		0.5827
ENSG00000157657	ZNF618	9	6.5935	-0.1909	0.04322	0.548		0.5827
ENSG00000232093	RP11-307C12.11	1	0.5626	0.4883	0.04323	0.548		0.5827
ENSG00000178403	NEUROG2	4	5.9761	-0.6443	0.04325	0.548		0.5827
ENSG00000161912	ADCY10P1	6	3.7621	-0.4094	0.04326	0.548		0.5827
ENSG00000163071	SPATA18	4	3.8288	0.3308	0.04329	0.548		0.5827
ENSG00000258890	CEP95	17	6.0885	-0.2127	0.04339	0.548		0.5827
ENSG00000185055	EFCAB10	7	0.1525	0.7165	0.04341	0.548		0.5827
ENSG00000171681	ATF7IP	12	6.5758	-0.3103	0.04343	0.548		0.5827
ENSG00000270589	RP11-348N5.7	10	0.4632	-0.6241	0.04347	0.548		0.5827
ENSG00000067992	PDK3	X	2.6443	0.3413	0.04352	0.548		0.5827
ENSG00000177663	IL17RA	22	3.6443	0.3471	0.04353	0.548		0.5827
ENSG00000245680	ZNF585B	19	3.5073	-0.4284	0.04357	0.548		0.5827
ENSG00000131748	STARD3	17	6.036	-0.1396	0.0436	0.548		0.5827
ENSG00000113209	PCDHB5	5	5.8284	-0.3744	0.04362	0.548		0.5827
ENSG00000106018	VIPR2	7	3.5911	0.9524	0.04362	0.548		0.5827
ENSG00000073605	GSDMB	17	4.8604	-0.3163	0.04362	0.548		0.5827
ENSG00000212769	HMGN2P8	10	-1.725	-0.6595	0.04365	0.548		0.5827
ENSG00000015153	YAF2	12	4.9309	-0.1811	0.04366	0.548		0.5827
ENSG00000105993	DNAJB6	7	6.8051	-0.4032	0.04369	0.548		0.5827
ENSG00000186017	ZNF566	19	4.8504	-0.179	0.04369	0.548		0.5827
ENSG00000198832	SELM	22	4.6589	0.2313	0.04374	0.548		0.5827
ENSG00000067715	SYT1	12	7.9191	-0.2495	0.04375	0.548		0.5827
ENSG00000172244	C5orf34	5	3.2192	-0.4094	0.04382	0.548		0.5827
ENSG00000150593	PDCD4	10	6.2854	-0.1698	0.04382	0.548		0.5827
ENSG00000197226	TBC1D9B	5	7.447	0.1327	0.04383	0.548		0.5827
ENSG00000106397	PLOD3	7	5.6527	0.1568	0.04386	0.548		0.5827
ENSG00000225953	SATB2-AS1	2	0.2262	-1.0958	0.04386	0.548		0.5827
ENSG00000197857	ZNF44	19	4.4234	-0.1986	0.04386	0.548		0.5827
ENSG00000134020	PEBP4	8	-0.3558	0.8233	0.04387	0.548		0.5827
ENSG00000197903	HIST1H2BK	6	3.0278	0.3295	0.04388	0.548		0.5827
ENSG00000248019	FAM13A-AS1	4	3.3779	-0.2713	0.0439	0.548		0.5827
ENSG00000140299	BNIP2	15	5.6752	-0.1229	0.04392	0.548		0.5827
ENSG00000128567	PODXL	7	5.5261	0.5558	0.04394	0.548		0.5827
ENSG00000129353	SLC44A2	19	8.5098	-0.1398	0.04394	0.548		0.5827
ENSG00000178602	OTOS	2	-1.1412	1.76	0.04399	0.548		0.5827
ENSG00000134686	PHC2	1	7.1632	-0.1828	0.044	0.548		0.5827
ENSG00000011304	PTBP1	19	7.3711	0.1286	0.04402	0.548		0.5827
ENSG00000070476	ZXDC	3	5.6086	-0.1853	0.04404	0.548		0.5827
ENSG00000272070	AC005618.6	5	1.9854	-0.3874	0.04404	0.548		0.5827
ENSG00000103876	FAH	15	3.4302	0.362	0.04407	0.548		0.5827
ENSG00000198815	FOXJ3	1	6.666	-0.1838	0.04413	0.548		0.5827
ENSG00000196533	C1orf186	1	-0.9489	-0.912	0.04414	0.548		0.5827
ENSG00000164111	ANXA5	4	6.9043	0.2993	0.0442	0.548		0.5827
ENSG00000176884	GRIN1	9	5.9841	0.2743	0.04422	0.548		0.5827
ENSG00000168765	GSTM4	1	2.9352	0.2963	0.04425	0.548		0.5827
ENSG00000184232	OAF	11	4.3032	0.383	0.04426	0.548		0.5827
ENSG00000228109	MFI2-AS1	3	3.3565	0.2808	0.04431	0.548		0.5827
ENSG00000102125	TAZ	X	5.1321	-0.1608	0.04431	0.548		0.5827
ENSG00000123104	ITPR2	12	2.9634	0.4384	0.04432	0.548		0.5827
ENSG00000159314	ARHGAP27	17	3.0319	0.3941	0.04435	0.548		0.5827
ENSG00000163608	C3orf17	3	5.5458	-0.1519	0.04435	0.548		0.5827
ENSG00000121904	CSMD2	1	5.623	0.3144	0.04442	0.548		0.5827
ENSG00000165443	PHYHIPL	10	6.8159	-0.1881	0.04448	0.548		0.5827
ENSG00000132297	HHLA1	8	-1.6961	0.9802	0.04448	0.548		0.5827
ENSG00000108556	CHRNE	17	0.708	-0.5563	0.04452	0.548		0.5827
ENSG00000188707	ZBED6CL	7	0.0566	0.8277	0.04453	0.548		0.5827
ENSG00000261136	RP11-37C7.3	15	0.1204	0.5199	0.04454	0.548		0.5827
ENSG00000139874	SSTR1	14	3.746	0.5236	0.04456	0.548		0.5827
ENSG00000115758	ODC1	2	9.0462	-0.1806	0.04456	0.548		0.5827
ENSG00000114784	EIF1B	3	6.6388	-0.2506	0.04457	0.548		0.5827
ENSG00000188229	TUBB4B	9	8.0756	0.1968	0.04458	0.548		0.5827
ENSG00000146700	SRCRB4D	7	1.4647	0.7358	0.04459	0.548		0.5827
ENSG00000175066	GK5	3	4.5661	-0.2692	0.04459	0.548		0.5827
ENSG00000111450	STX2	12	5.1877	-0.162	0.04462	0.548		0.5827
ENSG00000116863	ADPRHL2	1	5.4618	0.129	0.04465	0.548		0.5827
ENSG00000074964	ARHGEF10L	1	6.6182	0.1875	0.04468	0.548		0.5827
ENSG00000131504	DIAPH1	5	6.0918	0.182	0.04468	0.548		0.5827
ENSG00000011478	QPCTL	19	3.9275	0.232	0.04471	0.548		0.5827
ENSG00000143570	SLC39A1	1	5.8228	0.1807	0.04476	0.548		0.5827
ENSG00000134438	RAX	18	-0.7269	0.8882	0.04478	0.548		0.5827
ENSG00000011451	WIZ	19	7.276	-0.1753	0.04479	0.548		0.5827
ENSG00000152953	STK32B	4	3.782	0.3921	0.04479	0.548		0.5827
ENSG00000231305	RP11-723O4.2	3	0.7622	0.4272	0.04482	0.548		0.5827
ENSG00000122912	SLC25A16	10	4.562	-0.1739	0.04485	0.548		0.5827
ENSG00000105647	PIK3R2	19	-0.5737	-0.6932	0.04486	0.548		0.5827
ENSG00000102445	KIAA0226L	13	-0.5935	0.7582	0.04486	0.548		0.5827
ENSG00000089335	ZNF302	19	6.1864	-0.153	0.04488	0.548		0.5827
ENSG00000153291	SLC25A27	6	5.3947	-0.2046	0.04494	0.548		0.5827
ENSG00000251396	RP11-163N6.2	8	1.7346	0.4405	0.04494	0.548		0.5827
ENSG00000034510	TMSB10	2	9.8989	-0.184	0.04496	0.548		0.5827
ENSG00000070501	POLB	8	5.3137	-0.1743	0.04497	0.548		0.5827
ENSG00000075043	KCNQ2	20	6.7974	-0.1288	0.04501	0.548		0.5827
ENSG00000167011	NAT16	7	3.4693	0.3095	0.04504	0.548		0.5827
ENSG00000105289	TJP3	19	1.7858	1.5534	0.04508	0.548		0.5827
ENSG00000165323	FAT3	11	7.069	-0.2469	0.04509	0.548		0.5827
ENSG00000185985	SLITRK2	X	5.7678	-0.4455	0.04511	0.548		0.5827
ENSG00000102780	DGKH	13	4.3494	-0.2611	0.04518	0.548		0.5827
ENSG00000186908	ZDHHC17	12	6.6563	-0.1335	0.04519	0.548		0.5827
ENSG00000249685	RP11-360F5.3	4	-1.2517	-0.9612	0.0452	0.548		0.5827
ENSG00000159167	STC1	8	4.0661	0.6962	0.04521	0.548		0.5827
ENSG00000083067	TRPM3	9	4.1444	-0.3298	0.04524	0.548		0.5827
ENSG00000166603	MC4R	18	2.9122	0.3464	0.04527	0.548		0.5827
ENSG00000170525	PFKFB3	10	6.785	0.2557	0.04536	0.548		0.5827
ENSG00000155886	SLC24A2	9	3.8916	-0.3347	0.04536	0.548		0.5827
ENSG00000157856	DRC1	2	2.6854	0.7337	0.04537	0.548		0.5827
ENSG00000135503	ACVR1B	12	7.1189	-0.1761	0.04538	0.548		0.5827
ENSG00000171819	ANGPTL7	1	-1.3677	0.6467	0.0455	0.548		0.5827
ENSG00000175267	VWA3A	16	3.6807	0.795	0.04551	0.548		0.5827
ENSG00000157184	CPT2	1	4.6	0.1959	0.04551	0.548		0.5827
ENSG00000197863	ZNF790	19	2.5011	0.3157	0.04556	0.548		0.5827
ENSG00000177674	AGTRAP	1	3.6979	0.3185	0.04557	0.548		0.5827
ENSG00000259826	RP11-467D6.1	7	-0.4258	0.5349	0.0456	0.548		0.5827
ENSG00000213015	ZNF580	19	5.7055	-0.1408	0.04561	0.548		0.5827
ENSG00000172901	AQPEP	5	0.8157	-0.4681	0.04562	0.548		0.5827
ENSG00000114796	KLHL24	3	6.0335	-0.2569	0.04563	0.548		0.5827
ENSG00000272325	NUDT3	6	8.4776	-0.1612	0.04569	0.548		0.5827
ENSG00000203727	SAMD5	6	3.9164	0.6104	0.0457	0.548		0.5827
ENSG00000167695	FAM57A	17	4.4824	0.1948	0.04572	0.548		0.5827
ENSG00000139651	ZNF740	12	5.4148	-0.1719	0.04573	0.548		0.5827
ENSG00000113649	TCERG1	5	7.1984	-0.2258	0.04577	0.548		0.5827
ENSG00000111087	GLI1	12	1.3109	1.0685	0.04581	0.548		0.5827
ENSG00000227036	LINC00511	17	3.322	-0.4801	0.04583	0.548		0.5827
ENSG00000155363	MOV10	1	5.1835	0.2018	0.04589	0.548		0.5827
ENSG00000143036	SLC44A3	1	2.3609	0.7373	0.04594	0.548		0.5827
ENSG00000086205	FOLH1	11	-0.0475	2.0774	0.04596	0.548		0.5827
ENSG00000025156	HSF2	6	5.6485	-0.1835	0.04598	0.548		0.5827
ENSG00000164687	FABP5	8	5.2849	-0.3479	0.04605	0.548		0.5827
ENSG00000166596	WDR16	17	1.7166	1.582	0.04608	0.548		0.5827
ENSG00000148824	MTG1	10	3.1192	0.2934	0.04611	0.548		0.5827
ENSG00000139977	NAA30	14	5.7406	-0.126	0.04613	0.548		0.5827
ENSG00000101955	SRPX	X	2.8064	1.2112	0.04614	0.548		0.5827
ENSG00000109323	MANBA	4	5.0987	0.1426	0.04614	0.548		0.5827
ENSG00000060140	STYK1	12	1.5715	0.5798	0.04615	0.548		0.5827
ENSG00000131116	ZNF428	19	7.3317	-0.1806	0.04617	0.548		0.5827
ENSG00000078114	NEBL	10	5.5092	0.4033	0.04618	0.548		0.5827
ENSG00000260136	CTD-2270L9.4	16	0.2168	0.6867	0.04622	0.548		0.5827
ENSG00000143429	AC027612.6	2	2.483	0.5693	0.04624	0.548		0.5827
ENSG00000272543	MIR4787	3	-0.1457	-0.5865	0.0463	0.548		0.5827
ENSG00000258430	RP11-982M15.2	14	-0.7716	0.5795	0.0463	0.548		0.5827
ENSG00000188641	DPYD	1	2.2249	0.5482	0.04631	0.548		0.5827
ENSG00000100889	PCK2	14	4.2589	0.2076	0.04633	0.548		0.5827
ENSG00000168062	BATF2	11	-0.8916	1.1135	0.04633	0.548		0.5827
ENSG00000155066	PROM2	2	3.4179	-0.3329	0.04635	0.548		0.5827
ENSG00000214279	RP11-108K14.4	10	3.127	-0.285	0.04639	0.5481		0.5827
ENSG00000142273	CBLC	19	-0.7415	1.1885	0.04646	0.5482		0.5827
ENSG00000087206	UIMC1	5	4.6995	-0.1525	0.04646	0.5482		0.5827
ENSG00000164818	HEATR2	7	5.1987	0.2274	0.04654	0.5489		0.5827
ENSG00000111224	PARP11	12	4.2869	-0.2357	0.04657	0.549		0.5827
ENSG00000131016	AKAP12	6	6.8924	0.1666	0.04662	0.5492		0.5827
ENSG00000136152	COG3	13	6.1172	-0.1493	0.04675	0.5504		0.5827
ENSG00000128524	ATP6V1F	7	6.6843	-0.1319	0.04678	0.5504		0.5827
ENSG00000135046	ANXA1	9	4.3549	1.0956	0.04682	0.5506		0.5827
ENSG00000269302	AC110771.1	4	-0.3301	0.5406	0.04687	0.5509		0.5827
ENSG00000056487	PHF21B	22	5.8477	-0.2091	0.04692	0.5511		0.5827
ENSG00000244291	C7orf13	7	4.3769	-0.5127	0.04697	0.5514		0.5827
ENSG00000114626	ABTB1	3	3.7154	0.3268	0.04705	0.5519		0.5827
ENSG00000108375	RNF43	17	3.0448	1.0578	0.04707	0.5519		0.5827
ENSG00000128710	HOXD10	2	0.1398	1.1286	0.04709	0.5519		0.5827
ENSG00000141030	COPS3	17	6.1561	-0.1518	0.04713	0.5519		0.5827
ENSG00000261185	RP11-317P15.5	1	3.3303	-0.5299	0.04728	0.553		0.5827
ENSG00000170004	CHD3	17	9.1959	-0.2708	0.04729	0.553		0.5827
ENSG00000253507	CTD-2501M5.1	8	-1.2264	2.021	0.0473	0.553		0.5827
ENSG00000196411	EPHB4	7	5.2059	0.3813	0.04733	0.5531		0.5827
ENSG00000166987	MBD6	12	6.1022	0.1961	0.04745	0.5538		0.5827
ENSG00000180488	FAM73A	1	4.4301	0.181	0.04752	0.5538		0.5827
ENSG00000204334	ERICH2	2	0.6329	0.6213	0.04758	0.5538		0.5827
ENSG00000127399	LRRC61	7	3.0251	-0.3508	0.04761	0.5538		0.5827
ENSG00000188931	C1orf192	1	2.1916	1.0544	0.04764	0.5538		0.5827
ENSG00000137563	GGH	8	5.2882	0.1728	0.0477	0.5538		0.5827
ENSG00000130508	PXDN	2	6.9909	-0.2721	0.04771	0.5538		0.5827
ENSG00000170689	HOXB9	17	1.4393	0.9818	0.04775	0.5538		0.5827
ENSG00000108352	RAPGEFL1	17	5.6338	0.1737	0.04775	0.5538		0.5827
ENSG00000163374	YY1AP1	1	5.6958	-0.1359	0.04778	0.5538		0.5827
ENSG00000152527	PLEKHH2	2	2.8761	-0.3557	0.04779	0.5538		0.5827
ENSG00000171126	KCNG3	2	-0.4682	0.8112	0.04783	0.5538		0.5827
ENSG00000204335	SP5	2	1.5448	1.1368	0.04786	0.5538		0.5827
ENSG00000178685	PARP10	8	2.838	0.5308	0.04787	0.5538		0.5827
ENSG00000106789	CORO2A	9	3.0492	0.5917	0.04788	0.5538		0.5827
ENSG00000221994	ZNF630	X	0.6754	0.5723	0.04802	0.5538		0.5827
ENSG00000134815	DHX34	19	5.4463	-0.1553	0.04802	0.5538		0.5827
ENSG00000185046	ANKS1B	12	5.9341	-0.283	0.04805	0.5538		0.5827
ENSG00000103966	EHD4	15	3.7011	0.4961	0.04805	0.5538		0.5827
ENSG00000135476	ESPL1	12	4.0806	-0.2261	0.04806	0.5538		0.5827
ENSG00000117394	SLC2A1	1	7.2909	0.5173	0.04806	0.5538		0.5827
ENSG00000135744	AGT	1	3.6147	1.3974	0.04808	0.5538		0.5827
ENSG00000181019	NQO1	16	3.7094	0.4618	0.04808	0.5538		0.5827
ENSG00000205423	CNEP1R1	16	4.3953	-0.1838	0.0481	0.5538		0.5827
ENSG00000167280	ENGASE	17	5.9124	0.1813	0.04812	0.5538		0.5827
ENSG00000113240	CLK4	5	4.8052	-0.1613	0.04812	0.5538		0.5827
ENSG00000262587	RP11-266L9.4	16	0.9864	-0.436	0.04821	0.5538		0.5827
ENSG00000081760	AACS	12	5.5857	-0.2022	0.04825	0.5538		0.5827
ENSG00000114698	PLSCR4	3	2.2657	0.6748	0.04825	0.5538		0.5827
ENSG00000198453	ZNF568	19	4.4035	-0.3814	0.0483	0.5538		0.5827
ENSG00000167397	VKORC1	16	3.9031	0.2132	0.04831	0.5538		0.5827
ENSG00000167778	SPRYD3	12	6.0655	0.1345	0.04837	0.5538		0.5827
ENSG00000101473	ACOT8	20	4.7206	0.167	0.04838	0.5538		0.5827
ENSG00000141622	RNF165	18	6.983	-0.1558	0.04838	0.5538		0.5827
ENSG00000247157	RP11-434C1.1	12	-0.6365	-0.7511	0.04854	0.5538		0.5827
ENSG00000233864	TTTY15	Y	5.755	-0.2314	0.04859	0.5538		0.5827
ENSG00000169925	BRD3	9	7.2427	-0.1397	0.04861	0.5538		0.5827
ENSG00000214022	REPIN1	7	7.688	-0.4216	0.04863	0.5538		0.5827
ENSG00000113248	PCDHB15	5	4.6068	-0.2794	0.04866	0.5538		0.5827
ENSG00000072110	ACTN1	14	6.588	0.32	0.04866	0.5538		0.5827
ENSG00000110536	PTPMT1	11	2.087	0.3353	0.04868	0.5538		0.5827
ENSG00000185885	IFITM1	11	2.7056	0.9679	0.04868	0.5538		0.5827
ENSG00000162992	NEUROD1	2	4.58	-0.3242	0.04868	0.5538		0.5827
ENSG00000090020	SLC9A1	1	4.8185	0.1744	0.04869	0.5538		0.5827
ENSG00000162627	SNX7	1	3.9083	0.3233	0.04873	0.5538		0.5827
ENSG00000273199	AP000692.10	21	-1.8014	0.9513	0.04876	0.5538	0.07561
ENSG00000196071	OR2L13	1	1.4566	0.6723	0.04876	0.5538		0.5827
ENSG00000157613	CREB3L1	11	3.8344	0.5384	0.04886	0.5538		0.5827
ENSG00000101365	IDH3B	20	5.918	-0.1874	0.04886	0.5538		0.5827
ENSG00000174945	AMZ1	7	0.1377	0.6768	0.04892	0.5538		0.5827
ENSG00000100395	L3MBTL2	22	5.4083	-0.1286	0.04893	0.5538		0.5827
ENSG00000123201	GUCY1B2	13	-1.9632	-0.9558	0.04895	0.5538		0.5827
ENSG00000138193	PLCE1	10	5.3398	-0.2478	0.04897	0.5538		0.5827
ENSG00000177169	ULK1	12	6.8549	-0.1251	0.04901	0.5538		0.5827
ENSG00000006327	TNFRSF12A	16	3.4614	0.6644	0.04902	0.5538		0.5827
ENSG00000134532	SOX5	12	5.9489	-0.6149	0.0492	0.5538		0.5827
ENSG00000143919	CAMKMT	2	2.5708	0.3211	0.04923	0.5538		0.5827
ENSG00000071127	WDR1	4	7.3869	0.2177	0.04928	0.5538		0.5827
ENSG00000158428	C2orf62	2	-0.4289	0.9354	0.04934	0.5538		0.5827
ENSG00000224243	LINC00403	13	3.3577	-0.2642	0.04935	0.5538		0.5827
ENSG00000166337	TAF10	11	6.0536	-0.1683	0.04942	0.5538		0.5827
ENSG00000225972	MTND1P23	1	-1.6682	0.7582	0.04947	0.5538		0.5827
ENSG00000260260	RP11-304L19.5	16	3.4028	0.4532	0.04947	0.5538		0.5827
ENSG00000213707	HMGB1P10	22	-1.2206	0.5926	0.04954	0.5538		0.5827
ENSG00000112200	ZNF451	6	5.9866	-0.1946	0.04955	0.5538		0.5827
ENSG00000225806	RP1-309F20.3	20	-0.9246	0.7019	0.04955	0.5538		0.5827
ENSG00000164116	GUCY1A3	4	5.4132	-0.5864	0.0496	0.5538		0.5827
ENSG00000139800	ZIC5	13	4.5762	0.588	0.04968	0.5538		0.5827
ENSG00000103647	CORO2B	15	7.2868	-0.3609	0.0497	0.5538		0.5827
ENSG00000196890	HIST3H2BB	1	-1.1541	0.6427	0.04971	0.5538		0.5827
ENSG00000101670	LIPG	18	6.0385	-0.2819	0.04972	0.5538		0.5827
ENSG00000248540	RP11-247C2.2	15	1.9862	0.7441	0.04972	0.5538		0.5827
ENSG00000001561	ENPP4	6	4.4724	0.2279	0.04975	0.5538		0.5827
ENSG00000152104	PTPN14	1	3.9219	0.2939	0.04976	0.5538		0.5827
ENSG00000084628	NKAIN1	1	6.6293	-0.2185	0.04978	0.5538		0.5827
ENSG00000272990	RP11-305K5.1	3	0.9644	-0.4198	0.04979	0.5538		0.5827
ENSG00000117984	CTSD	11	7.2354	0.2008	0.0498	0.5538		0.5827
ENSG00000118997	DNAH7	2	2.9357	0.5616	0.04981	0.5538		0.5827
ENSG00000137571	SLCO5A1	8	4.8362	-0.4094	0.04982	0.5538		0.5827
ENSG00000128573	FOXP2	7	6.192	-0.4536	0.04985	0.5538		0.5827
ENSG00000179277	MEIS3P1	17	1.004	0.5475	0.04998	0.5538		0.5827
ENSG00000204121	AC068134.5	2	-0.2738	2.8456	0.04998	0.5538		0.5827
ENSG00000176410	DNAJC30	7	3.6331	0.2224	0.05002	0.5538		0.5827
ENSG00000273416	RP4-597N16.4	1	-1.2111	-0.5991	0.05004	0.5538		0.5827
ENSG00000113716	HMGXB3	5	6.1021	-0.1293	0.05005	0.5538		0.5827
ENSG00000158887	MPZ	1	1.1923	0.4128	0.05007	0.5538		0.5827
ENSG00000261693	RP13-467H17.1	8	-1.1772	0.8063	0.05012	0.5538		0.5827
ENSG00000244119	PDCL3P4	3	1.6757	0.363	0.05013	0.5538		0.5827
ENSG00000064763	FAR2	12	3.8747	0.9773	0.0502	0.5538		0.5827
ENSG00000164663	USP49	6	6.0944	-0.187	0.0502	0.5538		0.5827
ENSG00000157741	UBN2	7	6.4305	-0.1854	0.0502	0.5538		0.5827
ENSG00000198715	C1orf85	1	3.6971	0.4019	0.05021	0.5538		0.5827
ENSG00000186732	MPPED1	22	4.4642	-0.9406	0.0503	0.5538		0.5827
ENSG00000196214	ZNF766	19	4.8476	-0.1997	0.05035	0.5538		0.5827
ENSG00000100359	SGSM3	22	6.4135	-0.1246	0.05041	0.5538		0.5827
ENSG00000240291	RP11-499P20.2	10	2.7581	-0.3631	0.05041	0.5538		0.5827
ENSG00000273117	AC144652.1	7	3.0967	-0.534	0.05049	0.5538		0.5827
ENSG00000243696	RP5-966M1.6	3	0.5101	-0.5221	0.0505	0.5538		0.5827
ENSG00000126878	AIF1L	9	5.629	-0.1471	0.05051	0.5538		0.5827
ENSG00000226200	RP11-50E11.3	10	1.7115	0.4056	0.05051	0.5538		0.5827
ENSG00000136371	MTHFS	15	1.7098	0.4989	0.05054	0.5538		0.5827
ENSG00000172845	SP3	2	6.2945	-0.1419	0.05067	0.5538		0.5827
ENSG00000080572	PIH1D3	X	-2.3325	1.3887	0.05069	0.5538		0.5827
ENSG00000164124	TMEM144	4	0.3254	0.8049	0.0507	0.5538		0.5827
ENSG00000198563	DDX39B	6	7.2071	-0.1182	0.05071	0.5538		0.5827
ENSG00000251141	RP11-53O19.1	5	1.9581	0.3817	0.05072	0.5538		0.5827
ENSG00000158055	GRHL3	1	1.7407	1.6024	0.05074	0.5538		0.5827
ENSG00000144583	MARCH4	2	6.3031	-0.2698	0.05081	0.5538		0.5827
ENSG00000185633	NDUFA4L2	12	4.469	0.4042	0.05087	0.5538		0.5827
ENSG00000081052	COL4A4	2	0.4878	0.7645	0.05088	0.5538		0.5827
ENSG00000166226	CCT2	12	7.8117	-0.1314	0.05091	0.5538		0.5827
ENSG00000206557	TRIM71	3	3.5866	1.1724	0.05093	0.5538		0.5827
ENSG00000103528	SYT17	16	3.817	0.5837	0.05098	0.5538		0.5827
ENSG00000109917	ZNF259	11	5.6229	-0.1646	0.05099	0.5538		0.5827
ENSG00000175513	TSGA10IP	11	-0.8484	0.885	0.051	0.5538		0.5827
ENSG00000162104	ADCY9	16	5.1848	-0.2085	0.051	0.5538		0.5827
ENSG00000149201	CCDC81	11	0.9372	0.3854	0.05102	0.5538		0.5827
ENSG00000146530	VWDE	7	-1.5324	1.5212	0.05105	0.5538		0.5827
ENSG00000089195	TRMT6	20	4.2332	-0.216	0.05107	0.5538		0.5827
ENSG00000183578	TNFAIP8L3	15	1.5142	-0.4429	0.05108	0.5538		0.5827
ENSG00000142102	ATHL1	11	4.1709	0.4395	0.0511	0.5538		0.5827
ENSG00000197647	ZNF433	19	3.9704	-0.2671	0.05121	0.5538		0.5827
ENSG00000179912	R3HDM2	12	6.0498	-0.1691	0.05125	0.5538		0.5827
ENSG00000162664	ZNF326	1	5.9731	-0.1373	0.05127	0.5538		0.5827
ENSG00000141424	SLC39A6	18	7.3782	-0.1893	0.05133	0.5538		0.5827
ENSG00000186187	ZNRF1	16	6.6212	-0.1955	0.05133	0.5538		0.5827
ENSG00000165476	REEP3	10	4.8167	0.143	0.05137	0.5538		0.5827
ENSG00000167383	ZNF229	19	4.2491	0.4672	0.05138	0.5538		0.5827
ENSG00000120925	RNF170	8	5.1643	0.1369	0.0514	0.5538		0.5827
ENSG00000219642	BMPR1APS1	6	-1.2094	-0.6286	0.05141	0.5538		0.5827
ENSG00000144045	DQX1	2	0.7261	0.8543	0.05143	0.5538		0.5827
ENSG00000169684	CHRNA5	15	2.6283	-0.3505	0.05146	0.5538		0.5827
ENSG00000155926	SLA	8	5.8176	-0.8103	0.05155	0.5538		0.5827
ENSG00000198406	BZW1P2	3	2.7673	0.2797	0.05157	0.5538		0.5827
ENSG00000198728	LDB1	10	7.3135	-0.1757	0.05157	0.5538		0.5827
ENSG00000107614	TRDMT1	10	3.9751	-0.2028	0.05162	0.5538		0.5827
ENSG00000234961	RP11-124N14.3	10	-1.323	1.1247	0.05174	0.5538		0.5827
ENSG00000112679	DUSP22	6	5.1434	0.2025	0.05177	0.5538		0.5827
ENSG00000115414	FN1	2	8.5167	1.2105	0.05179	0.5538		0.5827
ENSG00000163873	GRIK3	1	6.5505	-0.6064	0.05182	0.5538		0.5827
ENSG00000230590	FTX	X	2.0438	0.3471	0.05182	0.5538		0.5827
ENSG00000162542	TMCO4	1	-1.0808	1.2298	0.05186	0.5538		0.5827
ENSG00000144057	ST6GAL2	2	6.4245	-0.1969	0.05186	0.5538		0.5827
ENSG00000125675	GRIA3	X	5.3741	-0.3787	0.05188	0.5538		0.5827
ENSG00000226684	RP3-418C23.2	6	0.7015	-0.7375	0.05188	0.5538		0.5827
ENSG00000185909	KLHDC8B	3	5.6812	0.2277	0.05196	0.5538		0.5827
ENSG00000160050	CCDC28B	1	4.9718	-0.2079	0.05196	0.5538		0.5827
ENSG00000196456	ZNF775	7	6.1476	-0.4461	0.05198	0.5538		0.5827
ENSG00000136099	PCDH8	13	6.0293	-0.2775	0.05199	0.5538		0.5827
ENSG00000105204	DYRK1B	19	4.862	-0.1903	0.052	0.5538		0.5827
ENSG00000265666	CTD-2267D19.2	17	2.1469	-0.3843	0.05203	0.5538		0.5827
ENSG00000163818	LZTFL1	3	4.7998	0.1359	0.05207	0.5538		0.5827
ENSG00000176915	ANKLE2	12	6.2923	-0.1666	0.05209	0.5538		0.5827
ENSG00000152465	NMT2	10	5.2204	-0.1687	0.0521	0.5538		0.5827
ENSG00000215699	SRSF10	GL000191.1	-0.4873	-0.5688	0.0521	0.5538		0.5827
ENSG00000198821	CD247	1	0.8832	-0.764	0.05213	0.5538		0.5827
ENSG00000143614	GATAD2B	1	7.0279	-0.2654	0.05218	0.5538		0.5827
ENSG00000130234	ACE2	X	-0.7245	1.7487	0.05218	0.5538		0.5827
ENSG00000180914	OXTR	3	1.8772	-0.3632	0.05219	0.5538		0.5827
ENSG00000165695	AK8	9	1.4467	0.5222	0.05219	0.5538		0.5827
ENSG00000158246	FAM46B	1	1.1177	1.5161	0.05221	0.5538		0.5827
ENSG00000072958	AP1M1	19	6.815	-0.1418	0.05223	0.5538		0.5827
ENSG00000168447	SCNN1B	16	-1.2071	0.5885	0.05224	0.5538		0.5827
ENSG00000197279	ZNF165	6	-0.047	0.5447	0.05229	0.5538		0.5827
ENSG00000157423	HYDIN	16	3.454	0.5223	0.05234	0.5538		0.5827
ENSG00000188760	TMEM198	2	4.9395	-0.1589	0.05235	0.5538		0.5827
ENSG00000064042	LIMCH1	4	6.9914	-0.3061	0.0524	0.5538		0.5827
ENSG00000227199	ST7-AS1	7	2.826	-0.3236	0.05246	0.5538		0.5827
ENSG00000167136	ENDOG	9	5.0631	-0.1387	0.05247	0.5538		0.5827
ENSG00000237515	SHISA9	16	4.6183	0.3884	0.05253	0.5538		0.5827
ENSG00000170144	HNRNPA3	2	8.5657	-0.1549	0.05254	0.5538		0.5827
ENSG00000107372	ZFAND5	9	8.0823	-0.1574	0.05256	0.5538		0.5827
ENSG00000260244	RP11-588K22.2	4	3.0825	-0.5397	0.05256	0.5538		0.5827
ENSG00000106823	ECM2	9	2.6078	1.8165	0.05258	0.5538		0.5827
ENSG00000219023	RP3-340B19.2	6	-1.0204	0.5851	0.05261	0.5538		0.5827
ENSG00000169490	TM2D2	8	5.1885	0.1361	0.05263	0.5538		0.5827
ENSG00000149577	SIDT2	11	5.9271	0.1581	0.05263	0.5538		0.5827
ENSG00000265945	RN7SL721P	1	-0.4623	-0.5859	0.05266	0.5538		0.5827
ENSG00000168916	ZNF608	5	6.8318	-0.1681	0.05267	0.5538		0.5827
ENSG00000233901	RP11-65J3.1	9	1.9336	-0.4509	0.05271	0.5538		0.5827
ENSG00000115252	PDE1A	2	5.8141	-0.6386	0.05274	0.5538		0.5827
ENSG00000072518	MARK2	11	5.9558	-0.1142	0.0528	0.5538		0.5827
ENSG00000247970	RP11-543C4.1	14	0.4149	-0.4779	0.05281	0.5538		0.5827
ENSG00000183779	ZNF703	8	5.4371	0.3473	0.05287	0.5538		0.5827
ENSG00000137275	RIPK1	6	4.4808	0.1957	0.05287	0.5538		0.5827
ENSG00000135966	TGFBRAP1	2	5.4333	-0.1439	0.05287	0.5538		0.5827
ENSG00000259146	RP1-261D10.2	14	-0.8749	0.7704	0.05294	0.5538		0.5827
ENSG00000122958	VPS26A	10	5.6494	-0.149	0.05304	0.5538		0.5827
ENSG00000182118	FAM89A	1	3.9772	-0.4448	0.0531	0.5538		0.5827
ENSG00000111145	ELK3	12	2.7877	0.6524	0.0531	0.5538		0.5827
ENSG00000122121	XPNPEP2	X	-0.8821	1.3312	0.05312	0.5538		0.5827
ENSG00000138709	LARP1B	4	5.2454	-0.2054	0.05313	0.5538		0.5827
ENSG00000254681	PKD1P5	16	4.6875	-0.1444	0.05317	0.5538		0.5827
ENSG00000187714	SLC18A3	10	0.8433	0.6026	0.0532	0.5538		0.5827
ENSG00000173681	CXorf23	X	5.0331	-0.242	0.05322	0.5538		0.5827
ENSG00000188153	COL4A5	X	6.6158	0.1697	0.05323	0.5538		0.5827
ENSG00000101940	WDR13	X	6.5713	-0.1302	0.05325	0.5538		0.5827
ENSG00000138107	ACTR1A	10	7.8532	-0.1416	0.05326	0.5538		0.5827
ENSG00000247095	MIR210HG	11	3.6969	0.3457	0.05326	0.5538		0.5827
ENSG00000166887	VPS39	15	7.0903	-0.1354	0.05333	0.5538		0.5827
ENSG00000188316	ENO4	10	1.7713	1.0611	0.05334	0.5538		0.5827
ENSG00000169894	MUC3A	7	1.953	0.6511	0.05334	0.5538		0.5827
ENSG00000164638	SLC29A4	7	6.2055	-0.1532	0.05349	0.5538		0.5827
ENSG00000135334	AKIRIN2	6	6.4275	-0.1693	0.0535	0.5538		0.5827
ENSG00000204706	MAMDC2-AS1	9	0.3825	0.4789	0.05352	0.5538		0.5827
ENSG00000106066	CPVL	7	2.7885	0.5389	0.05356	0.5538		0.5827
ENSG00000232527	RP11-14N7.2	1	0.6966	0.7252	0.05357	0.5538		0.5827
ENSG00000100146	SOX10	22	1.5899	0.9976	0.05361	0.5538		0.5827
ENSG00000040341	STAU2	8	6.5749	-0.1713	0.05361	0.5538		0.5827
ENSG00000134548	C12orf39	12	-0.7188	0.691	0.05362	0.5538		0.5827
ENSG00000132326	PER2	2	4.4264	0.1811	0.05363	0.5538		0.5827
ENSG00000125249	RAP2A	13	6.9787	-0.2519	0.05365	0.5538		0.5827
ENSG00000130176	CNN1	19	1.3496	0.7602	0.05365	0.5538		0.5827
ENSG00000172262	ZNF131	5	5.628	-0.1893	0.05369	0.5538		0.5827
ENSG00000158296	SLC13A3	20	3.7153	-0.2442	0.05372	0.5538		0.5827
ENSG00000105928	DFNA5	7	5.143	-0.2604	0.05378	0.5538		0.5827
ENSG00000183833	MAATS1	3	4.1102	0.2649	0.05379	0.5538		0.5827
ENSG00000164236	ANKRD33B	5	2.6525	-0.5828	0.05383	0.5538		0.5827
ENSG00000145075	CCDC39	3	1.3646	0.7135	0.05385	0.5538		0.5827
ENSG00000134910	STT3A	11	6.7414	0.1226	0.05387	0.5538		0.5827
ENSG00000188566	NDOR1	9	4.9744	-0.2236	0.05387	0.5538		0.5827
ENSG00000073060	SCARB1	12	5.6815	0.1631	0.0539	0.5538		0.5827
ENSG00000164062	APEH	3	6.4779	0.1602	0.05393	0.5538		0.5827
ENSG00000162931	TRIM17	1	0.5387	0.6898	0.05397	0.5538		0.5827
ENSG00000079432	CIC	19	7.857	0.1371	0.05398	0.5538		0.5827
ENSG00000173611	SCAI	9	6.4067	-0.1608	0.05398	0.5538		0.5827
ENSG00000232445	RP11-132A1.4	7	-0.3644	2.4706	0.05402	0.5538		0.5827
ENSG00000147400	CETN2	X	5.7612	0.2104	0.05406	0.5538		0.5827
ENSG00000169371	SNUPN	15	3.8094	0.2259	0.05407	0.5538		0.5827
ENSG00000100129	EIF3L	22	8.9033	-0.1245	0.05412	0.5538		0.5827
ENSG00000164190	NIPBL	5	6.6152	-0.1681	0.05417	0.5538		0.5827
ENSG00000256968	SNRPEP2	9	-1.215	0.6144	0.05418	0.5538		0.5827
ENSG00000189350	FAM179A	2	0.011	0.8817	0.05427	0.5538		0.5827
ENSG00000039139	DNAH5	5	1.8704	0.5935	0.05428	0.5538		0.5827
ENSG00000041982	TNC	9	8.8324	0.7975	0.05429	0.5538		0.5827
ENSG00000040933	INPP4A	2	6.8555	-0.1661	0.05435	0.5538		0.5827
ENSG00000111832	RWDD1	6	5.3401	-0.1328	0.05438	0.5538		0.5827
ENSG00000108448	TRIM16L	17	3.4857	-0.3132	0.0544	0.5538		0.5827
ENSG00000267121	CTD-2020K17.1	17	1.443	0.5334	0.05441	0.5538		0.5827
ENSG00000102678	FGF9	13	3.9226	-0.2172	0.05443	0.5538		0.5827
ENSG00000085644	ZNF213	16	5.9964	-0.1857	0.05444	0.5538		0.5827
ENSG00000142599	RERE	1	7.7376	-0.1173	0.05445	0.5538		0.5827
ENSG00000238142	RP11-108M9.4	1	-1.4212	0.6616	0.05445	0.5538		0.5827
ENSG00000068831	RASGRP2	11	3.8815	0.309	0.05446	0.5538		0.5827
ENSG00000100994	PYGB	20	8.0589	-0.1497	0.05454	0.5538		0.5827
ENSG00000204282	TNRC6C-AS1	17	-0.3082	1.357	0.05454	0.5538		0.5827
ENSG00000134333	LDHA	11	5.9959	0.3018	0.05454	0.5538		0.5827
ENSG00000143320	CRABP2	1	5.2811	0.7385	0.05457	0.5538		0.5827
ENSG00000127527	EPS15L1	19	6.1521	-0.173	0.05461	0.5538		0.5827
ENSG00000153157	SYCP2L	6	1.9806	-0.3968	0.05465	0.5538		0.5827
ENSG00000185477	GPRIN3	4	5.0581	-0.2886	0.05468	0.5538		0.5827
ENSG00000071073	MGAT4A	2	5.273	0.217	0.05468	0.5538		0.5827
ENSG00000263470	RP11-160O5.1	17	-0.7374	0.6293	0.05474	0.5538		0.5827
ENSG00000123200	ZC3H13	13	7.3507	-0.1247	0.05477	0.5538		0.5827
ENSG00000271020	RP11-10C24.1	3	-1.1026	0.5723	0.0548	0.5538		0.5827
ENSG00000164197	RNF180	5	3.6646	-0.2722	0.05481	0.5538		0.5827
ENSG00000139579	NABP2	12	5.567	-0.1701	0.05489	0.5538		0.5827
ENSG00000034533	ASTE1	3	1.6257	0.4347	0.0549	0.5538		0.5827
ENSG00000221870	TMEM257	X	1.5711	-0.4037	0.05493	0.5538		0.5827
ENSG00000198846	TOX	8	6.1029	-0.2762	0.05494	0.5538		0.5827
ENSG00000204444	APOM	6	1.9406	0.6079	0.05495	0.5538		0.5827
ENSG00000114857	NKTR	3	7.9217	-0.171	0.05495	0.5538		0.5827
ENSG00000173011	TADA2B	4	5.423	-0.1489	0.05497	0.5538		0.5827
ENSG00000152495	CAMK4	5	6.2434	-0.2295	0.05497	0.5538		0.5827
ENSG00000183287	CCBE1	18	1.5698	0.4352	0.05509	0.5538		0.5827
ENSG00000103034	NDRG4	16	8.9063	0.1315	0.05515	0.5538		0.5827
ENSG00000106615	RHEB	7	6.8298	-0.461	0.05516	0.5538		0.5827
ENSG00000226853	AC010894.3	2	0.537	-0.4539	0.05519	0.5538		0.5827
ENSG00000012779	ALOX5	10	-1.1111	1.0609	0.05519	0.5538		0.5827
ENSG00000264107	RP11-848P1.5	17	0.6734	0.4685	0.05522	0.5538		0.5827
ENSG00000271993	RP11-285J16.1	3	-0.4591	0.5344	0.05526	0.5538		0.5827
ENSG00000214562	NUTM2D	10	1.4835	0.342	0.05527	0.5538		0.5827
ENSG00000077080	ACTL6B	7	5.9736	-0.2059	0.05528	0.5538		0.5827
ENSG00000073350	LLGL2	17	1.871	1.1688	0.05529	0.5538		0.5827
ENSG00000224376	AC017104.6	2	-0.2231	-0.5136	0.05537	0.5538		0.5827
ENSG00000135929	CYP27A1	2	3.471	0.42	0.05545	0.5538		0.5827
ENSG00000132155	RAF1	3	7.3466	-0.1349	0.05548	0.5538		0.5827
ENSG00000196459	TRAPPC2	X	4.4258	-0.1889	0.05551	0.5538		0.5827
ENSG00000268220	RP11-379K17.12	3	-1.7006	-0.8287	0.05552	0.5538		0.5827
ENSG00000187479	C11orf96	11	4.9958	-0.4264	0.05553	0.5538		0.5827
ENSG00000163875	MEAF6	1	6.7562	-0.1571	0.05553	0.5538		0.5827
ENSG00000184178	SCFD2	4	4.3676	-0.2211	0.05558	0.5538		0.5827
[truncated: 18,063 more rows]

## Sheet: pilot_study
gene_id	gene_name	chr	logCPM	logFC	PValue	FDR	FDR_chr21	FDR_non21
ENSG00000125503	PPP1R12C	19	5.8901	3.382	2.667e-08	0.0005546		0.0005485
ENSG00000183323	CCDC125	5	2.0005	2.4685	2.093e-07	0.002177		0.002153
ENSG00000171772	SYCE1	10	0.0939	-2.9188	3.203e-07	0.00222		0.002196
ENSG00000156253	RWDD2B	21	1.8227	6.0574	6.91e-07	0.002976	0.0001582
ENSG00000026508	CD44	11	5.3838	1.7557	7.155e-07	0.002976		0.003597
ENSG00000247516	MIR4458HG	5	0.1214	4.5632	8.744e-07	0.003031		0.003597
ENSG00000221869	CEBPD	8	4.058	2.5076	1.162e-06	0.003451		0.003945
ENSG00000177575	CD163	12	-0.7919	3.5792	1.343e-06	0.00349		0.003945
ENSG00000169189	NSMCE1	16	4.4252	1.0906	1.86e-06	0.004201		0.004617
ENSG00000101166	SLMO2	20	4.5621	0.8098	2.02e-06	0.004201		0.004617
ENSG00000155304	HSPA13	21	6.9621	0.9758	2.88e-06	0.005014	0.0003298
ENSG00000104812	GYS1	19	6.2765	1.2525	2.906e-06	0.005014		0.005861
ENSG00000148386	LCN9	9	-0.1206	-3.4688	3.134e-06	0.005014		0.005861
ENSG00000141959	PFKL	21	7.9467	1.0986	4.8e-06	0.00713	0.0003664
ENSG00000102144	PGK1	X	9.0865	1.2701	6.781e-06	0.009023		0.01098
ENSG00000215039	CD27-AS1	12	2.8108	1.4419	6.942e-06	0.009023		0.01098
ENSG00000186866	POFUT2	21	5.9456	0.9929	8.733e-06	0.00991	0.0005
ENSG00000079689	SCGN	6	4.7539	-2.9964	9.099e-06	0.00991		0.01167
ENSG00000111640	GAPDH	12	11.2065	1.3637	9.658e-06	0.00991		0.01167
ENSG00000114023	FAM162A	3	6.4642	1.395	1.019e-05	0.00991		0.01167
ENSG00000253641	RP11-981G7.2	8	2.8304	-1.4393	1.062e-05	0.00991		0.01167
ENSG00000142765	SYTL1	1	1.1641	1.7363	1.101e-05	0.00991		0.01167
ENSG00000072310	SREBF1	17	5.8683	1.0574	1.117e-05	0.00991		0.01167
ENSG00000099194	SCD	10	10.546	1.9906	1.17e-05	0.00991		0.01167
ENSG00000142733	MAP3K6	1	3.5932	1.0297	1.191e-05	0.00991		0.01167
ENSG00000184905	TCEAL2	X	5.4905	2.9053	1.316e-05	0.01052		0.0123
ENSG00000183258	DDX41	5	6.2775	0.588	1.439e-05	0.01109		0.01287
ENSG00000154654	NCAM2	21	6.5524	1.2186	1.645e-05	0.01138	0.0005463
ENSG00000159228	CBR1	21	5.576	2.0888	1.67e-05	0.01138	0.0005463
ENSG00000205670	SMIM11	21	4.8808	0.7419	1.676e-05	0.01138	0.0005463
ENSG00000141526	SLC16A3	17	5.394	2.0779	1.696e-05	0.01138		0.01454
ENSG00000114268	PFKFB4	3	6.4299	1.4401	1.893e-05	0.01205		0.01557
ENSG00000159200	RCAN1	21	6.2054	0.7904	1.912e-05	0.01205	0.0005463
ENSG00000116133	DHCR24	1	6.2326	1.0808	2.01e-05	0.01227		0.01562
ENSG00000174840	PDE12	3	4.8759	0.6832	2.064e-05	0.01227		0.01562
ENSG00000069399	BCL3	19	2.4371	1.3592	2.126e-05	0.01228		0.01562
ENSG00000154723	ATP5J	21	6.0656	0.6372	2.333e-05	0.01269	0.0005463
ENSG00000158042	MRPL17	11	5.0985	0.9153	2.37e-05	0.01269		0.01667
ENSG00000182093	WRB	21	6.2219	0.8067	2.485e-05	0.01269	0.0005463
ENSG00000167772	ANGPTL4	19	6.5011	3.186	2.537e-05	0.01269		0.01667
ENSG00000164651	SP8	7	4.1356	-1.5271	2.587e-05	0.01269		0.01667
ENSG00000228232	GAPDHP1	X	2.0618	1.3864	2.594e-05	0.01269		0.01667
ENSG00000156239	N6AMT1	21	4.6962	0.6477	2.624e-05	0.01269	0.0005463
ENSG00000271369	RP11-350D17.3	11	1.9535	-1.0279	3.074e-05	0.01453		0.01916
ENSG00000142185	TRPM2	21	2.6827	3.7512	3.468e-05	0.01603	0.0006618
ENSG00000074410	CA12	15	7.7953	1.8586	3.783e-05	0.01625		0.02143
ENSG00000213672	NCKIPSD	3	4.9631	0.7444	3.915e-05	0.01625		0.02143
ENSG00000160194	NDUFV3	21	5.6845	0.6161	3.97e-05	0.01625	0.0006789
ENSG00000176171	BNIP3	10	7.2431	1.0955	3.982e-05	0.01625		0.02143
ENSG00000114480	GBE1	3	5.5868	1.6107	4.001e-05	0.01625		0.02143
ENSG00000166415	WDR72	15	1.3526	-1.5985	4.033e-05	0.01625		0.02143
ENSG00000175832	ETV4	17	2.9848	1.5679	4.064e-05	0.01625		0.02143
ENSG00000143333	RGS16	1	3.6836	0.9922	4.277e-05	0.01678		0.02199
ENSG00000157538	DSCR3	21	6.1414	0.5195	4.56e-05	0.01687	0.0006789
ENSG00000273492	AP000230.1	21	2.125	1.148	4.657e-05	0.01687	0.0006789
ENSG00000109846	CRYAB	11	7.989	2.3703	4.686e-05	0.01687		0.02261
ENSG00000185022	MAFF	22	3.4235	1.7297	4.74e-05	0.01687		0.02261
ENSG00000159110	IFNAR2	21	4.8722	0.6491	4.744e-05	0.01687	0.0006789
ENSG00000112715	VEGFA	6	9.4486	1.8546	4.796e-05	0.01687		0.02261
ENSG00000266405	CBX3P2	18	0.2079	1.4364	4.913e-05	0.01687		0.02261
ENSG00000188483	IER5L	9	3.9698	1.1517	4.948e-05	0.01687		0.02261
ENSG00000167077	MEI1	22	-0.1536	1.7814	5.108e-05	0.01713		0.02284
ENSG00000175197	DDIT3	12	5.9155	1.354	5.514e-05	0.01792		0.02413
ENSG00000256073	C21orf119	21	1.0027	2.0774	5.516e-05	0.01792	0.0007216
ENSG00000107317	PTGDS	9	5.7391	1.7733	5.886e-05	0.01856		0.02443
ENSG00000185272	RBM11	21	1.7143	1.1427	5.907e-05	0.01856	0.0007216
ENSG00000238197	PAXBP1-AS1	21	3.6571	0.7262	5.987e-05	0.01856	0.0007216
ENSG00000263053	RP11-1055B8.6	17	1.6881	-1.6113	6.068e-05	0.01856		0.02443
ENSG00000255983	RP11-1038A11.1	12	-0.6381	-2.26	6.172e-05	0.01859		0.02443
ENSG00000135766	EGLN1	1	6.8446	0.692	6.502e-05	0.01859		0.02443
ENSG00000108439	PNPO	17	3.5069	2.035	6.583e-05	0.01859		0.02443
ENSG00000224020	MIR181A2HG	9	0.2242	-1.9005	6.681e-05	0.01859		0.02443
ENSG00000250979	RP11-656G20.1	8	-0.2077	-4.0403	6.747e-05	0.01859		0.02443
ENSG00000133710	SPINK5	5	5.0517	-1.0406	6.784e-05	0.01859		0.02443
ENSG00000077616	NAALAD2	11	3.8163	-1.5354	6.879e-05	0.01859		0.02443
ENSG00000259610	RP11-499F3.1	15	-0.4849	-2.178	6.94e-05	0.01859		0.02443
ENSG00000229967	RP11-366F6.2	X	0.9532	-2.0059	7.302e-05	0.01859		0.02443
ENSG00000075426	FOSL2	2	6.7787	1.9556	7.528e-05	0.01859		0.02443
ENSG00000125046	SSUH2	3	-0.4054	-2.1412	7.616e-05	0.01859		0.02443
ENSG00000186352	ANKRD37	4	3.1337	1.4438	7.655e-05	0.01859		0.02443
ENSG00000174080	CTSF	11	5.0418	1.4235	7.693e-05	0.01859		0.02443
ENSG00000185904	LINC00839	10	2.7925	1.1954	7.718e-05	0.01859		0.02443
ENSG00000119737	GPR75	2	2.7703	0.7803	7.726e-05	0.01859		0.02443
ENSG00000272371	RP11-25O10.2	1	-0.8503	-1.9723	7.747e-05	0.01859		0.02443
ENSG00000234494	AC003665.1	17	0.2687	1.2964	7.968e-05	0.01859		0.02443
ENSG00000155380	SLC16A1	1	6.8747	0.9175	7.98e-05	0.01859		0.02443
ENSG00000154719	MRPL39	21	4.4863	0.5779	8.186e-05	0.01859	0.0007919
ENSG00000142207	URB1	21	6.2335	0.549	8.232e-05	0.01859	0.0007919
ENSG00000059804	SLC2A3	12	6.3992	1.1712	8.254e-05	0.01859		0.02443
ENSG00000183255	PTTG1IP	21	7.4171	0.5979	8.429e-05	0.01859	0.0007919
ENSG00000226784	PGAM4	X	-1.1752	1.4008	8.475e-05	0.01859		0.02443
ENSG00000125629	INSIG2	2	5.744	1.1991	8.532e-05	0.01859		0.02443
ENSG00000160213	CSTB	21	6.1459	0.9904	8.542e-05	0.01859	0.0007919
ENSG00000011478	QPCTL	19	3.3163	0.9587	8.572e-05	0.01859		0.02443
ENSG00000159128	IFNGR2	21	5.6127	0.6938	8.665e-05	0.01859	0.0007919
ENSG00000130066	SAT1	X	5.7595	0.7958	8.666e-05	0.01859		0.02443
ENSG00000148175	STOM	9	3.6404	1.4753	8.672e-05	0.01859		0.02443
ENSG00000160221	C21orf33	21	6.2893	0.6436	9.084e-05	0.01899	0.0007919
ENSG00000149925	ALDOA	16	9.3307	1.0385	9.108e-05	0.01899		0.02531
ENSG00000270164	AC006129.4	19	-1.0604	2.8268	9.261e-05	0.01899		0.0254
ENSG00000142168	SOD1	21	7.3498	0.9788	9.264e-05	0.01899	0.0007919
ENSG00000241945	PWP2	21	5.1691	0.6299	9.336e-05	0.01899	0.0007919
ENSG00000118804	FAM47E-STBD1	4	0.4737	1.4304	9.405e-05	0.01899		0.02545
ENSG00000198865	CCDC152	5	1.05	1.7437	9.623e-05	0.01924		0.02554
ENSG00000134278	SPIRE1	18	7.6022	0.6699	9.951e-05	0.01954		0.02554
ENSG00000171314	PGAM1	10	6.4265	1.1065	9.958e-05	0.01954		0.02554
ENSG00000167536	DHRS13	17	5.4393	0.7932	0.000101	0.01962		0.02554
ENSG00000184900	SUMO3	21	6.932	0.8368	0.000102	0.01962	0.0008339
ENSG00000106546	AHR	7	4.3516	1.3448	0.0001028	0.01962		0.02554
ENSG00000159450	TCHH	1	1.6801	-1.9472	0.0001061	0.01997		0.02554
ENSG00000108984	MAP2K6	17	4.5218	-0.8965	0.000108	0.01997		0.02554
ENSG00000259692	RP11-499F3.2	15	-0.4633	-2.1445	0.0001084	0.01997		0.02554
ENSG00000158169	FANCC	9	4.2063	-0.6323	0.0001094	0.01997		0.02554
ENSG00000256417	RP11-1038A11.3	12	0.0678	-2.177	0.0001095	0.01997		0.02554
ENSG00000120458	MSANTD2	11	4.2805	-0.609	0.0001107	0.01998		0.02554
ENSG00000137496	IL18BP	11	4.0794	-0.8873	0.0001114	0.01998		0.02554
ENSG00000006652	IFRD1	7	6.3308	0.6226	0.0001132	0.01998		0.02554
ENSG00000077238	IL4R	16	2.2012	2.7238	0.0001146	0.01998		0.02554
ENSG00000141580	WDR45B	17	7.0898	0.6253	0.0001149	0.01998		0.02554
ENSG00000111674	ENO2	12	9.7799	1.2763	0.0001153	0.01998		0.02554
ENSG00000101160	CTSZ	20	1.8257	2.0249	0.0001198	0.02059		0.02554
ENSG00000116016	EPAS1	2	4.4841	2.8157	0.0001211	0.02065		0.02554
ENSG00000173281	PPP1R3B	8	3.573	1.3727	0.0001235	0.02079		0.02554
ENSG00000075407	ZNF37A	10	5.9624	-1.0825	0.0001246	0.02079		0.02554
ENSG00000144355	DLX1	2	5.7952	-4.0211	0.0001271	0.02079		0.02554
ENSG00000133392	MYH11	16	1.4497	2.711	0.000128	0.02079		0.02554
ENSG00000159267	HLCS	21	5.0707	0.499	0.0001281	0.02079	0.001012
ENSG00000164849	GPR146	7	1.7969	1.3613	0.0001282	0.02079		0.02554
ENSG00000124160	NCOA5	20	5.6045	-0.9847	0.0001294	0.02079		0.02554
ENSG00000196963	PCDHB16	5	2.7944	-1.3	0.000131	0.02079		0.02554
ENSG00000142188	TMEM50B	21	5.7697	0.9532	0.0001326	0.02079	0.001012
ENSG00000079739	PGM1	1	5.5414	0.7512	0.0001347	0.02079		0.02554
ENSG00000171282	RP11-1055B8.7	17	6.7327	-1.1243	0.0001349	0.02079		0.02554
ENSG00000073849	ST6GAL1	3	4.7082	-0.9169	0.0001351	0.02079		0.02554
ENSG00000224660	SH3BP5-AS1	3	4.4297	-0.9814	0.0001393	0.02079		0.02554
ENSG00000117394	SLC2A1	1	6.9284	1.5583	0.0001396	0.02079		0.02554
ENSG00000148019	CEP78	9	6.1205	-0.5905	0.0001397	0.02079		0.02554
ENSG00000237476	XXbac-B135H6.15	22	-1.8218	1.4011	0.0001405	0.02079		0.02554
ENSG00000198517	MAFK	7	3.5829	0.7878	0.0001405	0.02079		0.02554
ENSG00000267194	RP1-193H18.2	17	3.8938	-0.8809	0.0001415	0.02079		0.02554
ENSG00000224014	RP11-488L18.6	1	-0.6802	-1.2202	0.0001416	0.02079		0.02554
ENSG00000270248	CTC-471J1.10	19	-0.6629	-1.3471	0.0001442	0.02079		0.02554
ENSG00000259445	RP11-276M12.1	15	0.0283	-2.6301	0.0001447	0.02079		0.02554
ENSG00000024422	EHD2	19	3.5888	1.4917	0.0001468	0.02079		0.02554
ENSG00000257225	RP11-328C8.4	12	-0.4312	-1.9141	0.0001486	0.02079		0.02554
ENSG00000164080	RAD54L2	3	6.4386	-0.7997	0.0001497	0.02079		0.02554
ENSG00000161980	POLR3K	16	2.9579	1.196	0.0001499	0.02079		0.02554
ENSG00000060138	YBX3	12	5.7986	0.9063	0.0001503	0.02079		0.02554
ENSG00000261624	RP5-914M6.1	7	-0.5691	-1.552	0.0001531	0.02079		0.02554
ENSG00000044574	HSPA5	9	9.3173	1.1898	0.0001534	0.02079		0.02554
ENSG00000103507	BCKDK	16	5.4775	0.6612	0.0001537	0.02079		0.02554
ENSG00000135245	HILPDA	7	6.0116	2.0884	0.0001546	0.02079		0.02554
ENSG00000253366	RP11-589F5.4	5	-1.73	-2.3822	0.0001551	0.02079		0.02554
ENSG00000203819	HIST2H2BC	1	0.2964	-1.4176	0.0001559	0.02079		0.02554
ENSG00000108691	CCL2	17	1.4012	1.9232	0.0001563	0.02079		0.02554
ENSG00000128284	APOL3	22	-1.1806	1.8441	0.0001568	0.02079		0.02554
ENSG00000159079	C21orf59	21	4.577	0.7944	0.0001574	0.02079	0.001145
ENSG00000179583	CIITA	16	0.6652	2.5184	0.0001584	0.02079		0.02554
ENSG00000260672	RP11-1006G14.1	15	-0.089	-1.3188	0.000159	0.02079		0.02554
ENSG00000160209	PDXK	21	8.2856	1.0386	0.0001616	0.02098	0.001145
ENSG00000267767	CTC-523E23.4	19	1.9165	-2.8572	0.0001633	0.02098		0.02581
ENSG00000264107	RP11-848P1.5	17	-0.2938	1.1138	0.0001638	0.02098		0.02581
ENSG00000084453	SLCO1A2	12	3.3526	-2.2055	0.0001644	0.02098		0.02581
ENSG00000185436	IFNLR1	1	0.8599	1.1785	0.0001677	0.02127		0.02602
ENSG00000243646	IL10RB	21	3.3383	0.6466	0.0001696	0.0213	0.001145
ENSG00000142156	COL6A1	21	8.0919	0.7031	0.00017	0.0213	0.001145
ENSG00000128606	LRRC17	7	3.4327	-1.3127	0.0001718	0.02139		0.02602
ENSG00000242020	RN7SL68P	5	-0.7546	-1.3569	0.0001728	0.02139		0.02602
ENSG00000106565	TMEM176B	7	0.7477	1.668	0.0001745	0.02142		0.02602
ENSG00000234985	RP11-3L10.3	7	-1.5337	-1.955	0.000177	0.02142		0.02602
ENSG00000123992	DNPEP	2	5.1442	0.5691	0.0001775	0.02142		0.02602
ENSG00000213693	SEC14L1P1	11	0.4462	-1.817	0.0001778	0.02142		0.02602
ENSG00000134107	BHLHE40	3	6.1039	1.7424	0.0001782	0.02142		0.02602
ENSG00000111669	TPI1	12	8.2897	0.8625	0.0001795	0.02146		0.02602
ENSG00000226549	SCDP1	17	-0.3725	1.9608	0.0001839	0.02169		0.02602
ENSG00000184441	AP001062.7	21	4.2682	1.093	0.0001889	0.02169	0.001232
ENSG00000101255	TRIB3	20	5.0239	0.9711	0.000189	0.02169		0.02602
ENSG00000264112	RP11-159D12.2	17	5.4344	-0.8064	0.0001891	0.02169		0.02602
ENSG00000180447	GAS1	9	3.5464	-2.1437	0.0001905	0.02169		0.02602
ENSG00000131015	ULBP2	6	0.2851	1.1303	0.0001907	0.02169		0.02602
ENSG00000180592	SKIDA1	10	4.0032	-1.9001	0.000191	0.02169		0.02602
ENSG00000091542	ALKBH5	17	7.1315	0.5556	0.0001913	0.02169		0.02602
ENSG00000217236	SP9	2	4.5888	-3.5722	0.0001921	0.02169		0.02602
ENSG00000175564	UCP3	11	2.4438	-1.0636	0.0001928	0.02169		0.02602
ENSG00000143878	RHOB	2	6.9546	0.6272	0.000193	0.02169		0.02602
ENSG00000269235	HCCAT3	19	-0.233	-1.3697	0.0001954	0.02178		0.02602
ENSG00000162944	RFTN2	2	4.5394	-0.6577	0.0001973	0.02178		0.02602
ENSG00000006377	DLX6	7	4.1943	-3.7299	0.0001977	0.02178		0.02602
ENSG00000243927	MRPS6	21	5.1415	0.7764	0.0001989	0.02178	0.001232
ENSG00000224790	AP000704.5	21	0.725	1.3987	0.000199	0.02178	0.001232
ENSG00000128510	CPA4	7	0.6282	1.5287	0.0002013	0.02192		0.02602
ENSG00000244945	RP11-1379J22.2	5	-0.5532	-1.8926	0.0002023	0.02192		0.02602
ENSG00000162772	ATF3	1	4.4866	1.0177	0.0002047	0.02194		0.02602
ENSG00000229743	LINC01159	2	1.7117	-0.9803	0.0002064	0.02194		0.02602
ENSG00000231453	AC018470.4	2	1.9634	-3.9624	0.0002078	0.02194		0.02602
ENSG00000185950	IRS2	13	6.9915	0.6161	0.0002091	0.02194		0.02602
ENSG00000269994	RP11-276H19.2	9	3.7696	-1.0921	0.0002094	0.02194		0.02602
ENSG00000145293	ENOPH1	4	6.5705	0.4898	0.0002097	0.02194		0.02602
ENSG00000156515	HK1	10	8.3746	0.7793	0.0002115	0.02194		0.02602
ENSG00000214402	LCNL1	9	2.9019	1.4854	0.0002125	0.02194		0.02602
ENSG00000186056	MATN1-AS1	1	0.23	1.5295	0.000214	0.02194		0.02602
ENSG00000188522	FAM83G	17	2.5544	1.7458	0.0002151	0.02194		0.02602
ENSG00000144535	DIS3L2	2	5.2849	-0.4773	0.0002152	0.02194		0.02602
ENSG00000010278	CD9	12	6.1228	2.1885	0.0002167	0.02194		0.02602
ENSG00000178665	ZNF713	7	4.6533	-0.7951	0.0002168	0.02194		0.02602
ENSG00000197930	ERO1L	14	6.8461	1.1278	0.0002174	0.02194		0.02602
ENSG00000263809	RP11-849F2.7	17	1.7801	-0.925	0.0002183	0.02194		0.02602
ENSG00000205038	PKHD1L1	8	-0.6414	-2.3671	0.0002247	0.02231		0.02602
ENSG00000160218	TRAPPC10	21	6.3866	0.5123	0.0002252	0.02231	0.001357
ENSG00000269779	CTD-2542C24.2	19	-0.9581	-1.6481	0.0002262	0.02231		0.02602
ENSG00000187838	TMEM256-PLSCR3	17	0.318	-0.9698	0.000228	0.02231		0.02602
ENSG00000169962	TAS1R3	1	0.4877	-1.7856	0.00023	0.02231		0.02602
ENSG00000152954	NRSN1	6	6.3215	1.0991	0.0002308	0.02231		0.02602
ENSG00000128590	DNAJB9	7	5.4383	1.1508	0.0002317	0.02231		0.02602
ENSG00000156398	SFXN2	10	3.2954	-1.4943	0.0002327	0.02231		0.02602
ENSG00000196968	FUT11	10	6.2773	1.0414	0.0002335	0.02231		0.02602
ENSG00000196890	HIST3H2BB	1	-1.0316	2.0598	0.0002337	0.02231		0.02602
ENSG00000182095	TNRC18	7	8.4321	-0.6668	0.0002341	0.02231		0.02602
ENSG00000122884	P4HA1	10	7.3667	0.9544	0.000236	0.02231		0.02602
ENSG00000100219	XBP1	22	5.9068	0.7734	0.000237	0.02231		0.02602
ENSG00000102119	EMD	X	5.6744	0.4897	0.0002386	0.02231		0.02602
ENSG00000148926	ADM	11	5.5992	2.0491	0.0002395	0.02231		0.02602
ENSG00000004848	ARX	X	5.3666	-3.6031	0.0002422	0.02231		0.02602
ENSG00000154645	CHODL	21	3.6995	1.1049	0.0002426	0.02231	0.001424
ENSG00000004799	PDK4	7	3.6121	1.4426	0.0002429	0.02231		0.02602
ENSG00000232586	RP11-46A10.4	1	1.7957	-0.8172	0.0002437	0.02231		0.02602
ENSG00000145050	MANF	3	5.2287	0.8387	0.0002444	0.02231		0.02602
ENSG00000147481	SNTG1	8	4.0962	-1.6225	0.0002446	0.02231		0.02602
ENSG00000114126	TFDP2	3	6.0576	-0.8316	0.0002476	0.02248		0.02602
ENSG00000254396	RP11-56F10.3	9	-1.1857	-1.1076	0.000249	0.02251		0.02602
ENSG00000005339	CREBBP	16	7.8701	-0.7063	0.0002525	0.02252		0.02602
ENSG00000134138	MEIS2	15	7.4596	-4.306	0.0002528	0.02252		0.02602
ENSG00000116560	SFPQ	1	8.3432	-0.9685	0.0002552	0.02252		0.02602
ENSG00000164938	TP53INP1	8	5.5434	-0.9771	0.0002557	0.02252		0.02602
ENSG00000129158	SERGEF	11	4.5351	0.8144	0.0002561	0.02252		0.02602
ENSG00000165389	SPTSSA	14	4.6226	1.199	0.0002571	0.02252		0.02602
ENSG00000150961	SEC24D	4	5.1358	0.7462	0.0002579	0.02252		0.02602
ENSG00000105835	NAMPT	7	6.0638	1.1642	0.0002584	0.02252		0.02602
ENSG00000152217	SETBP1	18	7.371	-1.0655	0.0002604	0.02252		0.02602
ENSG00000128271	ADORA2A	22	1.3396	-1.0849	0.0002611	0.02252		0.02602
ENSG00000146426	TIAM2	6	4.7348	-2.164	0.0002639	0.02252		0.02602
ENSG00000107960	OBFC1	10	3.5735	0.8822	0.0002645	0.02252		0.02602
ENSG00000234616	JRK	8	5.6242	-0.6383	0.0002662	0.02252		0.02602
ENSG00000170579	DLGAP1	18	6.129	-1.0802	0.0002708	0.02252		0.02602
ENSG00000254061	RP11-359B20.1	8	-1.9191	-1.2897	0.0002722	0.02252		0.02602
ENSG00000147862	NFIB	9	7.7339	-1.3327	0.0002724	0.02252		0.02602
ENSG00000138172	CALHM2	10	0.5159	1.614	0.0002744	0.02252		0.02602
ENSG00000185624	P4HB	17	7.8344	0.5721	0.0002754	0.02252		0.02602
ENSG00000270127	RP11-526I2.5	15	1.6942	-0.9146	0.0002756	0.02252		0.02602
ENSG00000074800	ENO1	1	9.8672	1.0598	0.0002762	0.02252		0.02602
ENSG00000001630	CYP51A1	7	3.2576	0.7408	0.0002763	0.02252		0.02602
ENSG00000185808	PIGP	21	4.3724	0.744	0.0002764	0.02252	0.001582
ENSG00000113916	BCL6	3	5.6864	1.2923	0.0002777	0.02252		0.02602
ENSG00000236017	ASMTL-AS1	X	2.886	-0.6951	0.0002781	0.02252		0.02602
ENSG00000100234	TIMP3	22	6.6965	1.0617	0.00028	0.02252		0.02602
ENSG00000132780	NASP	1	7.0668	-0.6272	0.0002803	0.02252		0.02602
ENSG00000161981	SNRNP25	16	4.3053	1.0824	0.0002809	0.02252		0.02602
ENSG00000105220	GPI	19	8.6243	1.0643	0.0002814	0.02252		0.02602
ENSG00000264215	RP11-283C24.1	17	-1.3063	1.4693	0.0002836	0.02252		0.02602
ENSG00000105880	DLX5	7	4.6544	-4.281	0.0002874	0.02252		0.02602
ENSG00000256463	SALL3	18	4.5452	-2.1083	0.0002926	0.02252		0.02602
ENSG00000257621	RP11-349A22.5	14	5.757	-0.8754	0.0002932	0.02252		0.02602
ENSG00000160310	PRMT2	21	8.0648	0.5406	0.0002934	0.02252	0.001639
ENSG00000229191	RP11-168O16.1	1	3.319	1.1191	0.0002937	0.02252		0.02602
ENSG00000250982	RP11-159J3.1	16	-0.191	1.3503	0.0002937	0.02252		0.02602
ENSG00000236871	LINC00106	X	2.2512	-0.7619	0.0002953	0.02252		0.02602
ENSG00000264098	CTD-2350C19.1	17	2.6177	-1.372	0.0002959	0.02252		0.02602
ENSG00000178026	FAM211B	22	3.5852	0.5935	0.000296	0.02252		0.02602
ENSG00000198719	DLL1	6	4.3995	-2.084	0.0002975	0.02252		0.02602
ENSG00000131473	ACLY	17	7.9682	0.5234	0.000298	0.02252		0.02602
ENSG00000184677	ZBTB40	1	5.9442	-0.54	0.0002997	0.02252		0.02602
ENSG00000135315	KIAA1009	6	4.3975	-0.6364	0.0002999	0.02252		0.02602
ENSG00000139370	SLC15A4	12	5.3896	0.9636	0.0003	0.02252		0.02602
ENSG00000073150	PANX2	22	4.7301	0.9556	0.0003008	0.02252		0.02602
ENSG00000254602	AP000662.4	11	2.1796	-0.9141	0.0003023	0.02252		0.02602
ENSG00000010610	CD4	12	0.7963	2.4521	0.0003032	0.02252		0.02602
ENSG00000241859	KALP	Y	2.2295	-0.8802	0.0003041	0.02252		0.02602
ENSG00000007372	PAX6	11	6.0047	-1.9539	0.0003049	0.02252		0.02602
ENSG00000162433	AK4	1	6.3458	0.9138	0.0003056	0.02252		0.02602
ENSG00000100154	TTC28	22	7.4977	-0.7213	0.000306	0.02252		0.02602
ENSG00000255389	C6orf3	6	4.6753	-0.9505	0.0003063	0.02252		0.02602
ENSG00000268362	CTD-2017D11.1	19	3.8453	-1.0302	0.0003069	0.02252		0.02602
ENSG00000232931	LINC00342	2	4.7336	-0.8002	0.0003071	0.02252		0.02602
ENSG00000116883	RP11-268J15.5	1	3.5868	0.9906	0.0003084	0.02252		0.02602
ENSG00000186076	RP11-887P2.3	12	0.6344	1.3215	0.0003087	0.02252		0.02602
ENSG00000273001	RP11-118K6.3	10	1.5318	1.0581	0.0003111	0.02262		0.02611
ENSG00000230922	RP4-753M9.1	22	1.1967	-2.0155	0.000313	0.02268		0.02615
ENSG00000139718	SETD1B	12	5.9327	-0.7713	0.0003149	0.02269		0.02615
ENSG00000152520	PAN3	13	5.2078	-0.6969	0.0003153	0.02269		0.02615
ENSG00000231764	DLX6-AS1	7	8.9259	-4.9336	0.0003189	0.0228		0.02625
ENSG00000150477	KIAA1328	18	4.3445	-0.8635	0.000319	0.0228		0.02625
ENSG00000121769	FABP3	1	2.6723	2.3858	0.000321	0.02286		0.0263
ENSG00000173442	EHBP1L1	11	4.5346	-0.9884	0.0003238	0.02296		0.02637
ENSG00000134330	IAH1	2	3.6174	2.629	0.0003249	0.02296		0.02637
ENSG00000008311	AASS	7	5.0469	-0.5458	0.0003257	0.02296		0.02637
ENSG00000142197	DOPEY2	21	6.2359	0.5883	0.0003294	0.02297	0.001759
ENSG00000198821	CD247	1	0.8851	1.6096	0.0003294	0.02297		0.02652
ENSG00000157617	C2CD2	21	5.4466	0.9988	0.0003304	0.02297	0.001759
ENSG00000105643	ARRDC2	19	3.13	1.3802	0.000331	0.02297		0.02652
ENSG00000261451	RP11-981G7.1	8	3.2855	-1.5638	0.0003313	0.02297		0.02652
ENSG00000177335	C8orf31	8	0.1464	-1.7224	0.0003342	0.02309		0.02664
ENSG00000186185	KIF18B	17	2.1807	-3.3913	0.0003375	0.02324		0.0268
ENSG00000072954	TMEM38A	19	4.5069	0.7651	0.0003387	0.02325		0.0268
ENSG00000226383	AC093375.1	2	2.0951	-1.2457	0.000341	0.02333		0.02687
ENSG00000230124	RP5-1180C10.2	1	4.2076	-1.049	0.000348	0.02373		0.02732
ENSG00000133048	CHI3L1	1	-0.7352	1.5348	0.0003583	0.02432		0.02791
ENSG00000229544	NKX1-2	10	-0.5053	1.7616	0.000359	0.02432		0.02791
ENSG00000142192	APP	21	10.5417	0.8652	0.0003606	0.02433	0.001865
ENSG00000106327	TFR2	7	3.2752	0.787	0.0003616	0.02433		0.02791
ENSG00000171621	SPSB1	1	2.4665	1.0372	0.0003627	0.02433		0.02791
ENSG00000215397	SCRT2	20	4.3226	-3.9421	0.0003641	0.02435		0.02791
ENSG00000156261	CCT8	21	7.3538	0.4791	0.0003666	0.02436	0.001865
ENSG00000271430	RP3-368A4.5	X	4.8958	-1.0684	0.0003673	0.02436		0.02791
ENSG00000259207	ITGB3	17	-0.2879	1.3702	0.0003678	0.02436		0.02791
ENSG00000197183	C20orf112	20	7.0913	-0.5269	0.0003705	0.02438		0.02791
ENSG00000271755	RP1-153G14.4	6	1.4259	1.033	0.0003744	0.02438		0.02791
ENSG00000185920	PTCH1	9	5.9572	-1.5536	0.0003752	0.02438		0.02791
ENSG00000260190	RP11-229P13.25	9	-0.5775	-1.5177	0.0003782	0.02438		0.02791
ENSG00000137265	IRF4	6	-0.5931	0.972	0.0003788	0.02438		0.02791
ENSG00000108219	TSPAN14	10	7.411	-0.7671	0.0003806	0.02438		0.02791
ENSG00000197114	ZGPAT	20	2.6726	-0.8188	0.000381	0.02438		0.02791
ENSG00000197921	HES5	1	3.6776	-1.0935	0.0003812	0.02438		0.02791
ENSG00000145375	SPATA5	4	4.0496	-0.8352	0.0003818	0.02438		0.02791
ENSG00000151014	CCRN4L	4	3.5359	0.6634	0.0003825	0.02438		0.02791
ENSG00000177463	NR2C2	3	5.1001	-0.87	0.0003838	0.02438		0.02791
ENSG00000115844	DLX2	2	5.232	-4.6426	0.0003839	0.02438		0.02791
ENSG00000123989	CHPF	2	7.6371	1.2181	0.000384	0.02438		0.02791
ENSG00000112852	PCDHB2	5	5.4783	-0.8501	0.000385	0.02438		0.02791
ENSG00000200340	RNU1-105P	6	-0.3064	2.8925	0.0003857	0.02438		0.02791
ENSG00000109586	GALNT7	4	3.8759	-0.6265	0.000387	0.02439		0.02791
ENSG00000197226	TBC1D9B	5	7.678	0.4907	0.0003881	0.02439		0.02791
ENSG00000198429	ZNF69	19	3.3653	-1.3698	0.0003907	0.02447		0.028
ENSG00000243854	RN7SL67P	12	1.2334	-0.9014	0.0003936	0.02456		0.02802
ENSG00000161791	FMNL3	12	4.5449	-1.4763	0.0003959	0.02456		0.02802
ENSG00000268912	CTD-2619J13.17	19	-1.1995	2.1348	0.0003983	0.02456		0.02802
ENSG00000166199	ALKBH3	11	2.9099	-0.7333	0.0003989	0.02456		0.02802
ENSG00000171681	ATF7IP	12	7.1452	-1.1374	0.000399	0.02456		0.02802
ENSG00000261396	CTD-2012K14.2	16	-1.4006	-1.6204	0.0003992	0.02456		0.02802
ENSG00000129195	FAM64A	17	2.1354	-3.9525	0.0004037	0.02473		0.02819
ENSG00000139734	DIAPH3	13	1.4735	-1.6898	0.0004044	0.02473		0.02819
ENSG00000183762	KREMEN1	22	5.3112	0.5648	0.0004071	0.02483		0.02829
ENSG00000188613	NANOS1	10	4.9019	1.2281	0.0004096	0.02491		0.02836
ENSG00000109107	ALDOC	17	6.7998	1.6533	0.0004161	0.02518		0.02865
ENSG00000072682	P4HA2	5	5.7959	1.1604	0.0004165	0.02518		0.02865
ENSG00000154640	BTG3	21	5.0503	0.6817	0.0004185	0.02518	0.002083
ENSG00000273117	AC144652.1	7	1.5771	0.8779	0.0004199	0.02518		0.0287
ENSG00000051108	HERPUD1	16	6.0774	0.5737	0.0004201	0.02518		0.0287
ENSG00000235499	AC073046.25	2	0.865	-2.3267	0.0004253	0.02542		0.02897
ENSG00000081818	PCDHB4	5	2.229	-1.9627	0.00043	0.02551		0.02907
ENSG00000256146	RP11-319E16.2	12	-1.1367	-2.621	0.0004329	0.02551		0.02907
ENSG00000266352	RN7SL192P	19	-0.2473	-1.4307	0.0004342	0.02551		0.02907
ENSG00000198825	INPP5F	10	8.1456	1.246	0.0004348	0.02551		0.02907
ENSG00000108379	WNT3	17	4.4546	1.0264	0.0004348	0.02551		0.02907
ENSG00000160226	C21orf2	21	4.3729	0.5314	0.0004351	0.02551	0.00212
ENSG00000261033	RP11-209D14.2	17	-0.6056	1.3636	0.0004361	0.02551		0.02907
ENSG00000168916	ZNF608	5	7.2578	-0.8436	0.0004367	0.02551		0.02907
ENSG00000072501	SMC1A	X	7.1838	-0.7112	0.000443	0.0258		0.02939
ENSG00000255409	RSF1-IT1	11	-1.6998	-1.3923	0.0004452	0.02586		0.02944
ENSG00000250486	FAM218A	4	2.4854	0.841	0.0004496	0.02604		0.02963
ENSG00000102221	JADE3	X	4.1407	-1.0987	0.0004532	0.02612		0.0297
ENSG00000243753	HLA-L	6	3.0435	0.9029	0.0004535	0.02612		0.0297
ENSG00000182362	YBEY	21	3.7966	0.6622	0.0004555	0.02617	0.002173
ENSG00000116337	AMPD2	1	7.0285	0.8744	0.000461	0.02641		0.0301
ENSG00000182326	C1S	12	5.3874	1.9751	0.0004656	0.02656		0.0302
ENSG00000100296	THOC5	22	5.5596	-0.5454	0.0004668	0.02656		0.0302
ENSG00000204514	ZNF814	19	4.3965	-0.7587	0.0004675	0.02656		0.0302
ENSG00000116014	KISS1R	19	2.5194	1.8326	0.0004698	0.02657		0.0302
ENSG00000167676	PLIN4	19	-0.0988	-1.3092	0.0004702	0.02657		0.0302
ENSG00000125266	EFNB2	13	6.6673	-2.7127	0.000472	0.0266		0.0302
ENSG00000187091	PLCD1	3	5.1896	1.0698	0.0004751	0.02663		0.0302
ENSG00000242976	RN7SL177P	5	-1.1717	-1.753	0.0004758	0.02663		0.0302
ENSG00000272114	RP1-261G23.7	6	0.6549	1.7675	0.0004781	0.02663		0.0302
ENSG00000119596	YLPM1	14	7.7494	-0.7579	0.0004785	0.02663		0.0302
ENSG00000169306	IL1RAPL1	X	2.9535	-1.806	0.0004789	0.02663		0.0302
ENSG00000248854	HNRNPH1P3	5	-1.5657	-1.1377	0.0004815	0.02665		0.0302
ENSG00000177084	POLE	12	5.0745	-1.2398	0.0004828	0.02665		0.0302
ENSG00000214773	RP11-717D12.1	3	0.44	-2.2728	0.000483	0.02665		0.0302
ENSG00000151552	QDPR	4	5.6175	0.6038	0.0004847	0.02666		0.03021
ENSG00000159399	HK2	2	7.4923	1.797	0.0004877	0.02676		0.0303
ENSG00000144749	LRIG1	3	8.0675	0.7315	0.0004909	0.02686		0.03041
ENSG00000272983	RP11-508N22.12	10	3.0712	-0.9397	0.0004931	0.02692		0.03046
ENSG00000249413	RP11-25H12.1	4	-0.7008	-1.7913	0.0005012	0.02717		0.03064
ENSG00000018408	WWTR1	3	6.0783	0.889	0.0005019	0.02717		0.03064
ENSG00000229186	ADAM1A	12	3.9771	-0.9017	0.0005056	0.02717		0.03064
ENSG00000272505	RP11-981G7.6	8	3.8333	-1.1858	0.0005056	0.02717		0.03064
ENSG00000236816	ANKRD20A7P	9	0.4553	-3.7277	0.0005067	0.02717		0.03064
ENSG00000267474	CTC-548K16.6	19	-0.5898	-1.2073	0.0005075	0.02717		0.03064
ENSG00000151849	CENPJ	13	5.0482	-1.1495	0.0005086	0.02717		0.03064
ENSG00000239665	RP11-295P9.3	10	4.9834	-0.8283	0.0005086	0.02717		0.03064
ENSG00000100266	PACSIN2	22	6.0937	0.5552	0.0005096	0.02717		0.03064
ENSG00000102290	PCDH11X	X	3.2294	-1.1257	0.0005118	0.02722		0.03069
ENSG00000271956	DLX6-AS2	7	1.6371	-4.8562	0.0005146	0.02726		0.03071
ENSG00000172315	TP53RK	20	5.039	-0.6861	0.0005151	0.02726		0.03071
ENSG00000231768	RP5-855F14.1	1	1.2087	1.3517	0.0005166	0.02727		0.03071
ENSG00000183527	PSMG1	21	4.4364	0.7759	0.0005192	0.02733	0.002426
ENSG00000261716	RP11-196G18.22	1	4.21	-1.0655	0.0005219	0.02733		0.03079
ENSG00000121210	KIAA0922	4	5.1176	-2.4422	0.0005233	0.02733		0.03079
ENSG00000143228	NUF2	1	1.827	-3.371	0.0005238	0.02733		0.03079
ENSG00000149639	SOGA1	20	8.635	-0.6538	0.0005255	0.02733		0.03079
ENSG00000090339	ICAM1	19	3.4384	1.7909	0.0005264	0.02733		0.03079
ENSG00000272108	AC005754.8	5	2.4195	-1.5534	0.0005269	0.02733		0.03079
ENSG00000234841	RP11-119H12.4	4	1.7265	-0.8456	0.000535	0.0275		0.03102
ENSG00000185437	SH3BGR	21	3.4786	0.9013	0.0005356	0.0275	0.002453
ENSG00000146205	ANO7	2	0.3464	1.153	0.0005364	0.0275		0.03102
ENSG00000081181	ARG2	14	5.3462	0.8292	0.0005368	0.0275		0.03102
ENSG00000172346	CSDC2	22	6.0121	0.6923	0.000537	0.0275		0.03102
ENSG00000122484	RPAP2	1	6.5141	-0.8977	0.0005408	0.02763		0.03115
ENSG00000167548	KMT2D	12	7.9216	-0.7218	0.0005428	0.02767		0.03118
ENSG00000240972	MIF	22	6.7476	0.8257	0.0005477	0.02783		0.03135
ENSG00000158887	MPZ	1	0.6619	0.943	0.0005488	0.02783		0.03135
ENSG00000126822	PLEKHG3	14	4.3225	-0.9769	0.0005555	0.02811		0.03165
ENSG00000005801	ZNF195	11	5.353	-0.6699	0.0005589	0.02821		0.03176
ENSG00000130988	RGN	X	0.5889	-2.6791	0.0005622	0.02827		0.03177
ENSG00000120729	MYOT	5	-0.5472	-2.0832	0.0005628	0.02827		0.03177
ENSG00000214745	RP11-54I5.1	X	-1.1014	-1.3733	0.0005646	0.02827		0.03177
ENSG00000101438	SLC32A1	20	4.685	-2.6606	0.000566	0.02827		0.03177
ENSG00000238083	LRRC37A2	17	2.4315	-0.9484	0.0005668	0.02827		0.03177
ENSG00000258365	RP11-1105G2.3	12	0.12	-1.1353	0.0005712	0.02842		0.03189
ENSG00000164211	STARD4	5	4.3937	1.1125	0.0005741	0.02849		0.03189
ENSG00000177932	ZNF354C	5	3.9892	-0.9637	0.0005756	0.02849		0.03189
ENSG00000148143	ZNF462	9	7.4783	-1.2612	0.0005783	0.02849		0.03189
ENSG00000100292	HMOX1	22	3.8997	1.2538	0.0005792	0.02849		0.03189
ENSG00000092853	CLSPN	1	3.1497	-2.2753	0.0005813	0.02849		0.03189
ENSG00000236088	COX10-AS1	17	2.794	-0.6739	0.0005814	0.02849		0.03189
ENSG00000130956	HABP4	9	5.8935	0.7992	0.0005841	0.02849		0.03189
ENSG00000187372	PCDHB13	5	1.4514	-1.5613	0.0005844	0.02849		0.03189
ENSG00000213585	VDAC1	5	7.6197	0.5849	0.0005857	0.02849		0.03189
ENSG00000204632	HLA-G	6	0.44	1.4813	0.0005868	0.02849		0.03189
ENSG00000171316	CHD7	8	7.1121	-1.3619	0.0005877	0.02849		0.03189
ENSG00000267041	ZNF850	19	2.7064	-1.9299	0.0005896	0.02852		0.03191
ENSG00000182575	NXPH3	17	2.8746	1.2326	0.000594	0.02866		0.03207
ENSG00000084070	SMAP2	1	6.9445	0.5857	0.0005968	0.02873		0.03213
ENSG00000196628	TCF4	18	7.5778	-2.0073	0.0005998	0.02879		0.03215
ENSG00000138821	SLC39A8	4	2.2933	1.2829	0.0006021	0.02879		0.03215
ENSG00000105483	CARD8	19	4.9223	-0.6351	0.0006021	0.02879		0.03215
ENSG00000121039	RDH10	8	3.8007	0.7645	0.0006046	0.0288		0.03215
ENSG00000080603	SRCAP	16	7.4889	-0.5791	0.000606	0.0288		0.03215
ENSG00000072042	RDH11	14	6.541	0.381	0.0006067	0.0288		0.03215
ENSG00000198046	ZNF667	19	4.3823	-0.6503	0.000608	0.0288		0.03215
ENSG00000175215	CTDSP2	12	6.3997	-0.8917	0.0006145	0.02903		0.03236
ENSG00000130749	ZC3H4	19	6.2089	-0.6103	0.0006158	0.02903		0.03236
ENSG00000179604	CDC42EP4	17	7.3339	0.5874	0.000617	0.02903		0.03236
ENSG00000179455	MKRN3	15	3.6817	-0.9232	0.0006219	0.02906		0.03236
ENSG00000258405	ZNF578	19	2.4401	-1.2417	0.0006225	0.02906		0.03236
ENSG00000113811	SELK	3	5.3569	0.5513	0.0006228	0.02906		0.03236
ENSG00000150593	PDCD4	10	6.2664	-0.5387	0.0006232	0.02906		0.03236
ENSG00000118007	STAG1	3	5.5647	-0.7854	0.0006271	0.02918		0.03239
ENSG00000074842	C19orf10	19	4.9715	0.6163	0.0006293	0.02919		0.03239
ENSG00000270531	RP11-169K17.2	3	-1.0762	-1.6279	0.0006311	0.02919		0.03239
ENSG00000164620	RELL2	5	4.8238	0.8931	0.0006325	0.02919		0.03239
ENSG00000257923	CUX1	7	7.1928	-0.5708	0.000633	0.02919		0.03239
ENSG00000237940	AC093642.3	2	2.1035	-0.8727	0.0006362	0.02921		0.03239
ENSG00000106344	RBM28	7	6.3579	-0.5072	0.000637	0.02921		0.03239
ENSG00000163703	CRELD1	3	5.9557	0.6214	0.0006391	0.02921		0.03239
ENSG00000170379	FAM115C	7	1.3707	1.3798	0.0006415	0.02921		0.03239
ENSG00000235453	TOPORS-AS1	9	1.9661	0.7922	0.0006421	0.02921		0.03239
ENSG00000236337	FMR1-IT1	X	-0.9143	-1.1699	0.0006422	0.02921		0.03239
ENSG00000106683	LIMK1	7	6.3238	0.5542	0.0006442	0.02921		0.03239
ENSG00000148843	PDCD11	10	6.1772	-0.4446	0.0006471	0.02921		0.03239
ENSG00000259129	LINC00648	14	4.4152	-1.4193	0.0006478	0.02921		0.03239
ENSG00000170049	KCNAB3	17	1.8472	-1.641	0.0006482	0.02921		0.03239
ENSG00000230432	AC114803.3	2	0.5366	1.9725	0.00065	0.02921		0.03239
ENSG00000107159	CA9	9	3.312	2.9321	0.0006504	0.02921		0.03239
ENSG00000197358	BNIP3P1	14	-0.4516	1.2313	0.0006543	0.02927		0.03248
ENSG00000146776	ATXN7L1	7	4.4783	-0.7742	0.0006572	0.02927		0.03248
ENSG00000224975	INE1	X	2.0815	-0.9397	0.0006589	0.02927		0.03248
ENSG00000241837	ATP5O	21	6.3149	0.5744	0.0006592	0.02927	0.002934
ENSG00000269892	RP4-761J14.10	12	-1.5386	-1.1216	0.0006598	0.02927		0.03248
ENSG00000133107	TRPC4	13	2.6965	-2.1364	0.00066	0.02927		0.03248
ENSG00000146374	RSPO3	6	1.5596	-4.4659	0.0006618	0.02928		0.03249
ENSG00000108312	UBTF	17	7.0838	-0.6263	0.0006644	0.02931		0.03249
ENSG00000134250	NOTCH2	1	8.3546	-0.5546	0.0006651	0.02931		0.03249
ENSG00000248668	OXCT1-AS1	5	-0.761	1.4499	0.0006712	0.02946		0.03263
ENSG00000110987	BCL7A	12	6.1066	-0.6863	0.0006724	0.02946		0.03263
ENSG00000077279	DCX	X	9.6985	-2.6895	0.0006737	0.02946		0.03263
ENSG00000234745	HLA-B	6	5.595	1.4799	0.0006743	0.02946		0.03263
ENSG00000159082	SYNJ1	21	7.0169	0.8051	0.0006759	0.02947	0.002934
ENSG00000115295	CLIP4	2	4.7054	0.5134	0.0006791	0.02948		0.03277
ENSG00000142166	IFNAR1	21	7.1522	0.6476	0.0006801	0.02948	0.002934
ENSG00000160062	ZBTB8A	1	3.7687	-1.228	0.0006803	0.02948		0.03277
ENSG00000246250	RP11-613D13.5	11	-1.0492	-1.7047	0.0006846	0.0296		0.0329
ENSG00000150991	UBC	12	9.1157	0.734	0.0006885	0.02967		0.03298
ENSG00000123562	MORF4L2	X	8.286	0.5957	0.0006896	0.02967		0.03298
ENSG00000078804	TP53INP2	20	6.2607	0.5024	0.0006911	0.02967		0.03298
ENSG00000160285	LSS	21	6.9931	0.5336	0.0006918	0.02967	0.002934
ENSG00000110851	PRDM4	12	6.2029	0.5074	0.0006969	0.02973		0.03302
ENSG00000234177	LINC01114	2	2.3155	-1.2033	0.0006976	0.02973		0.03302
ENSG00000261026	CTD-3247F14.2	8	-1.1922	-1.987	0.0006988	0.02973		0.03302
ENSG00000100813	ACIN1	14	7.8446	-0.484	0.0007015	0.02973		0.03302
ENSG00000102317	RBM3	X	5.2556	-0.8072	0.0007018	0.02973		0.03302
ENSG00000113211	PCDHB6	5	2.5822	-0.8772	0.0007019	0.02973		0.03302
ENSG00000256937	RP11-436I9.5	12	-1.5398	-1.2053	0.0007049	0.02974		0.03302
ENSG00000176824	AC009951.1	2	0.5011	-3.7107	0.0007058	0.02974		0.03302
ENSG00000170525	PFKFB3	10	7.3494	0.8179	0.0007064	0.02974		0.03302
ENSG00000130699	TAF4	20	4.9459	-0.8558	0.0007085	0.02977		0.03304
ENSG00000135678	CPM	12	1.3502	1.7464	0.0007144	0.02989		0.03316
ENSG00000261799	RP11-283I3.6	12	3.7667	-0.6921	0.0007148	0.02989		0.03316
ENSG00000235587	GAPDHP65	X	-0.5089	1.5332	0.0007158	0.02989		0.03316
ENSG00000176887	SOX11	2	8.488	-3.2736	0.0007202	0.03002		0.03326
ENSG00000141391	SLMO1	18	2.6767	0.7862	0.0007226	0.03004		0.03326
ENSG00000230633	RP11-37E23.5	13	1.1539	-1.1978	0.0007258	0.03004		0.03326
ENSG00000228389	AC068039.4	2	0.9458	-1.7038	0.0007269	0.03004		0.03326
ENSG00000146453	PNLDC1	6	-0.6313	-1.1273	0.0007269	0.03004		0.03326
ENSG00000130649	CYP2E1	10	1.6161	-1.0254	0.0007297	0.03004		0.03326
ENSG00000166598	HSP90B1	12	9.3443	0.7447	0.0007298	0.03004		0.03326
ENSG00000154721	JAM2	21	7.368	1.412	0.0007309	0.03004	0.003043
ENSG00000162825	NBPF8	1	1.6562	-0.8869	0.0007325	0.03004		0.03326
ENSG00000162408	NOL9	1	5.9919	-0.5004	0.0007343	0.03004		0.03326
ENSG00000169554	ZEB2	2	6.9309	-2.4557	0.0007372	0.03004		0.03326
ENSG00000106144	CASP2	7	4.996	-1.0808	0.0007378	0.03004		0.03326
ENSG00000099625	C19orf26	19	5.9522	0.5793	0.0007385	0.03004		0.03326
ENSG00000180613	GSX2	4	2.5757	-5.3061	0.0007415	0.03004		0.03326
ENSG00000257242	C12orf79	12	1.5594	-2.9621	0.0007424	0.03004		0.03326
ENSG00000223959	AFG3L1P	16	4.4602	-0.5463	0.0007424	0.03004		0.03326
ENSG00000166579	NDEL1	17	5.6847	0.5145	0.0007439	0.03004		0.03326
ENSG00000083828	ZNF586	19	4.0849	-0.8523	0.0007458	0.03006		0.03327
ENSG00000198121	LPAR1	9	4.5897	1.2664	0.000749	0.03013		0.03334
ENSG00000113810	SMC4	3	5.3808	-1.7538	0.0007602	0.03052		0.03367
ENSG00000232546	RP11-458F8.1	7	-0.3727	-0.8351	0.0007618	0.03053		0.03367
ENSG00000257607	RP11-449P15.1	7	0.0308	-0.8867	0.0007637	0.03054		0.03367
ENSG00000103257	SLC7A5	16	6.6152	0.4388	0.0007671	0.03059		0.03367
ENSG00000109758	HGFAC	4	3.2231	-1.5236	0.0007678	0.03059		0.03367
ENSG00000117713	ARID1A	1	8.0493	-0.8517	0.0007739	0.03069		0.03367
ENSG00000163659	TIPARP	3	5.6567	1.2085	0.0007742	0.03069		0.03367
ENSG00000243373	RN7SL173P	6	-1.5426	-1.7125	0.0007763	0.03069		0.03367
ENSG00000080166	DCT	13	3.3331	1.6185	0.0007771	0.03069		0.03367
ENSG00000270641	TSIX	X	-0.7488	-1.379	0.00078	0.03069		0.03367
ENSG00000259326	RP11-102L12.2	15	0.3612	-1.4621	0.0007803	0.03069		0.03367
ENSG00000005889	ZFX	X	5.0667	-0.4096	0.0007828	0.03069		0.03367
ENSG00000118242	MREG	2	3.4703	1.3488	0.0007835	0.03069		0.03367
ENSG00000197182	FLJ27365	22	2.051	-1.5557	0.0007836	0.03069		0.03367
ENSG00000260417	CTD-2542L18.1	16	2.2415	-1.2978	0.0007856	0.03071		0.03367
ENSG00000237036	ZEB1-AS1	10	3.6559	0.6509	0.0007887	0.03072		0.03367
ENSG00000143870	PDIA6	2	7.4501	0.524	0.0007918	0.03072		0.03367
ENSG00000226029	RP4-798A10.2	1	0.756	-1.2767	0.0007935	0.03072		0.03367
ENSG00000164970	FAM219A	9	7.7324	0.4909	0.0007968	0.03072		0.03367
ENSG00000013503	POLR3B	12	4.3156	-0.5661	0.000797	0.03072		0.03367
ENSG00000102900	NUP93	16	6.7319	-0.5946	0.0007984	0.03072		0.03367
ENSG00000235760	AC138655.4	2	-0.3301	-1.505	0.0008003	0.03072		0.03367
ENSG00000225177	RP11-390P2.4	6	2.099	0.9572	0.0008005	0.03072		0.03367
ENSG00000142449	FBN3	19	4.5946	-2.3863	0.0008005	0.03072		0.03367
ENSG00000121900	TMEM54	1	2.2639	1.0289	0.0008058	0.03072		0.03367
ENSG00000272993	RP11-196G18.24	1	2.1315	-1.0369	0.000806	0.03072		0.03367
ENSG00000111642	CHD4	12	8.6199	-0.4509	0.0008062	0.03072		0.03367
ENSG00000189229	AC069277.2	3	1.6299	-1.0713	0.0008079	0.03072		0.03367
ENSG00000265967	AC100830.4	15	-0.04	-1.4034	0.0008081	0.03072		0.03367
ENSG00000162086	ZNF75A	16	5.2512	-0.7714	0.0008107	0.03072		0.03367
ENSG00000100393	EP300	22	7.5176	-0.5617	0.0008111	0.03072		0.03367
ENSG00000266138	RN7SL501P	1	-1.2684	-1.313	0.0008121	0.03072		0.03367
ENSG00000227704	RP1-266L20.4	6	-1.548	-1.0834	0.0008124	0.03072		0.03367
ENSG00000170681	MURC	9	2.9828	-1.2881	0.0008172	0.0308		0.03367
ENSG00000178381	ZFAND2A	7	4.053	0.6146	0.0008182	0.0308		0.03367
ENSG00000175137	SH3BP5L	1	5.2262	-0.4486	0.0008191	0.0308		0.03367
ENSG00000197355	UAP1L1	9	5.2729	0.9277	0.0008244	0.0308		0.03367
ENSG00000216809	RP11-57K17.1	6	0.4201	-0.9194	0.0008259	0.0308		0.03367
ENSG00000115687	PASK	2	4.849	-0.5804	0.0008275	0.0308		0.03367
ENSG00000166801	FAM111A	11	3.568	-0.5872	0.0008309	0.0308		0.03367
ENSG00000131650	KREMEN2	16	1.4347	1.303	0.0008315	0.0308		0.03367
ENSG00000226852	RP1-212P9.2	1	-0.4314	1.2068	0.0008323	0.0308		0.03367
ENSG00000121152	NCAPH	2	1.9995	-2.8004	0.0008324	0.0308		0.03367
ENSG00000114739	ACVR2B	3	6.4228	-1.3331	0.0008327	0.0308		0.03367
ENSG00000100906	NFKBIA	14	4.3895	0.5903	0.0008337	0.0308		0.03367
ENSG00000142669	SH3BGRL3	1	5.9332	0.4719	0.0008338	0.0308		0.03367
ENSG00000265713	RP11-82O19.2	17	1.3819	-1.3215	0.0008376	0.03081		0.03367
ENSG00000095380	NANS	9	3.9941	0.6473	0.0008395	0.03081		0.03367
ENSG00000255103	KIAA0754	1	4.4172	-1.3759	0.0008417	0.03081		0.03367
ENSG00000197321	SVIL	10	6.1498	0.6327	0.0008432	0.03081		0.03367
ENSG00000116717	GADD45A	1	4.5597	0.5675	0.0008476	0.03081		0.03367
ENSG00000227470	AC073415.2	2	-0.4656	-1.6968	0.0008476	0.03081		0.03367
ENSG00000117724	CENPF	1	6.1689	-3.1964	0.000848	0.03081		0.03367
ENSG00000272077	RP11-348P10.2	3	2.1669	-1.1389	0.0008489	0.03081		0.03367
ENSG00000157778	PSMG3	7	3.3398	0.6067	0.0008494	0.03081		0.03367
ENSG00000223573	TINCR	19	3.8612	0.9514	0.0008505	0.03081		0.03367
ENSG00000214369	AC009967.3	2	-0.3024	-2.0918	0.0008517	0.03081		0.03367
ENSG00000160867	FGFR4	5	2.9143	-0.8407	0.0008547	0.03081		0.03367
ENSG00000230805	AL132709.1	14	-0.7707	1.6348	0.0008549	0.03081		0.03367
ENSG00000256304	RP11-512M8.3	12	1.7243	-1.5075	0.0008554	0.03081		0.03367
ENSG00000114805	PLCH1	3	5.0344	-0.7548	0.0008563	0.03081		0.03367
ENSG00000073756	PTGS2	1	0.6858	2.1477	0.0008593	0.03086		0.03373
ENSG00000134256	CD101	1	1.5833	-1.5105	0.0008661	0.03102		0.03388
ENSG00000203880	PCMTD2	20	6.3857	-0.5853	0.0008665	0.03102		0.03388
ENSG00000160284	SPATC1L	21	3.6534	0.8464	0.0008723	0.03107	0.003567
ENSG00000242687	AC004893.11	7	3.3449	-0.8266	0.0008732	0.03107		0.03398
ENSG00000157657	ZNF618	9	6.4158	-1.2187	0.0008739	0.03107		0.03398
ENSG00000108846	ABCC3	17	0.8478	1.9993	0.0008741	0.03107		0.03398
ENSG00000139354	GAS2L3	12	4.4491	-3.5318	0.0008829	0.03117		0.03407
ENSG00000135925	WNT10A	2	-1.1046	1.4549	0.0008834	0.03117		0.03407
ENSG00000072736	NFATC3	16	5.345	-0.5674	0.0008834	0.03117		0.03407
ENSG00000139352	ASCL1	12	4.9785	-1.5522	0.0008853	0.03117		0.03407
ENSG00000119866	BCL11A	2	5.7357	-2.8054	0.0008864	0.03117		0.03407
ENSG00000241170	RP11-147I3.1	11	1.3594	-0.9444	0.0008875	0.03117		0.03407
ENSG00000262877	RP11-1055B8.4	17	3.3927	-1.1728	0.0008894	0.03117		0.03407
ENSG00000186918	ZNF395	8	5.2078	0.5409	0.0008896	0.03117		0.03407
ENSG00000237945	LINC00649	21	3.7507	-2.3717	0.0008904	0.03117	0.003577
ENSG00000156650	KAT6B	10	6.9424	-1.1891	0.000894	0.03125		0.03418
ENSG00000186166	CCDC84	11	5.033	-0.3783	0.0009019	0.03128		0.03422
ENSG00000261568	RP11-524C21.2	6	0.4085	-2.4161	0.000903	0.03128		0.03422
ENSG00000259635	AC100830.3	15	-0.7869	-1.9839	0.0009054	0.03128		0.03422
ENSG00000120328	PCDHB12	5	1.7879	-1.5211	0.0009054	0.03128		0.03422
ENSG00000160190	SLC37A1	21	5.6664	0.5864	0.0009062	0.03128	0.003578
ENSG00000114026	OGG1	3	5.1549	-0.6576	0.0009063	0.03128		0.03422
ENSG00000130787	HIP1R	12	6.421	-0.6418	0.0009066	0.03128		0.03422
ENSG00000269968	RP5-940J5.9	12	2.9191	1.2156	0.0009078	0.03128		0.03422
ENSG00000113070	HBEGF	5	4.2734	0.7436	0.0009086	0.03128		0.03422
ENSG00000120162	MOB3B	9	5.2436	-1.6723	0.0009125	0.03137		0.0343
ENSG00000114541	FRMD4B	3	3.9378	-2.4061	0.0009152	0.03138		0.0343
ENSG00000196182	STK40	1	6.042	0.472	0.0009163	0.03138		0.0343
ENSG00000144792	ZNF660	3	4.343	-0.9305	0.0009173	0.03138		0.0343
ENSG00000162009	SSTR5	16	-1.19	2.0014	0.0009193	0.03139		0.03432
ENSG00000228939	AKT3-IT1	1	0.1415	-0.8204	0.0009296	0.03158		0.03445
ENSG00000144711	IQSEC1	3	7.5765	0.5739	0.0009304	0.03158		0.03445
ENSG00000178409	BEND3	6	3.634	-1.0748	0.0009314	0.03158		0.03445
ENSG00000099954	CECR2	22	5.6211	-0.8819	0.0009339	0.03158		0.03445
ENSG00000163873	GRIK3	1	6.6793	-2.9035	0.0009372	0.03158		0.03445
ENSG00000127526	SLC35E1	19	6.7249	0.3203	0.0009374	0.03158		0.03445
ENSG00000270066	SCARNA2	1	1.8146	-1.3437	0.0009376	0.03158		0.03445
ENSG00000081853	PCDHGA2	5	0.9284	-1.8586	0.0009396	0.03158		0.03445
ENSG00000122359	ANXA11	10	4.8283	0.5427	0.0009401	0.03158		0.03445
ENSG00000117399	CDC20	1	2.5908	-3.52	0.0009417	0.03158		0.03445
ENSG00000186480	INSIG1	7	4.9843	1.114	0.0009418	0.03158		0.03445
ENSG00000159788	RGS12	4	6.4587	-1.1611	0.000943	0.03158		0.03445
ENSG00000151725	CENPU	4	2.117	-2.7955	0.0009483	0.03167		0.03447
ENSG00000138346	DNA2	10	3.2524	-1.1794	0.0009487	0.03167		0.03447
ENSG00000166959	MS4A8	11	-0.9669	-1.8085	0.0009504	0.03167		0.03447
ENSG00000176401	EID2B	19	3.8997	0.5389	0.0009544	0.03169		0.03447
ENSG00000129657	SEC14L1	17	6.676	-0.565	0.000959	0.03169		0.03447
ENSG00000214425	LRRC37A4P	17	3.3014	-0.7293	0.00096	0.03169		0.03447
ENSG00000169981	ZNF35	3	3.6296	-0.6968	0.00096	0.03169		0.03447
ENSG00000166793	YPEL4	11	4.1441	0.8944	0.0009616	0.03169		0.03447
ENSG00000054654	SYNE2	14	8.1736	-1.9824	0.0009624	0.03169		0.03447
ENSG00000117643	MAN1C1	1	5.0352	0.9369	0.0009631	0.03169		0.03447
ENSG00000078142	PIK3C3	18	6.1887	-0.4863	0.0009677	0.03169		0.03447
ENSG00000254995	STX16-NPEPL1	20	3.5612	-0.9846	0.0009678	0.03169		0.03447
ENSG00000104635	SLC39A14	8	5.3848	0.64	0.0009684	0.03169		0.03447
ENSG00000204963	PCDHA7	5	0.9409	-1.3534	0.0009692	0.03169		0.03447
ENSG00000112333	NR2E1	6	3.6694	-3.3355	0.0009702	0.03169		0.03447
ENSG00000247982	LINC00926	15	0.8831	-1.1581	0.0009707	0.03169		0.03447
ENSG00000137413	TAF8	6	4.1215	-0.386	0.0009721	0.03169		0.03447
ENSG00000163597	SNHG16	17	4.9757	-0.8538	0.0009781	0.03183		0.03462
ENSG00000164096	C4orf3	4	6.4392	0.708	0.0009823	0.03187		0.03465
ENSG00000068654	POLR1A	2	6.6139	-0.429	0.0009828	0.03187		0.03465
ENSG00000122585	NPY	7	0.9955	-3.7816	0.0009838	0.03187		0.03465
ENSG00000122497	NBPF14	1	5.388	-0.6157	0.0009888	0.03191		0.03467
ENSG00000196159	FAT4	4	6.647	-2.4675	0.0009894	0.03191		0.03467
ENSG00000196132	MYT1	20	5.0655	-1.5731	0.0009914	0.03191		0.03467
ENSG00000136492	BRIP1	17	1.4639	-3.5036	0.0009927	0.03191		0.03467
ENSG00000143178	TBX19	1	1.7944	1.1265	0.0009927	0.03191		0.03467
ENSG00000235934	AC007405.8	2	1.462	-1.8893	0.000995	0.03193		0.03469
ENSG00000136160	EDNRB	13	7.1874	1.7987	0.0009975	0.03196		0.03471
ENSG00000143190	POU2F1	1	7.0351	-0.9107	0.001002	0.03203		0.03478
ENSG00000137812	CASC5	15	3.1327	-3.8397	0.001003	0.03203		0.03478
ENSG00000206538	VGLL3	3	3.4141	-4.1034	0.001007	0.03213		0.03488
ENSG00000171634	BPTF	17	8.187	-0.6633	0.001009	0.03213		0.03489
ENSG00000176884	GRIN1	9	6.1158	0.6897	0.001012	0.03213		0.0349
ENSG00000161638	ITGA5	12	4.9434	2.0061	0.001013	0.03213		0.0349
ENSG00000166979	EVA1C	21	3.6031	0.8819	0.001014	0.03213	0.003873
ENSG00000137571	SLCO5A1	8	4.5129	-2.6456	0.001024	0.03239		0.03522
ENSG00000148730	EIF4EBP2	10	7.6139	-0.4943	0.001028	0.03239		0.03528
ENSG00000196367	TRRAP	7	7.6021	-0.6007	0.001031	0.03239		0.03528
ENSG00000160307	S100B	21	4.5696	2.5957	0.001032	0.03239	0.003873
ENSG00000184787	UBE2G2	21	6.9473	0.3818	0.001032	0.03239	0.003873
ENSG00000100504	PYGL	14	3.977	0.8792	0.001032	0.03239		0.03528
ENSG00000136108	CKAP2	13	5.2937	-0.6137	0.001033	0.03239		0.03528
ENSG00000143995	MEIS1	2	4.9805	-2.2384	0.001039	0.03255		0.03545
ENSG00000092847	AGO1	1	7.197	-0.6861	0.001044	0.03262		0.03552
ENSG00000182986	ZNF320	19	5.9105	-0.3838	0.001046	0.03262		0.03552
ENSG00000178999	AURKB	17	1.4346	-3.9647	0.001052	0.03262		0.03552
ENSG00000126003	PLAGL2	20	4.7127	-1.0421	0.001054	0.03262		0.03552
ENSG00000177103	DSCAML1	11	5.9169	-0.8047	0.001055	0.03262		0.03552
ENSG00000144445	KANSL1L	2	4.9773	-0.5801	0.001055	0.03262		0.03552
ENSG00000178921	PFAS	17	4.813	-0.6977	0.001055	0.03262		0.03552
ENSG00000021645	NRXN3	14	7.0685	-1.3503	0.001056	0.03262		0.03552
ENSG00000160216	AGPAT3	21	7.0808	0.4377	0.001057	0.03262	0.003903
ENSG00000170558	CDH2	18	8.2549	-0.5289	0.001058	0.03262		0.03552
ENSG00000214465	SMARCE1P6	2	-0.5144	-1.3934	0.001059	0.03262		0.03552
ENSG00000261662	RP5-1042I8.7	1	1.5237	-0.7959	0.001063	0.0327		0.0356
ENSG00000179523	EIF3J-AS1	15	3.9669	0.4782	0.001064	0.0327		0.0356
ENSG00000176046	NUPR1	16	3.8801	1.1719	0.001067	0.03272		0.03561
ENSG00000153395	LPCAT1	5	7.5572	0.5261	0.001068	0.03272		0.03561
ENSG00000129810	SGOL1	3	1.4221	-3.2917	0.001073	0.0328		0.03562
ENSG00000159884	CCDC107	9	4.4042	0.654	0.00108	0.0328		0.03562
ENSG00000119720	NRDE2	14	4.626	-0.6318	0.001081	0.0328		0.03562
ENSG00000188033	ZNF490	19	3.2111	-0.7348	0.001081	0.0328		0.03562
ENSG00000269825	CTD-3099C6.9	19	3.7467	-1.3089	0.001084	0.0328		0.03562
ENSG00000266994	RP11-127I20.7	16	-0.6317	-1.3508	0.001084	0.0328		0.03562
ENSG00000212864	RNF208	9	5.0613	0.6178	0.001086	0.0328		0.03562
ENSG00000056487	PHF21B	22	5.1676	-1.7471	0.001088	0.0328		0.03562
ENSG00000261754	CTC-523E23.1	19	2.1499	-2.5224	0.001089	0.0328		0.03562
ENSG00000225448	AC009477.7	2	-0.0917	-1.3014	0.001093	0.0328		0.03562
ENSG00000184164	CRELD2	22	5.1516	0.6772	0.001093	0.0328		0.03562
ENSG00000232637	WI2-3658N16.1	1	2.1258	-0.6466	0.001094	0.0328		0.03562
ENSG00000157557	ETS2	21	5.019	1.2606	0.001095	0.0328	0.003979
ENSG00000182632	CCNYL2	10	-0.2892	1.2826	0.001095	0.0328		0.03562
ENSG00000139190	VAMP1	12	4.5841	1.1437	0.001096	0.0328		0.03562
ENSG00000253159	PCDHGA12	5	1.3297	-1.528	0.0011	0.0328		0.03562
ENSG00000093100	XXbac-B461K10.4	22	-0.3968	-1.0243	0.0011	0.0328		0.03562
ENSG00000147471	PROSC	8	5.5612	0.5614	0.001101	0.0328		0.03562
ENSG00000235010	RP11-140A10.3	10	0.8343	0.9701	0.001102	0.0328		0.03562
ENSG00000066135	KDM4A	1	6.8487	-0.5491	0.001103	0.0328		0.03562
ENSG00000168333	C8orf22	8	-1.395	1.4002	0.001104	0.0328		0.03562
ENSG00000237412	PRSS56	2	-0.3803	0.9533	0.001111	0.0328		0.03562
ENSG00000066117	SMARCD1	12	6.1591	-1.1858	0.001111	0.0328		0.03562
ENSG00000125686	MED1	17	6.3224	-0.7107	0.001111	0.0328		0.03562
ENSG00000204592	HLA-E	6	5.4178	0.9809	0.001111	0.0328		0.03562
ENSG00000164403	SHROOM1	5	1.2777	1.285	0.001112	0.0328		0.03562
ENSG00000078687	TNRC6C	17	7.0115	-0.5871	0.001118	0.03291		0.03573
ENSG00000241462	RP11-579O24.1	17	-0.1806	-1.2134	0.001119	0.03291		0.03573
ENSG00000174567	GOLT1A	1	-0.2808	1.3144	0.001121	0.03292		0.03574
ENSG00000125107	CNOT1	16	7.6079	-0.4844	0.001125	0.03301		0.03575
ENSG00000140525	FANCI	15	3.4425	-2.4138	0.001133	0.03312		0.03575
ENSG00000273306	RP11-527J8.1	2	0.1073	-1.0593	0.001138	0.03312		0.03575
ENSG00000237649	KIFC1	6	2.8441	-3.1531	0.001138	0.03312		0.03575
ENSG00000168078	PBK	8	2.3311	-3.0361	0.00114	0.03312		0.03575
ENSG00000180694	TMEM64	8	4.2636	0.5575	0.001141	0.03312		0.03575
ENSG00000148773	MKI67	10	5.9307	-3.5373	0.001141	0.03312		0.03575
ENSG00000164684	ZNF704	8	7.6855	-1.6097	0.001143	0.03312		0.03575
ENSG00000136425	CIB2	15	4.8028	0.5016	0.001145	0.03312		0.03575
ENSG00000178568	ERBB4	2	6.5627	-2.2214	0.001146	0.03312		0.03575
ENSG00000240891	PLCXD2	3	3.1439	-1.4543	0.001151	0.03312		0.03575
ENSG00000165359	DDX26B	X	4.0754	-0.9542	0.001152	0.03312		0.03575
ENSG00000183495	EP400	12	7.4807	-0.5485	0.001154	0.03312		0.03575
ENSG00000134207	SYT6	1	3.042	-2.6319	0.001155	0.03312		0.03575
ENSG00000136404	TM6SF1	15	-0.1118	1.1502	0.001157	0.03312		0.03575
ENSG00000162729	IGSF8	1	6.2462	0.6174	0.001158	0.03312		0.03575
ENSG00000185838	GNB1L	22	2.3789	-0.8044	0.001164	0.03312		0.03575
ENSG00000090776	EFNB1	X	5.7294	-1.4376	0.001166	0.03312		0.03575
ENSG00000112096	SOD2	6	7.7646	1.1713	0.001173	0.03312		0.03575
ENSG00000142178	SIK1	21	6.2223	1.4153	0.001176	0.03312	0.004209
ENSG00000167258	CDK12	17	6.4287	-0.5081	0.001177	0.03312		0.03575
ENSG00000187607	ZNF286A	17	4.528	-1.1481	0.001179	0.03312		0.03575
ENSG00000183496	MEX3B	15	4.5118	-2.3371	0.00118	0.03312		0.03575
ENSG00000159588	CCDC17	1	1.4678	-0.9889	0.00118	0.03312		0.03575
ENSG00000196812	ZSCAN16	6	2.4728	-0.964	0.001181	0.03312		0.03575
ENSG00000143494	VASH2	1	4.5703	-2.8336	0.001182	0.03312		0.03575
ENSG00000262758	CTD-3195I5.1	17	3.9388	-0.5116	0.001182	0.03312		0.03575
ENSG00000124193	SRSF6	20	7.189	-0.5406	0.001184	0.03312		0.03575
ENSG00000163808	KIF15	3	3.5116	-2.3003	0.001184	0.03312		0.03575
ENSG00000168081	PNOC	8	0.3114	1.7791	0.001184	0.03312		0.03575
ENSG00000253793	RP11-293D9.2	8	-0.6463	-1.6175	0.001184	0.03312		0.03575
ENSG00000196593	ANKRD20A19P	13	1.153	1.8197	0.001187	0.03312		0.03575
ENSG00000123933	MXD4	4	6.443	-0.6819	0.001189	0.03312		0.03575
ENSG00000147488	ST18	8	3.5675	-2.8922	0.00119	0.03312		0.03575
ENSG00000138092	CENPO	2	4.3715	-0.6583	0.00119	0.03312		0.03575
ENSG00000204956	PCDHGA1	5	1.8389	-1.5778	0.001192	0.03312		0.03575
ENSG00000163635	ATXN7	3	5.1567	-0.5122	0.001193	0.03312		0.03575
ENSG00000105011	ASF1B	19	1.0015	-2.7114	0.001194	0.03312		0.03575
ENSG00000074964	ARHGEF10L	1	6.8719	0.6697	0.001195	0.03312		0.03575
ENSG00000187193	MT1X	16	1.035	1.158	0.001197	0.03312		0.03575
ENSG00000133597	ADCK2	7	4.4494	0.5022	0.001197	0.03312		0.03575
ENSG00000145358	DDIT4L	4	3.6298	1.5951	0.001198	0.03312		0.03575
ENSG00000182973	CNOT10	3	4.9234	-0.4331	0.001202	0.03312		0.03575
ENSG00000076067	RBMS2	12	4.0057	-0.7131	0.001202	0.03312		0.03575
ENSG00000104147	OIP5	15	0.4524	-2.1045	0.001203	0.03312		0.03575
ENSG00000232940	HCG25	6	-0.3849	1.049	0.001203	0.03312		0.03575
ENSG00000153066	TXNDC11	16	4.6433	0.4136	0.001206	0.03312		0.03575
ENSG00000234383	CTBP2P8	1	0.1627	-0.9122	0.001207	0.03312		0.03575
ENSG00000111581	NUP107	12	4.7276	-0.7949	0.001211	0.03312		0.03575
ENSG00000261008	AC004158.2	16	0.4907	-1.3367	0.001212	0.03312		0.03575
ENSG00000164976	KIAA1161	9	6.1661	-0.4699	0.001212	0.03312		0.03575
ENSG00000156875	HIAT1	1	6.0536	0.6324	0.001213	0.03312		0.03575
ENSG00000167291	TBC1D16	17	7.4976	-0.5697	0.001213	0.03312		0.03575
ENSG00000104332	SFRP1	8	6.7238	-3.8569	0.001216	0.03312		0.03575
ENSG00000179051	RCC2	1	6.0188	-0.8278	0.001216	0.03312		0.03575
ENSG00000215022	RP1-257A7.4	6	2.1505	-1.0405	0.001217	0.03312		0.03575
ENSG00000240429	LRRFIP1P1	3	0.9161	-0.8652	0.001218	0.03312		0.03575
ENSG00000123901	GPR83	11	1.4647	1.002	0.001221	0.03316		0.03578
ENSG00000171813	PWWP2B	10	4.434	0.5468	0.001224	0.03318		0.0358
ENSG00000140471	LINS	15	4.2347	-0.5389	0.001232	0.03326		0.03583
ENSG00000187486	KCNJ11	11	3.2165	0.5832	0.001236	0.03326		0.03583
ENSG00000215196	AC091878.1	5	2.9309	-0.7044	0.001236	0.03326		0.03583
ENSG00000214193	SH3D21	1	5.0123	0.8695	0.001239	0.03326		0.03583
ENSG00000204525	HLA-C	6	5.57	1.3018	0.00124	0.03326		0.03583
ENSG00000005020	SKAP2	7	3.4066	1.0335	0.001241	0.03326		0.03583
ENSG00000117650	NEK2	1	1.5214	-3.0384	0.001242	0.03326		0.03583
ENSG00000224113	RP5-837J1.2	17	4.4179	-0.5452	0.001244	0.03326		0.03583
ENSG00000127084	FGD3	9	3.1621	-2.9495	0.001244	0.03326		0.03583
ENSG00000185630	PBX1	1	8.4379	-0.9377	0.001246	0.03326		0.03583
ENSG00000128692	EIF2S2P4	2	-0.483	0.7701	0.001249	0.03326		0.03583
ENSG00000130818	ZNF426	19	4.1233	-0.6695	0.001251	0.03326		0.03583
ENSG00000219481	NBPF1	1	6.995	-0.5145	0.001252	0.03326		0.03583
ENSG00000160305	DIP2A	21	7.15	0.3612	0.001256	0.03326	0.004423
ENSG00000224315	RPL7P7	1	0.5312	-1.2214	0.001256	0.03326		0.03583
ENSG00000267470	ZNF571-AS1	19	2.4998	-0.8063	0.001257	0.03326		0.03583
ENSG00000272841	RP3-428L16.2	6	2.5539	0.995	0.001257	0.03326		0.03583
ENSG00000135097	MSI1	12	6.1564	-1.0132	0.001259	0.03326		0.03583
ENSG00000096433	ITPR3	6	2.2374	0.805	0.001259	0.03326		0.03583
ENSG00000266777	SH3GL1P1	17	1.9627	-0.7093	0.00126	0.03326		0.03583
ENSG00000173681	CXorf23	X	5.2808	-0.7365	0.001261	0.03326		0.03583
ENSG00000110583	NAA40	11	5.6692	-0.4562	0.001264	0.03326		0.03583
ENSG00000227726	AP001271.3	11	-1.2631	-1.851	0.001266	0.03326		0.03583
ENSG00000065526	SPEN	1	8.1845	-0.8312	0.001267	0.03326		0.03583
ENSG00000231607	DLEU2	13	1.7679	-2.5544	0.001268	0.03326		0.03583
ENSG00000104218	CSPP1	8	5.6526	-0.4661	0.00127	0.03326		0.03583
ENSG00000253537	PCDHGA7	5	-0.0397	-1.9258	0.00127	0.03326		0.03583
ENSG00000106236	NPTX2	7	5.9943	1.5618	0.001277	0.03337		0.03593
ENSG00000100302	RASD2	22	4.8725	1.1526	0.001277	0.03337		0.03593
ENSG00000067182	TNFRSF1A	12	6.2205	1.3614	0.001279	0.03338		0.03594
ENSG00000057468	MSH4	1	0.6664	-1.1787	0.001282	0.0334		0.03596
ENSG00000006282	SPATA20	17	5.7764	0.9224	0.001284	0.03343		0.03598
ENSG00000268798	AC027307.3	19	0.182	-1.3912	0.001289	0.03343		0.03598
ENSG00000011258	MBTD1	17	5.1637	-1.2434	0.001289	0.03343		0.03598
ENSG00000101938	CHRDL1	X	5.1555	-2.7161	0.00129	0.03343		0.03598
ENSG00000165490	C11orf82	11	0.7457	-2.0579	0.001291	0.03343		0.03598
ENSG00000110066	SUV420H1	11	6.6875	-0.9145	0.001296	0.03348		0.036
ENSG00000147381	MAGEA4	X	3.6616	-1.0369	0.001297	0.03348		0.036
ENSG00000196365	LONP1	19	7.1035	0.448	0.001298	0.03348		0.036
ENSG00000124766	SOX4	6	9.1653	-2.7606	0.0013	0.03348		0.036
ENSG00000204540	PSORS1C1	6	0.7037	1.6098	0.001302	0.03348		0.036
ENSG00000101412	E2F1	20	2.8772	-1.9486	0.001302	0.03348		0.036
ENSG00000257315	ZBED6	1	4.13	-0.7741	0.001306	0.03352		0.03605
ENSG00000127993	RBM48	7	3.9708	-0.4542	0.00131	0.03358		0.03608
ENSG00000165185	KIAA1958	9	5.7919	-1.0066	0.001312	0.03359		0.03608
ENSG00000132510	KDM6B	17	7.0146	-1.1402	0.001315	0.03359		0.03608
ENSG00000111206	FOXM1	12	3.4187	-2.647	0.001315	0.03359		0.03608
ENSG00000140326	CDAN1	15	4.6219	-0.4613	0.001318	0.03359		0.03608
ENSG00000100629	CEP128	14	2.934	-1.7222	0.00132	0.03359		0.03608
ENSG00000256771	ZNF253	19	4.961	-1.0306	0.00132	0.03359		0.03608
ENSG00000155275	TRMT44	4	4.2034	-0.7576	0.001322	0.03359		0.03608
ENSG00000261168	RP11-68I18.10	1	1.8081	-1.1712	0.001323	0.03359		0.03608
ENSG00000126787	DLGAP5	14	2.6853	-3.544	0.001324	0.03359		0.03608
ENSG00000188707	ZBED6CL	7	1.396	1.5483	0.001329	0.03361		0.03609
ENSG00000101057	MYBL2	20	2.8744	-4.2298	0.001329	0.03361		0.03609
ENSG00000197951	ZNF71	19	5.7379	-0.7636	0.001332	0.03361		0.03609
ENSG00000087250	MT3	16	5.186	1.1848	0.001332	0.03361		0.03609
ENSG00000099783	HNRNPM	19	7.0781	-0.7389	0.001334	0.03364		0.03611
ENSG00000232611	RP11-1114A5.4	X	4.1443	-0.6338	0.001337	0.03365		0.03612
ENSG00000220023	AL592183.1	GL000219.1	1.9371	-2.0392	0.001338	0.03365		0.03612
ENSG00000149218	ENDOD1	11	5.8094	1.2357	0.001342	0.0337		0.03617
ENSG00000229941	AC012499.1	2	-0.484	2.3719	0.001347	0.03374		0.03619
ENSG00000186594	MIR22HG	17	2.7113	0.7762	0.001348	0.03374		0.03619
ENSG00000163171	CDC42EP3	2	5.6844	-1.0203	0.001348	0.03374		0.03619
ENSG00000228434	AC004951.6	7	1.2759	-0.8211	0.00135	0.03374		0.03619
ENSG00000135362	PRR5L	11	4.2453	0.8449	0.001351	0.03374		0.03619
ENSG00000236609	ZNF853	7	6.2093	0.5637	0.001354	0.03376		0.03621
ENSG00000272168	CASC15	6	4.1433	-2.3096	0.001358	0.03381		0.03625
ENSG00000136881	BAAT	9	-0.5745	-1.098	0.001361	0.03381		0.03625
ENSG00000230055	CISD3	17	2.8698	0.7714	0.001362	0.03381		0.03625
ENSG00000254463	RP11-484D2.3	11	0.8773	-0.947	0.001363	0.03381		0.03625
ENSG00000149054	ZNF215	11	1.0732	1.0138	0.001364	0.03381		0.03625
ENSG00000178342	KCNG2	18	0.1281	1.6572	0.001374	0.034		0.03639
ENSG00000113368	LMNB1	5	5.1076	-2.4111	0.001378	0.034		0.03639
ENSG00000215421	ZNF407	18	4.3033	-0.7435	0.00138	0.034		0.03639
ENSG00000029993	HMGB3	X	5.3635	-1.342	0.001382	0.034		0.03639
ENSG00000198203	SULT1C2	2	3.1547	1.38	0.001382	0.034		0.03639
ENSG00000203602	AL137059.1	13	-0.5902	-1.3238	0.001382	0.034		0.03639
ENSG00000156970	BUB1B	15	2.8695	-3.0949	0.001386	0.034		0.03639
ENSG00000139722	VPS37B	12	4.8394	-0.7109	0.001387	0.034		0.03639
ENSG00000169635	HIC2	22	5.1973	-0.8522	0.001388	0.034		0.03639
ENSG00000260385	RP11-450H6.3	13	0.2026	-2.1964	0.00139	0.034		0.03639
ENSG00000182968	SOX1	13	6.1083	-1.496	0.001392	0.034		0.03639
ENSG00000157456	CCNB2	15	2.4787	-3.1001	0.001393	0.034		0.03639
ENSG00000242540	AC010729.1	2	1.8177	-3.043	0.001395	0.034		0.03639
ENSG00000174516	PELI3	11	4.6957	0.6344	0.001397	0.034		0.03639
ENSG00000011028	MRC2	17	6.5719	0.6236	0.001398	0.034		0.03639
ENSG00000078295	ADCY2	5	7.9444	1.0106	0.001399	0.034		0.03639
ENSG00000112144	ICK	6	5.0844	-1.3981	0.0014	0.034		0.03639
ENSG00000163386	NBPF10	1	5.2451	-0.5666	0.001403	0.03404		0.03643
ENSG00000237637	FRY-AS1	13	0.4687	0.7833	0.001406	0.03404		0.03643
ENSG00000203632	AC007690.1	3	0.3473	-1.7231	0.001406	0.03404		0.03643
ENSG00000187498	COL4A1	13	6.4352	0.9407	0.001412	0.03413		0.03651
ENSG00000258548	LINC00645	14	3.081	2.2695	0.001413	0.03413		0.03651
ENSG00000197696	NMB	15	3.1894	1.121	0.001416	0.03417		0.03655
ENSG00000161048	NAPEPLD	7	4.7554	-0.4916	0.001421	0.03424		0.03662
ENSG00000143748	NVL	1	4.5122	-0.7437	0.001434	0.03451		0.03688
ENSG00000079931	MOXD1	6	5.4559	-2.937	0.001436	0.03451		0.03688
ENSG00000109445	ZNF330	4	4.9764	0.4888	0.00144	0.03451		0.03688
ENSG00000255471	RP11-736K20.5	11	0.5075	1.2353	0.001441	0.03451		0.03688
ENSG00000111254	AKAP3	12	2.8261	0.795	0.001443	0.03451		0.03688
ENSG00000203832	NBPF20	1	4.4056	-0.5276	0.001445	0.03451		0.03688
ENSG00000158683	PKD1L1	7	0.8895	-0.9064	0.001445	0.03451		0.03688
ENSG00000182944	EWSR1	22	7.6986	-0.5765	0.001445	0.03451		0.03688
ENSG00000253816	RP11-1415C14.3	5	0.5438	-1.3937	0.001453	0.03465		0.03693
ENSG00000225891	RP3-476K8.3	1	-0.5724	-1.2838	0.001456	0.03465		0.03693
ENSG00000242808	SOX2-OT	3	6.0907	-1.6794	0.001457	0.03465		0.03693
ENSG00000038427	VCAN	5	8.6759	-2.4075	0.001462	0.03465		0.03693
ENSG00000259287	RP11-3D4.2	15	-0.1625	-1.0753	0.001467	0.03465		0.03693
ENSG00000163046	ANKRD30BL	2	-0.879	2.3395	0.001469	0.03465		0.03693
ENSG00000076554	TPD52	8	4.5413	1.3229	0.001475	0.03465		0.03693
ENSG00000223356	RP11-66D17.5	1	0.0164	-0.9147	0.001476	0.03465		0.03693
ENSG00000166508	MCM7	7	5.2946	-1.7262	0.001477	0.03465		0.03693
ENSG00000134817	APLNR	11	-0.6697	2.131	0.001479	0.03465		0.03693
ENSG00000157306	RP11-66N24.4	14	1.0214	-1.8033	0.001479	0.03465		0.03693
ENSG00000128191	DGCR8	22	5.8595	-0.5437	0.00148	0.03465		0.03693
ENSG00000198961	PJA2	5	8.8187	0.5811	0.00148	0.03465		0.03693
ENSG00000148826	NKX6-2	10	0.3258	2.6324	0.001482	0.03465		0.03693
ENSG00000083838	ZNF446	19	4.6721	-0.5254	0.001482	0.03465		0.03693
ENSG00000099725	PRKY	Y	4.4548	-1.2603	0.001483	0.03465		0.03693
ENSG00000187951	ARHGAP11B	15	2.3863	-2.2331	0.001485	0.03465		0.03693
ENSG00000131747	TOP2A	17	5.8511	-3.504	0.00149	0.03465		0.03693
ENSG00000188761	BCL2L15	1	-0.0494	-0.9902	0.00149	0.03465		0.03693
ENSG00000226002	RP11-460N20.5	7	0.2377	-0.9016	0.001493	0.03465		0.03693
ENSG00000261837	RP11-264L1.3	16	-0.7883	-1.2694	0.001493	0.03465		0.03693
ENSG00000106366	SERPINE1	7	3.6991	1.4865	0.001495	0.03465		0.03693
ENSG00000013583	HEBP1	12	4.2046	0.9128	0.001495	0.03465		0.03693
ENSG00000111886	GABRR2	6	-0.1351	-0.9113	0.001495	0.03465		0.03693
ENSG00000246528	RP11-159H10.3	8	1.4251	-1.4633	0.001496	0.03465		0.03693
ENSG00000140948	ZCCHC14	16	6.6153	-0.8126	0.001497	0.03465		0.03693
ENSG00000182934	SRPR	11	6.4177	0.6154	0.0015	0.03465		0.03693
ENSG00000188070	C11orf95	11	6.6202	-1.3947	0.001501	0.03465		0.03693
ENSG00000254101	RP11-30J20.1	8	-1.2671	1.828	0.001501	0.03465		0.03693
ENSG00000169519	METTL15	11	3.7128	0.5054	0.001502	0.03465		0.03693
ENSG00000262001	DLGAP1-AS2	18	2.5403	0.9388	0.001503	0.03465		0.03693
ENSG00000243742	RPLP0P2	11	2.5258	1.4328	0.001512	0.0348		0.03705
ENSG00000215184	RP11-8L18.2	10	-0.9498	-1.4678	0.001513	0.0348		0.03705
ENSG00000146243	IRAK1BP1	6	4.0037	-0.609	0.001517	0.03481		0.03705
ENSG00000161888	SPC24	19	2.387	-3.0768	0.00152	0.03481		0.03705
ENSG00000134884	ARGLU1	13	7.4279	-0.6394	0.001523	0.03481		0.03705
ENSG00000138160	KIF11	10	3.7537	-2.5489	0.001524	0.03481		0.03705
ENSG00000083168	KAT6A	8	7.5869	-0.7788	0.001529	0.03481		0.03705
ENSG00000164161	HHIP	4	1.1125	-2.2052	0.001529	0.03481		0.03705
ENSG00000176208	ATAD5	17	3.3354	-2.064	0.001531	0.03481		0.03705
ENSG00000228395	RP11-216B9.6	9	0.2621	-1.4266	0.001531	0.03481		0.03705
ENSG00000173473	SMARCC1	3	6.7906	-1.2714	0.001532	0.03481		0.03705
ENSG00000260648	RP11-133K1.7	15	-0.6079	-0.9485	0.001532	0.03481		0.03705
ENSG00000144485	HES6	2	4.7637	-1.379	0.001533	0.03481		0.03705
ENSG00000100075	SLC25A1	22	5.9284	0.4511	0.001533	0.03481		0.03705
ENSG00000152154	TMEM178A	2	4.4554	1.1045	0.001535	0.03481		0.03705
ENSG00000214226	C17orf67	17	2.6543	0.6097	0.001541	0.03486		0.03708
ENSG00000271303	SRXN1	20	1.325	1.1233	0.001542	0.03486		0.03708
ENSG00000169087	HSPBAP1	3	3.1144	-0.6075	0.001549	0.03486		0.03708
ENSG00000154059	IMPACT	18	5.4565	0.6299	0.001549	0.03486		0.03708
ENSG00000145908	ZNF300	5	4.8024	-1.3425	0.001549	0.03486		0.03708
ENSG00000112812	PRSS16	6	0.5913	1.5266	0.00155	0.03486		0.03708
ENSG00000125841	NRSN2	20	6.3325	0.7551	0.001552	0.03486		0.03708
ENSG00000101384	JAG1	20	6.329	0.8588	0.001554	0.03486		0.03708
ENSG00000187595	ZNF385C	17	2.2264	0.6648	0.001555	0.03486		0.03708
ENSG00000118058	KMT2A	11	8.5553	-0.9823	0.001555	0.03486		0.03708
ENSG00000184445	KNTC1	12	4.0761	-1.7756	0.001556	0.03486		0.03708
ENSG00000230870	FBXW11P1	21	0.1952	1.3412	0.001558	0.03486	0.005404
ENSG00000174804	FZD4	11	4.5901	1.1788	0.001559	0.03486		0.03711
ENSG00000066279	ASPM	1	3.5946	-3.8521	0.001561	0.03488		0.03713
ENSG00000221044	U3	17	-1.3691	-1.0376	0.00157	0.035		0.03722
ENSG00000122779	TRIM24	7	6.5507	-0.8547	0.001571	0.035		0.03722
ENSG00000189144	ZNF573	19	4.2118	-0.5685	0.001572	0.035		0.03722
ENSG00000198920	KIAA0753	17	5.6338	-0.3943	0.001575	0.03502		0.03722
ENSG00000196136	SERPINA3	14	1.3542	2.4286	0.001579	0.03504		0.03722
ENSG00000164402	SEPT8	5	6.8699	0.4043	0.001581	0.03504		0.03722
ENSG00000135637	CCDC142	2	3.4381	-0.6993	0.001581	0.03504		0.03722
ENSG00000164124	TMEM144	4	2.4073	1.6507	0.001582	0.03504		0.03722
ENSG00000122952	ZWINT	10	2.5099	-2.022	0.001588	0.03505		0.03722
ENSG00000063601	MTMR1	X	5.5655	-0.3931	0.001589	0.03505		0.03722
ENSG00000116731	PRDM2	1	6.76	-0.7637	0.001591	0.03505		0.03722
ENSG00000163214	DHX57	2	5.7229	-0.4713	0.001594	0.03505		0.03722
ENSG00000146830	GIGYF1	7	6.6488	-0.6612	0.001596	0.03505		0.03722
ENSG00000226650	KIF4B	5	-1.6052	-1.3358	0.001597	0.03505		0.03722
ENSG00000177602	GSG2	17	0.2738	-2.8393	0.001598	0.03505		0.03722
ENSG00000268485	AC104841.2	2	-0.4029	0.8189	0.001599	0.03505		0.03722
ENSG00000249459	ZNF286B	17	3.5573	-1.216	0.001599	0.03505		0.03722
ENSG00000149428	HYOU1	11	7.9617	0.6932	0.001601	0.03505		0.03722
ENSG00000122254	HS3ST2	16	3.3615	1.3743	0.001602	0.03505		0.03722
ENSG00000089280	FUS	16	8.2176	-0.4113	0.001603	0.03505		0.03722
ENSG00000120256	LRP11	6	5.765	0.4042	0.001609	0.03507		0.03722
ENSG00000221520	MIR1285-1	7	-1.0461	-1.3186	0.001609	0.03507		0.03722
ENSG00000148572	NRBF2	10	3.7612	0.5295	0.00161	0.03507		0.03722
ENSG00000170322	NFRKB	11	5.4406	-0.3898	0.001613	0.03507		0.03722
ENSG00000130032	PRRG3	X	1.8608	1.2646	0.001615	0.03507		0.03722
ENSG00000198826	ARHGAP11A	15	3.7421	-1.9497	0.001615	0.03507		0.03722
ENSG00000272796	RP1-74M1.3	1	4.8626	-0.7769	0.001617	0.03507		0.03722
ENSG00000189079	ARID2	12	6.0999	-0.8346	0.001617	0.03507		0.03722
ENSG00000161277	THAP8	19	4.0896	0.6263	0.001622	0.03511		0.03722
ENSG00000077809	GTF2I	7	7.1025	-0.4418	0.001622	0.03511		0.03722
ENSG00000077713	SLC25A43	X	2.6771	1.1083	0.001625	0.03512		0.03722
ENSG00000187741	FANCA	16	3.4806	-2.1281	0.001632	0.03512		0.03722
ENSG00000196381	ZNF781	19	3.7289	-0.9665	0.001633	0.03512		0.03722
ENSG00000254793	FDPSP4	15	-1.0623	-1.0293	0.001636	0.03512		0.03722
ENSG00000184619	KRBA2	17	2.1545	-0.8341	0.001637	0.03512		0.03722
ENSG00000272754	AL133245.2	2	-0.4479	-1.497	0.00164	0.03512		0.03722
ENSG00000151503	NCAPD3	11	5.0746	-0.4331	0.001643	0.03512		0.03722
ENSG00000215440	NPEPL1	20	4.0473	-0.8463	0.001644	0.03512		0.03722
ENSG00000170425	ADORA2B	17	3.4989	0.6902	0.001648	0.03512		0.03722
ENSG00000162997	PRORSD1P	2	-0.5377	1.603	0.001648	0.03512		0.03722
ENSG00000117151	CTBS	1	2.8925	1.056	0.001649	0.03512		0.03722
ENSG00000107077	KDM4C	9	5.4631	0.4455	0.001649	0.03512		0.03722
ENSG00000243107	AC000120.7	7	1.0343	-0.9054	0.00165	0.03512		0.03722
ENSG00000095794	CREM	10	4.4863	1.0003	0.001651	0.03512		0.03722
ENSG00000119523	ALG2	9	4.3787	0.5807	0.001652	0.03512		0.03722
ENSG00000119397	CNTRL	9	5.0544	-0.9323	0.001657	0.03512		0.03722
ENSG00000240875	LINC00886	3	-0.5016	1.2314	0.001657	0.03512		0.03722
ENSG00000270067	CTC-487M23.5	5	1.2819	-0.8925	0.001658	0.03512		0.03722
ENSG00000163517	HDAC11	3	5.1852	0.6842	0.00166	0.03512		0.03722
ENSG00000229970	AC007128.1	7	-1.403	-1.6953	0.001661	0.03512		0.03722
ENSG00000138180	CEP55	10	1.2638	-2.6003	0.001662	0.03512		0.03722
ENSG00000051341	POLQ	3	1.5258	-3.1492	0.001663	0.03512		0.03722
ENSG00000101265	RASSF2	20	6.2722	-1.3393	0.001666	0.03512		0.03722
ENSG00000136928	GABBR2	9	8.0945	1.1854	0.001666	0.03512		0.03722
ENSG00000261884	CTC-479C5.12	16	1.6602	-0.6685	0.001667	0.03512		0.03722
ENSG00000107263	RAPGEF1	9	7.8552	0.4683	0.001668	0.03512		0.03722
ENSG00000169679	BUB1	2	3.1315	-2.629	0.00167	0.03512		0.03722
ENSG00000270018	RP3-462E2.5	12	1.1058	-1.0109	0.00167	0.03512		0.03722
ENSG00000106415	GLCCI1	7	5.1601	-1.5117	0.001674	0.03516		0.03725
ENSG00000173894	CBX2	17	4.3581	-2.0124	0.001677	0.03518		0.03728
ENSG00000167414	GNG8	19	2.1696	1.4071	0.001682	0.03526		0.03736
ENSG00000255129	RP11-839D17.3	11	-0.29	0.8414	0.001686	0.03531		0.0374
ENSG00000135502	SLC26A10	12	3.2935	-0.5359	0.001688	0.03531		0.0374
ENSG00000128242	GAL3ST1	22	2.4812	0.9769	0.001692	0.03533		0.03745
ENSG00000156265	MAP3K7CL	21	-1.0411	1.4798	0.001692	0.03533	0.005784
ENSG00000272375	RP11-51J9.6	8	0.1355	-0.9388	0.001696	0.03535		0.03748
ENSG00000034063	UHRF1	19	2.6143	-3.7784	0.001697	0.03535		0.03748
ENSG00000164663	USP49	6	5.878	-1.5537	0.001698	0.03535		0.03748
ENSG00000205592	MUC19	12	1.5548	-1.117	0.001702	0.03538		0.03748
ENSG00000160883	HK3	5	-0.9783	-1.1448	0.001703	0.03538		0.03748
ENSG00000226721	EEF1DP2	9	1.9904	-0.7074	0.001706	0.03538		0.03748
ENSG00000236064	RP6-191P20.4	X	-1.0452	2.0851	0.001707	0.03538		0.03748
ENSG00000250410	RP11-714G18.1	4	-0.0814	-0.9866	0.001712	0.03538		0.03748
ENSG00000162341	TPCN2	11	4.1178	-0.422	0.001712	0.03538		0.03748
ENSG00000224635	RP4-564F22.5	20	0.6853	-1.2148	0.001714	0.03538		0.03748
ENSG00000248103	CTC-338M12.9	5	2.7416	-0.612	0.001715	0.03538		0.03748
ENSG00000130518	KIAA1683	19	3.94	-0.714	0.001716	0.03538		0.03748
ENSG00000007968	E2F2	1	1.6135	-3.5197	0.001717	0.03538		0.03748
ENSG00000184661	CDCA2	8	1.8544	-2.7652	0.001728	0.03552		0.03762
ENSG00000261359	C16orf98	16	-0.748	-0.9396	0.001728	0.03552		0.03762
ENSG00000120053	GOT1	10	6.1463	0.7188	0.00173	0.03552		0.03762
ENSG00000068383	INPP5A	10	5.7875	0.5986	0.001732	0.03552		0.03762
ENSG00000271927	CTD-2541M15.4	8	1.1459	-1.12	0.001732	0.03552		0.03762
ENSG00000231025	RP11-175O19.4	10	3.4301	-1.1266	0.00174	0.03564		0.03767
ENSG00000090520	DNAJB11	3	5.8542	0.5159	0.001741	0.03564		0.03767
ENSG00000120903	CHRNA2	8	0.9263	2.0629	0.001746	0.03564		0.03767
ENSG00000158164	TMSB15A	X	4.1662	-2.6818	0.001747	0.03564		0.03767
ENSG00000165480	SKA3	13	1.4988	-2.8239	0.001752	0.03564		0.03767
ENSG00000113300	CNOT6	5	6.1241	-0.8586	0.001753	0.03564		0.03767
ENSG00000106571	GLI3	7	5.6324	-1.56	0.001755	0.03564		0.03767
ENSG00000134057	CCNB1	5	4.0315	-1.1029	0.001757	0.03564		0.03767
ENSG00000182628	SKA2	17	5.489	-0.8016	0.001758	0.03564		0.03767
ENSG00000114378	HYAL1	3	0.9862	-1.0191	0.001758	0.03564		0.03767
ENSG00000168014	C2CD3	11	5.9724	-0.3649	0.001759	0.03564		0.03767
ENSG00000237781	RP11-54A4.2	1	0.7651	-0.8278	0.001761	0.03564		0.03767
ENSG00000137804	NUSAP1	15	4.2961	-2.7746	0.001762	0.03564		0.03767
ENSG00000164649	CDCA7L	7	4.8371	-1.9324	0.001762	0.03564		0.03767
ENSG00000243155	RP11-46A10.5	1	2.0021	-0.6664	0.001766	0.03565		0.03767
ENSG00000159403	C1R	12	4.3785	2.0826	0.00177	0.03565		0.03767
ENSG00000092377	TBL1Y	Y	-0.4052	-1.1624	0.001771	0.03565		0.03767
ENSG00000110975	SYT10	12	2.2268	-3.1504	0.001774	0.03565		0.03767
ENSG00000105866	SP4	7	4.6918	-0.9265	0.001776	0.03565		0.03767
ENSG00000075702	WDR62	19	2.4041	-1.6548	0.001776	0.03565		0.03767
ENSG00000123219	CENPK	5	1.4328	-2.6961	0.001778	0.03565		0.03767
ENSG00000165494	PCF11	11	6.3728	-0.5671	0.001779	0.03565		0.03767
ENSG00000108551	RASD1	17	4.5806	0.8066	0.001781	0.03565		0.03767
ENSG00000123411	IKZF4	12	5.077	-0.4509	0.001782	0.03565		0.03767
ENSG00000255414	LINC01059	11	-1.0466	-2.1016	0.001785	0.03565		0.03767
ENSG00000167695	FAM57A	17	4.2657	0.4728	0.00179	0.03565		0.03767
ENSG00000177283	FZD8	10	4.9407	-0.8342	0.001791	0.03565		0.03767
ENSG00000176124	DLEU1	13	2.1004	-1.2878	0.001792	0.03565		0.03767
ENSG00000011114	BTBD7	14	5.7936	-0.6151	0.001792	0.03565		0.03767
ENSG00000231595	AC005224.2	17	0.9142	-0.7165	0.001792	0.03565		0.03767
ENSG00000113205	PCDHB3	5	3.6181	-1.2238	0.001793	0.03565		0.03767
ENSG00000214491	SEC14L6	22	0.4122	1.6615	0.001796	0.03565		0.03767
ENSG00000205863	C1QTNF9B	13	-0.0964	1.9593	0.001796	0.03565		0.03767
ENSG00000100426	ZBED4	22	5.294	-1.382	0.001797	0.03565		0.03767
ENSG00000113073	SLC4A9	5	-0.5534	1.0217	0.001799	0.03567		0.03768
ENSG00000155974	GRIP1	12	5.3781	-0.6224	0.001805	0.03573		0.03772
ENSG00000261687	RP11-473C18.3	15	-1.0754	-1.1981	0.001808	0.03573		0.03772
ENSG00000187867	PALM3	19	3.3885	0.6506	0.001809	0.03573		0.03772
ENSG00000115163	CENPA	2	0.9	-2.4691	0.00181	0.03573		0.03772
ENSG00000202566	MIR421	X	0.3636	-1.0713	0.001813	0.03573		0.03772
ENSG00000035499	DEPDC1B	5	1.4744	-3.1479	0.001816	0.03573		0.03772
ENSG00000174093	RP11-1407O15.2	17	4.7624	-0.4786	0.001817	0.03573		0.03772
ENSG00000262585	RP11-353N14.5	17	0.2761	-1.3348	0.001817	0.03573		0.03772
ENSG00000123485	HJURP	2	1.8318	-2.928	0.001818	0.03573		0.03772
ENSG00000226180	AC010536.1	16	1.2146	-1.0117	0.001821	0.03573		0.03772
ENSG00000100505	TRIM9	14	7.8716	0.5032	0.001822	0.03573		0.03772
ENSG00000070018	LRP6	12	6.5065	-0.6713	0.001823	0.03573		0.03772
ENSG00000204519	ZNF551	19	3.4866	-0.954	0.001826	0.03576		0.03774
ENSG00000146143	PRIM2	6	2.6247	-1.2835	0.001833	0.03577		0.03775
ENSG00000120685	PROSER1	13	5.619	-0.7459	0.001833	0.03577		0.03775
ENSG00000106105	GARS	7	7.5101	0.3756	0.001834	0.03577		0.03775
ENSG00000188321	ZNF559	19	4.4533	-0.9917	0.001835	0.03577		0.03775
ENSG00000135451	TROAP	12	1.5607	-3.0736	0.001835	0.03577		0.03775
ENSG00000150687	PRSS23	11	5.5535	1.2569	0.001839	0.03581		0.03779
ENSG00000135048	TMEM2	9	4.986	-2.5393	0.001843	0.03584		0.03781
ENSG00000151929	BAG3	10	5.2439	0.9309	0.001848	0.03589		0.03781
ENSG00000163935	SFMBT1	3	4.6307	-0.493	0.00185	0.03589		0.03781
ENSG00000137807	KIF23	15	2.8708	-2.4645	0.001852	0.03589		0.03781
ENSG00000134698	AGO4	1	6.1348	-0.8578	0.001854	0.03589		0.03781
ENSG00000142494	SLC47A1	17	1.8737	1.1801	0.001854	0.03589		0.03781
ENSG00000123342	MMP19	12	0.3007	2.1828	0.001856	0.03589		0.03781
ENSG00000254985	RSF1-IT2	11	-0.911	-1.252	0.001857	0.03589		0.03781
ENSG00000163006	CCDC138	2	3.1408	-1.2326	0.001864	0.03589		0.03781
ENSG00000133056	PIK3C2B	1	6.1293	-0.929	0.001864	0.03589		0.03781
ENSG00000079134	THOC1	18	5.4945	-0.5471	0.001866	0.03589		0.03781
ENSG00000197479	PCDHB11	5	2.1145	-1.4059	0.001869	0.03589		0.03781
ENSG00000128965	CHAC1	15	3.7368	0.6742	0.001871	0.03589		0.03781
ENSG00000174529	TMEM81	1	2.7144	-0.6782	0.001874	0.03589		0.03781
ENSG00000270112	RP11-742D12.2	18	-0.0875	-1.541	0.001875	0.03589		0.03781
ENSG00000075391	RASAL2	1	6.8545	-0.9365	0.001875	0.03589		0.03781
ENSG00000250397	RP11-1391J7.1	11	1.473	-1.4008	0.001878	0.03589		0.03781
ENSG00000178229	ZNF543	19	4.2527	-0.6251	0.001878	0.03589		0.03781
ENSG00000105810	CDK6	7	6.106	-1.9697	0.001879	0.03589		0.03781
ENSG00000196267	ZNF836	19	4.0712	-0.8319	0.001879	0.03589		0.03781
ENSG00000266993	RP4-657D16.3	1	0.6871	-1.2054	0.001882	0.03589		0.03781
ENSG00000162998	FRZB	2	3.7529	1.3953	0.001884	0.03589		0.03781
ENSG00000253200	RP11-582J16.5	8	2.9415	-0.6924	0.001884	0.03589		0.03781
ENSG00000204428	LY6G5C	6	2.6909	-0.932	0.001886	0.03589		0.03781
ENSG00000136002	ARHGEF4	2	7.3027	1.302	0.001886	0.03589		0.03781
ENSG00000144591	GMPPA	2	4.2995	0.4668	0.001889	0.03589		0.03781
ENSG00000187605	TET3	2	6.6799	-1.2353	0.001891	0.03589		0.03781
ENSG00000042429	MED17	11	5.3071	-0.5957	0.001893	0.03589		0.03781
ENSG00000071127	WDR1	4	7.7795	0.735	0.001893	0.03589		0.03781
ENSG00000271109	CTC-523E23.11	19	-0.6313	-2.2479	0.001898	0.03591		0.03781
ENSG00000261578	RP11-21L23.2	11	3.0199	-0.9085	0.001898	0.03591		0.03781
ENSG00000110619	CARS	11	6.4457	0.4099	0.001899	0.03591		0.03781
ENSG00000186994	KANK3	19	4.1951	1.4063	0.001902	0.03592		0.03781
ENSG00000213420	GPC2	7	5.253	-2.7916	0.001905	0.03592		0.03781
ENSG00000148834	GSTO1	10	4.6293	0.5863	0.001909	0.03592		0.03781
ENSG00000110400	PVRL1	11	7.733	0.7664	0.001909	0.03592		0.03781
ENSG00000160691	SHC1	1	6.576	0.7311	0.00191	0.03592		0.03781
ENSG00000257475	RP11-983P16.2	12	-0.2459	-0.9329	0.001912	0.03592		0.03781
ENSG00000188467	SLC24A5	15	-0.2723	1.6549	0.001912	0.03592		0.03781
ENSG00000100162	CENPM	22	1.2245	-1.5701	0.001917	0.03599		0.03788
ENSG00000256637	RP11-76I14.1	2	0.6753	-3.2894	0.001924	0.03605		0.03794
ENSG00000090013	BLVRB	19	4.537	0.8649	0.001924	0.03605		0.03794
ENSG00000168484	SFTPC	8	-0.4868	1.4716	0.001928	0.03608		0.03797
ENSG00000177082	WDR73	15	5.054	-0.4051	0.001929	0.03608		0.03797
ENSG00000162419	GMEB1	1	4.6783	-0.7409	0.001934	0.03614		0.03803
ENSG00000205744	DENND1C	19	1.2164	1.0416	0.001937	0.03616		0.03805
ENSG00000230450	NEK2P4	2	2.8201	-1.0203	0.001939	0.03616		0.03805
ENSG00000227740	RP11-318C24.2	1	0.2104	-1.3166	0.001944	0.0362		0.03808
ENSG00000254648	RP11-713P17.4	11	-1.1458	1.0725	0.001945	0.0362		0.03808
ENSG00000141577	AZI1	17	4.4829	-0.6815	0.001946	0.0362		0.03808
ENSG00000172216	CEBPB	20	4.0245	0.6322	0.001948	0.0362		0.03808
ENSG00000203827	NBPF16	1	2.6344	-0.6902	0.00195	0.0362		0.03808
ENSG00000120738	EGR1	5	5.8524	-1.1242	0.001953	0.03623		0.03811
ENSG00000138778	CENPE	4	3.5578	-2.7786	0.001955	0.03624		0.03812
ENSG00000260634	RP11-521O16.1	2	-0.0261	1.4816	0.001964	0.03635		0.03822
ENSG00000107443	CCNJ	10	3.9917	-1.1279	0.001964	0.03635		0.03822
ENSG00000080298	RFX3	9	6.5261	-0.6751	0.001967	0.03636		0.03824
ENSG00000170312	CDK1	10	3.2861	-2.0828	0.00197	0.03637		0.03824
ENSG00000137880	GCHFR	15	2.3352	1.0376	0.001971	0.03637		0.03824
ENSG00000181444	ZNF467	7	4.1462	0.5529	0.001973	0.03637		0.03824
ENSG00000107404	DVL1	1	6.7242	0.4522	0.001984	0.03655		0.03843
ENSG00000180422	LINC00304	16	1.4621	-0.8728	0.001988	0.0366		0.03847
ENSG00000196724	ZNF418	19	4.5541	-0.5254	0.001993	0.03661		0.03848
ENSG00000230105	RP11-431N15.2	X	1.1942	-1.0083	0.001994	0.03661		0.03848
ENSG00000147174	ACRC	X	2.0926	-0.6194	0.001996	0.03661		0.03848
ENSG00000106462	EZH2	7	4.7628	-1.995	0.001996	0.03661		0.03848
ENSG00000215630	GUSBP9	5	1.4413	-0.9837	0.002005	0.03671		0.03858
ENSG00000237686	RP5-1120P11.1	6	1.677	0.8362	0.002005	0.03671		0.03858
ENSG00000254726	MEX3A	1	6.8662	-1.8471	0.00201	0.03676		0.03863
ENSG00000263146	RP11-849I19.1	18	2.9691	-1.7501	0.002021	0.03694		0.03874
ENSG00000171388	APLN	X	3.4974	1.4755	0.002027	0.03696		0.03874
ENSG00000268747	CTD-3030D20.1	19	-0.3506	-1.1937	0.002027	0.03696		0.03874
ENSG00000272529	RP11-415F23.4	3	-0.6831	-1.1543	0.002029	0.03696		0.03874
ENSG00000112164	GLP1R	6	2.7932	2.5524	0.00204	0.03696		0.03874
ENSG00000257057	LINC01171	11	-1.0162	1.4935	0.002044	0.03696		0.03874
ENSG00000202058	RN7SKP80	22	0.5698	-0.8873	0.002045	0.03696		0.03874
ENSG00000230590	FTX	X	4.8676	-0.8273	0.002046	0.03696		0.03874
ENSG00000130816	DNMT1	19	6.5748	-0.613	0.002047	0.03696		0.03874
ENSG00000172425	TTC36	11	0.298	-0.8729	0.002047	0.03696		0.03874
ENSG00000143179	UCK2	1	5.4993	-0.4458	0.002048	0.03696		0.03874
ENSG00000166851	PLK1	16	3.6432	-1.1621	0.002051	0.03696		0.03874
ENSG00000127483	HP1BP3	1	7.7715	-0.6018	0.002052	0.03696		0.03874
ENSG00000186638	KIF24	9	3.0434	-0.8416	0.002053	0.03696		0.03874
ENSG00000254343	RP11-760H22.2	8	1.1821	0.9018	0.002058	0.03696		0.03874
ENSG00000100479	POLE2	14	0.9263	-1.6834	0.002063	0.03696		0.03874
ENSG00000155367	PPM1J	1	1.8338	1.2269	0.002063	0.03696		0.03874
ENSG00000227560	RP11-139K1.2	10	-1.4321	-1.0021	0.002065	0.03696		0.03874
ENSG00000160957	RECQL4	8	3.9867	-0.7327	0.002068	0.03696		0.03874
ENSG00000155640	C10orf12	10	4.2812	-1.3264	0.002068	0.03696		0.03874
ENSG00000159713	TPPP3	16	3.7696	1.3679	0.00207	0.03696		0.03874
ENSG00000102230	PCYT1B	X	4.683	-0.9903	0.002071	0.03696		0.03874
ENSG00000112759	SLC29A1	6	4.6114	0.6799	0.002071	0.03696		0.03874
ENSG00000166803	KIAA0101	15	1.5349	-2.6308	0.002074	0.03696		0.03874
ENSG00000161958	FGF11	17	4.1352	0.7363	0.002075	0.03696		0.03874
ENSG00000128641	MYO1B	2	5.0659	-2.4982	0.002076	0.03696		0.03874
ENSG00000155366	RHOC	1	5.2683	0.621	0.002079	0.03696		0.03874
ENSG00000262209	PCDHGB3	5	0.3034	-2.0718	0.002086	0.03696		0.03874
ENSG00000272434	RP13-131K19.6	3	-1.2187	-1.2979	0.002087	0.03696		0.03874
ENSG00000237786	GFOD1-AS1	6	-1.4328	1.1218	0.00209	0.03696		0.03874
ENSG00000144559	TAMM41	3	3.9219	-0.4798	0.002091	0.03696		0.03874
ENSG00000206341	HLA-H	6	1.423	1.3388	0.002093	0.03696		0.03874
ENSG00000237797	RP11-472N13.3	10	-0.6671	2.404	0.002093	0.03696		0.03874
ENSG00000006210	CX3CL1	16	5.0325	0.4208	0.002095	0.03696		0.03874
ENSG00000151224	MAT1A	10	-1.5092	-1.273	0.002097	0.03696		0.03874
ENSG00000244462	RBM12	20	6.377	-0.7158	0.002098	0.03696		0.03874
ENSG00000132155	RAF1	3	6.9145	-0.7262	0.002098	0.03696		0.03874
ENSG00000248415	GAPDHP61	15	-1.1986	1.3593	0.0021	0.03696		0.03874
ENSG00000075218	GTSE1	22	2.7776	-2.2746	0.002102	0.03696		0.03874
ENSG00000127081	ZNF484	9	4.8305	-0.6429	0.002105	0.03696		0.03874
ENSG00000140939	NOL3	16	4.9633	1.0839	0.002105	0.03696		0.03874
ENSG00000143632	ACTA1	1	-0.0153	1.3861	0.002108	0.03696		0.03874
ENSG00000110435	PDHX	11	5.6159	0.4302	0.002109	0.03696		0.03874
ENSG00000219545	RPA3-AS1	7	3.7717	0.6185	0.00211	0.03696		0.03874
ENSG00000114115	RBP1	3	2.1459	-1.8167	0.00211	0.03696		0.03874
ENSG00000154556	SORBS2	4	6.1818	-0.7086	0.002111	0.03696		0.03874
ENSG00000077585	GPR137B	1	5.6692	0.5904	0.002111	0.03696		0.03874
ENSG00000125398	SOX9	17	7.2281	-0.432	0.002113	0.03696		0.03874
ENSG00000140859	KIFC3	16	5.4109	0.5687	0.002114	0.03696		0.03874
ENSG00000169692	AGPAT2	9	3.4177	0.9764	0.002115	0.03696		0.03874
ENSG00000013392	RWDD2A	6	4.3031	0.4029	0.002115	0.03696		0.03874
ENSG00000121101	TEX14	17	1.1664	-0.9056	0.002115	0.03696		0.03874
ENSG00000122584	NXPH1	7	4.0246	-1.7012	0.002115	0.03696		0.03874
ENSG00000103888	KIAA1199	15	3.1348	1.7224	0.00212	0.03701		0.03879
ENSG00000242979	RPS15AP18	5	-0.7403	-1.103	0.002122	0.03702		0.03879
ENSG00000136750	GAD2	10	6.0332	-1.7022	0.002127	0.03706		0.03881
ENSG00000140443	IGF1R	15	7.0939	-1.169	0.002128	0.03706		0.03881
ENSG00000197813	CTC-301O7.4	19	1.17	-1.5042	0.002134	0.03706		0.03881
ENSG00000166794	PPIB	15	6.9898	0.4149	0.002138	0.03706		0.03881
ENSG00000099849	RASSF7	11	4.0809	0.8999	0.002139	0.03706		0.03881
ENSG00000226237	RP11-276H19.1	9	-1.5401	-0.9568	0.002142	0.03706		0.03881
ENSG00000262312	LA16c-390H2.4	16	0.2393	-0.7664	0.002145	0.03706		0.03881
ENSG00000117318	ID3	1	5.7912	2.2526	0.002146	0.03706		0.03881
ENSG00000254409	RP11-613D13.4	11	-1.0458	-1.3614	0.002147	0.03706		0.03881
ENSG00000067646	ZFY	Y	3.4063	-0.52	0.002148	0.03706		0.03881
ENSG00000124795	DEK	6	6.011	-0.9887	0.002149	0.03706		0.03881
ENSG00000236956	NF1P8	2	3.6141	-0.964	0.002149	0.03706		0.03881
ENSG00000009954	BAZ1B	7	7.4743	-0.47	0.00215	0.03706		0.03881
ENSG00000255423	EBLN2	3	1.6585	-0.8742	0.002151	0.03706		0.03881
ENSG00000267183	AC010525.6	19	0.2439	-1.0511	0.002153	0.03706		0.03881
ENSG00000225569	CCT4P2	X	1.3161	-0.7283	0.002153	0.03706		0.03881
ENSG00000205181	LINC00654	20	-0.8987	-1.5348	0.00216	0.03715		0.03889
ENSG00000198700	IPO9	1	8.0468	-0.3642	0.002162	0.03715		0.03889
ENSG00000196821	C6orf106	6	7.2319	0.723	0.002163	0.03715		0.03889
ENSG00000214717	ZBED1	X	6.0592	-0.4701	0.002167	0.03716		0.0389
ENSG00000205047	FLJ00104	16	2.0923	-0.675	0.002168	0.03716		0.0389
ENSG00000233892	PAIP1P1	6	-0.5078	-1.0171	0.002171	0.03716		0.0389
ENSG00000177453	NIM1K	5	4.5034	0.5691	0.002171	0.03716		0.0389
ENSG00000118523	CTGF	6	0.8099	-2.5553	0.002175	0.03719		0.03892
ENSG00000169297	NR0B1	X	-0.0104	1.8135	0.002183	0.0372		0.03892
ENSG00000181392	SYNE4	19	1.0138	1.2678	0.002183	0.0372		0.03892
ENSG00000107614	TRDMT1	10	4.0495	-0.892	0.002184	0.0372		0.03892
ENSG00000186340	THBS2	6	5.7817	1.395	0.002185	0.0372		0.03892
ENSG00000143815	LBR	1	4.9586	-1.0785	0.002186	0.0372		0.03892
ENSG00000185275	CD24P4	Y	4.7938	-1.8063	0.002188	0.0372		0.03892
ENSG00000185633	NDUFA4L2	12	4.1169	1.7375	0.002188	0.0372		0.03892
ENSG00000067225	PKM	15	9.819	0.8713	0.002196	0.03724		0.03894
ENSG00000104177	MYEF2	15	7.1357	-0.5929	0.002198	0.03724		0.03894
ENSG00000136999	NOV	8	3.2706	0.8767	0.0022	0.03724		0.03894
ENSG00000260231	JHDM1D-AS1	7	1.8419	0.9814	0.0022	0.03724		0.03894
ENSG00000196705	ZNF431	19	4.328	-0.7708	0.0022	0.03724		0.03894
ENSG00000167642	SPINT2	19	5.4916	0.7667	0.002207	0.03724		0.03894
ENSG00000261188	CTA-445C9.14	22	3.8812	0.6509	0.002207	0.03724		0.03894
ENSG00000164548	TRA2A	7	6.4673	-0.5009	0.002209	0.03724		0.03894
ENSG00000180914	OXTR	3	0.8858	-1.2972	0.00221	0.03724		0.03894
ENSG00000159905	ZNF221	19	4.2856	-0.7797	0.002211	0.03724		0.03894
ENSG00000130202	PVRL2	19	5.4801	0.4778	0.002211	0.03724		0.03894
ENSG00000256651	RP11-144O23.8	12	0.3964	-1.3021	0.002211	0.03724		0.03894
ENSG00000007062	PROM1	4	1.5718	-2.9471	0.002222	0.03733		0.03903
ENSG00000129103	SUMF2	7	5.7706	0.4303	0.002224	0.03733		0.03903
ENSG00000089486	CDIP1	16	6.3941	0.5231	0.002225	0.03733		0.03903
ENSG00000273466	RP11-548H3.1	2	-0.0038	-0.8545	0.002226	0.03733		0.03903
ENSG00000214338	SOGA3	6	1.751	-2.4211	0.002226	0.03733		0.03903
ENSG00000197380	DACT3	19	6.5141	0.653	0.002229	0.03734		0.03904
ENSG00000133424	LARGE	22	6.0555	0.4495	0.002231	0.03736		0.03906
ENSG00000111224	PARP11	12	4.2279	-0.8619	0.002236	0.03741		0.03911
ENSG00000144554	FANCD2	3	3.2217	-2.0333	0.002238	0.03741		0.03911
ENSG00000271860	RP11-436D23.1	6	1.3401	-1.7225	0.002241	0.03742		0.03912
ENSG00000167670	CHAF1A	19	3.3897	-1.6942	0.002242	0.03742		0.03912
ENSG00000162402	USP24	1	7.02	-0.613	0.002247	0.03746		0.03915
ENSG00000107959	PITRM1	10	6.6176	0.3258	0.002248	0.03746		0.03915
ENSG00000160256	FAM207A	21	3.4511	0.4468	0.002251	0.03748	0.007545
ENSG00000129673	AANAT	17	-1.2806	1.2793	0.002253	0.03748		0.0392
ENSG00000254656	RTL1	14	4.7109	2.9895	0.002257	0.03753		0.03924
ENSG00000128159	TUBGCP6	22	6.4305	-0.3834	0.00226	0.03753		0.03924
ENSG00000092929	UNC13D	17	2.8783	0.9117	0.002261	0.03753		0.03924
ENSG00000100060	MFNG	22	0.4997	-1.1754	0.002272	0.03764		0.03936
ENSG00000169607	CKAP2L	2	2.522	-3.2051	0.002273	0.03764		0.03936
ENSG00000242220	TCP10L	21	1.777	0.7609	0.002274	0.03764	0.007545
ENSG00000076108	BAZ2A	12	7.1275	-0.5391	0.002278	0.03765		0.03936
ENSG00000269343	ZNF587B	19	3.6095	-0.6801	0.002279	0.03765		0.03936
ENSG00000093009	CDC45	22	0.8493	-3.3042	0.002281	0.03765		0.03936
ENSG00000215840	RP11-122G18.7	1	-1.3928	-0.9154	0.002282	0.03765		0.03936
ENSG00000116001	TIA1	2	6.8082	-0.9613	0.002284	0.03765		0.03936
ENSG00000179104	TMTC2	12	5.8925	-0.9021	0.002287	0.03765		0.03936
ENSG00000232533	AC093673.5	7	2.7713	0.7157	0.002287	0.03765		0.03936
ENSG00000250917	RP4-785G19.5	20	-1.2826	-1.5179	0.00229	0.03765		0.03936
ENSG00000162104	ADCY9	16	5.2219	-0.3518	0.002291	0.03765		0.03936
ENSG00000255176	AP002954.3	11	1.5395	-0.6933	0.002292	0.03765		0.03936
ENSG00000214063	TSPAN4	11	5.1343	0.8711	0.002296	0.03765		0.03936
ENSG00000112282	MED23	6	5.4106	-0.5088	0.002302	0.03765		0.03936
ENSG00000173267	SNCG	10	3.861	2.2417	0.002305	0.03765		0.03936
ENSG00000004139	SARM1	17	6.5077	-0.4631	0.002306	0.03765		0.03936
ENSG00000244731	C4A	6	1.5143	0.961	0.002308	0.03765		0.03936
ENSG00000100181	TPTEP1	22	0.1413	-1.6897	0.002308	0.03765		0.03936
ENSG00000186001	LRCH3	3	6.1218	-0.4042	0.002309	0.03765		0.03936
ENSG00000139178	C1RL	12	3.9475	1.2657	0.00231	0.03765		0.03936
ENSG00000236754	AC004019.13	22	-1.0911	-1.1889	0.002311	0.03765		0.03936
ENSG00000140382	HMG20A	15	5.8258	-0.4265	0.002311	0.03765		0.03936
ENSG00000185344	ATP6V0A2	12	4.9722	-0.3288	0.002314	0.03765		0.03936
ENSG00000165659	DACH1	13	4.1114	-1.9321	0.002314	0.03765		0.03936
ENSG00000119772	DNMT3A	2	6.6611	-0.5918	0.002317	0.03765		0.03936
ENSG00000060656	PTPRU	1	6.0166	1.1973	0.002318	0.03765		0.03936
ENSG00000102974	CTCF	16	6.2258	-0.5142	0.00232	0.03766		0.03937
ENSG00000062370	ZNF112	19	3.947	-0.7818	0.002324	0.0377		0.0394
ENSG00000028310	BRD9	5	5.4838	-0.4862	0.002326	0.0377		0.03941
ENSG00000186162	CIDECP	3	3.911	0.5836	0.002332	0.03772		0.03942
ENSG00000162542	TMCO4	1	0.8113	1.1967	0.002332	0.03772		0.03942
ENSG00000198467	TPM2	9	4.5587	0.9827	0.002333	0.03772		0.03942
ENSG00000112984	KIF20A	5	2.4393	-2.8842	0.002341	0.03776		0.03942
ENSG00000117525	F3	1	6.4159	0.8619	0.002344	0.03776		0.03942
ENSG00000100342	APOL1	22	-0.0136	1.2475	0.002344	0.03776		0.03942
ENSG00000168003	SLC3A2	11	7.2262	0.4123	0.002344	0.03776		0.03942
ENSG00000136231	IGF2BP3	7	4.7214	-1.3151	0.002345	0.03776		0.03942
ENSG00000182963	GJC1	17	4.7638	-1.5231	0.002348	0.03776		0.03942
ENSG00000230783	AC009961.2	2	-0.6837	-1.2299	0.002352	0.03776		0.03942
ENSG00000108055	SMC3	10	6.8423	-0.7346	0.002354	0.03776		0.03942
ENSG00000090861	AARS	16	8.2126	0.506	0.002358	0.03776		0.03942
ENSG00000105750	ZNF85	19	2.8976	-0.8358	0.002361	0.03776		0.03942
ENSG00000151466	SCLT1	4	4.2329	-0.6466	0.002361	0.03776		0.03942
ENSG00000265907	RP11-737O24.2	18	-1.1499	1.0755	0.002362	0.03776		0.03942
ENSG00000165424	ZCCHC24	10	4.5606	0.5485	0.002363	0.03776		0.03942
ENSG00000198914	POU3F3	2	7.3335	-0.8789	0.002366	0.03776		0.03942
ENSG00000225470	JPX	X	4.4739	-0.4051	0.002367	0.03776		0.03942
ENSG00000124151	NCOA3	20	5.9194	-0.7604	0.002368	0.03776		0.03942
ENSG00000111145	ELK3	12	3.5427	1.5373	0.002368	0.03776		0.03942
ENSG00000143476	DTL	1	2.201	-3.1349	0.002369	0.03776		0.03942
ENSG00000172456	FGGY	1	2.6926	0.6807	0.002369	0.03776		0.03942
ENSG00000196646	ZNF136	19	3.9116	-0.6308	0.002374	0.0378		0.03946
ENSG00000211454	AKR7L	1	0.6556	-1.0004	0.002382	0.0378		0.03946
ENSG00000160392	C19orf47	19	4.3521	-0.3998	0.002383	0.0378		0.03946
ENSG00000105464	GRIN2D	19	5.8564	0.6236	0.002384	0.0378		0.03946
ENSG00000253485	PCDHGA5	5	0.0158	-1.7583	0.002385	0.0378		0.03946
ENSG00000131023	LATS1	6	6.0146	-0.7265	0.002385	0.0378		0.03946
ENSG00000023839	ABCC2	10	0.4092	-1.7297	0.002387	0.0378		0.03946
ENSG00000272106	RP11-345P4.9	1	4.0956	0.3567	0.002387	0.0378		0.03946
ENSG00000168298	HIST1H1E	6	0.6027	-2.051	0.002396	0.0379		0.03955
ENSG00000230449	RPL7P4	6	-1.7365	-1.432	0.002396	0.0379		0.03955
ENSG00000251634	RP11-1280N14.3	5	-0.3353	-1.09	0.002405	0.038		0.03966
ENSG00000120071	KANSL1	17	6.972	-0.69	0.002407	0.038		0.03966
ENSG00000151657	KIN	10	4.2255	-0.5227	0.002413	0.03807		0.03973
ENSG00000260350	RP11-152P23.2	16	0.5879	-2.0108	0.002414	0.03807		0.03973
ENSG00000204564	C6orf136	6	4.1856	0.5578	0.002417	0.03808		0.03974
ENSG00000131094	C1QL1	17	5.8198	1.7607	0.002421	0.03809		0.03976
ENSG00000234509	AP000253.1	21	-0.4402	0.8526	0.002422	0.03809	0.007922
ENSG00000185220	PGBD2	1	2.5776	-0.615	0.002424	0.03809		0.03977
ENSG00000256902	RP11-986G18.1	12	-1.3549	-1.0925	0.002425	0.03809		0.03977
ENSG00000100027	YPEL1	22	5.9925	-1.1271	0.002431	0.03815		0.03984
ENSG00000162757	C1orf74	1	1.3705	0.6032	0.002437	0.03817		0.03984
ENSG00000054598	FOXC1	6	2.896	1.8484	0.002439	0.03817		0.03984
ENSG00000181218	HIST3H2A	1	2.3965	1.5886	0.002442	0.03817		0.03984
ENSG00000065717	TLE2	19	4.4314	-1.408	0.002444	0.03817		0.03984
ENSG00000088305	DNMT3B	20	3.1511	-1.6285	0.002444	0.03817		0.03984
ENSG00000123983	ACSL3	2	7.3246	0.6208	0.002446	0.03817		0.03984
ENSG00000050820	BCAR1	16	6.4455	0.4786	0.002446	0.03817		0.03984
ENSG00000172766	NAA16	13	4.4947	-0.9299	0.002448	0.03817		0.03984
ENSG00000119778	ATAD2B	2	4.9027	-1.0497	0.002449	0.03817		0.03984
ENSG00000121621	KIF18A	11	1.3009	-2.3074	0.002451	0.03817		0.03984
ENSG00000105443	CYTH2	19	5.9921	-0.6625	0.002454	0.0382		0.03987
ENSG00000155066	PROM2	2	3.3338	-0.6568	0.002457	0.03821		0.03988
ENSG00000246363	RP11-13A1.1	12	-0.9097	1.319	0.002462	0.03822		0.03988
ENSG00000177599	ZNF491	19	3.0547	-1.0081	0.002465	0.03822		0.03988
ENSG00000247400	DNAJC3-AS1	13	3.3621	0.7063	0.002465	0.03822		0.03988
ENSG00000008118	CAMK1G	1	4.017	1.181	0.002465	0.03822		0.03988
ENSG00000204103	MAFB	20	2.8876	-1.2109	0.002469	0.03822		0.03988
ENSG00000198604	BAZ1A	14	4.6624	-1.4149	0.002471	0.03822		0.03988
ENSG00000135476	ESPL1	12	2.4644	-2.6282	0.002472	0.03822		0.03988
ENSG00000126602	TRAP1	16	6.5051	0.3722	0.002472	0.03822		0.03988
ENSG00000188227	ZNF793	19	5.9196	-0.6643	0.002475	0.03823		0.03988
ENSG00000079819	EPB41L2	6	5.5512	0.5871	0.002479	0.03823		0.03988
ENSG00000177234	C10orf85	10	1.2186	1.9898	0.002483	0.03823		0.03988
ENSG00000137968	SLC44A5	1	4.6649	-0.8942	0.002483	0.03823		0.03988
ENSG00000186812	ZNF397	18	5.7846	-0.8416	0.002484	0.03823		0.03988
ENSG00000220008	LINGO3	19	2.3906	1.1841	0.002485	0.03823		0.03988
ENSG00000114251	WNT5A	3	3.4883	-1.2263	0.002486	0.03823		0.03988
ENSG00000135824	RGS8	1	2.1852	-1.8022	0.002488	0.03824		0.03988
ENSG00000080986	NDC80	18	2.1131	-2.5639	0.002491	0.03825		0.03989
ENSG00000269837	RP11-15H20.5	19	3.8721	-0.6774	0.002496	0.0383		0.03994
ENSG00000143379	SETDB1	1	5.6325	-0.6836	0.0025	0.0383		0.03996
ENSG00000236830	CBR3-AS1	21	1.3642	0.9622	0.002501	0.0383	0.008068
ENSG00000266490	CTD-2349P21.9	17	2.4382	-0.7172	0.002504	0.0383		0.03996
ENSG00000141431	ASXL3	18	6.3214	-1.4998	0.002504	0.0383		0.03996
ENSG00000121766	ZCCHC17	1	5.991	0.5275	0.002504	0.0383		0.03996
ENSG00000152022	LIX1L	1	6.0174	-0.3504	0.002512	0.03838		0.04004
ENSG00000002746	HECW1	7	5.0753	-0.9053	0.002517	0.03841		0.04007
ENSG00000101447	FAM83D	20	1.6376	-2.4905	0.002519	0.03841		0.04007
ENSG00000121578	B4GALT4	3	4.6777	0.4838	0.002519	0.03841		0.04007
ENSG00000272070	AC005618.6	5	2.4974	-1.0521	0.002522	0.03841		0.04007
ENSG00000171848	RRM2	2	3.1121	-2.6682	0.002523	0.03841		0.04007
ENSG00000165304	MELK	9	2.4508	-2.3331	0.002525	0.03841		0.04007
ENSG00000104823	ECH1	19	5.5964	0.6333	0.002534	0.03852		0.04018
ENSG00000214456	PLIN5	19	0.1248	-0.9754	0.002538	0.03856		0.04022
ENSG00000119969	HELLS	10	3.9329	-1.8296	0.002541	0.03857		0.04023
ENSG00000103241	FOXF1	16	0.1249	1.6818	0.002545	0.03858		0.04024
ENSG00000174498	IGDCC3	15	4.0998	-2.1399	0.002547	0.03858		0.04024
ENSG00000271533	RP3-368A4.6	X	4.2454	-1.267	0.002547	0.03858		0.04024
ENSG00000142303	ADAMTS10	19	5.9287	-0.5728	0.002555	0.03867		0.04031
ENSG00000159648	TEPP	16	0.5856	0.8435	0.002557	0.03867		0.04031
ENSG00000228252	COL6A4P2	3	3.1883	1.4543	0.002565	0.03867		0.04031
ENSG00000176454	LPCAT4	15	6.3234	0.7591	0.002566	0.03867		0.04031
ENSG00000260144	RP11-361M10.3	15	0.1251	-0.9987	0.002567	0.03867		0.04031
ENSG00000181031	RPH3AL	17	1.7796	0.8995	0.00257	0.03867		0.04031
ENSG00000005302	MSL3	X	4.4597	-0.4179	0.002571	0.03867		0.04031
ENSG00000156966	B3GNT7	2	0.6985	0.7539	0.002571	0.03867		0.04031
ENSG00000249661	TNRC18P1	4	1.0409	-0.8813	0.002572	0.03867		0.04031
ENSG00000171291	ZNF439	19	4.3319	-0.7739	0.002572	0.03867		0.04031
ENSG00000169925	BRD3	9	7.0384	-0.6747	0.002573	0.03867		0.04031
ENSG00000261584	RP11-457M11.5	6	1.4532	-0.7715	0.002578	0.0387		0.04034
ENSG00000256420	OSBPL9P4	12	0.0208	-1.3257	0.002579	0.0387		0.04034
ENSG00000259462	RP11-752G15.3	15	-0.9035	1.4222	0.002583	0.03872		0.04035
ENSG00000095015	MAP3K1	5	4.0872	-1.2627	0.002584	0.03872		0.04035
ENSG00000198598	MMP17	12	5.2261	0.8449	0.002588	0.03873		0.04036
ENSG00000010318	PHF7	3	2.7601	0.5283	0.00259	0.03873		0.04036
ENSG00000176155	CCDC57	17	5.878	-0.4034	0.002591	0.03873		0.04036
ENSG00000223774	RP11-307B6.3	1	1.0156	1.5288	0.002592	0.03873		0.04036
ENSG00000197928	ZNF677	19	5.1373	-0.9682	0.002598	0.03878		0.04042
ENSG00000164877	MICALL2	7	5.1745	0.6411	0.002601	0.0388		0.04043
ENSG00000175772	LINC01106	2	0.1396	1.154	0.002606	0.03882		0.04045
ENSG00000241163	LINC00877	3	1.8953	1.2863	0.002609	0.03882		0.04045
ENSG00000183814	LIN9	1	1.7654	-1.7275	0.00261	0.03882		0.04045
ENSG00000273290	CTC-297N7.8	17	3.5406	-0.4479	0.002611	0.03882		0.04045
ENSG00000172717	FAM71D	14	-0.054	-1.3058	0.002612	0.03882		0.04045
ENSG00000266236	NARF-IT1	17	1.0365	-1.1919	0.002614	0.03882		0.04045
ENSG00000159685	CHCHD6	3	4.5594	0.4467	0.00262	0.03888		0.0405
ENSG00000263120	RP5-1107A17.4	17	0.3907	1.0272	0.002621	0.03888		0.0405
ENSG00000260664	AC004158.3	16	3.4171	-4.1671	0.002624	0.03889		0.0405
ENSG00000166439	RNF169	11	5.8649	-0.5338	0.002627	0.03889		0.0405
ENSG00000084676	NCOA1	2	7.5271	-0.421	0.002631	0.03889		0.0405
ENSG00000205208	C4orf46	4	2.8183	-1.235	0.002631	0.03889		0.0405
ENSG00000130208	APOC1	19	0.6796	1.9444	0.002632	0.03889		0.0405
ENSG00000125450	NUP85	17	4.4883	-0.5976	0.002633	0.03889		0.0405
ENSG00000175727	MLXIP	12	6.4481	-0.3893	0.00264	0.03892		0.04053
ENSG00000171877	FRMD5	15	6.1702	0.6233	0.00264	0.03892		0.04053
ENSG00000135926	TMBIM1	2	3.6742	1.7595	0.002642	0.03892		0.04053
ENSG00000188315	C3orf62	3	4.4261	-0.3708	0.002643	0.03892		0.04053
ENSG00000272916	RP11-574K11.31	10	-0.2482	-1.1858	0.002645	0.03893		0.04054
ENSG00000116539	ASH1L	1	7.918	-0.4506	0.00265	0.03898		0.04058
ENSG00000112029	FBXO5	6	2.9694	-1.0523	0.002654	0.039		0.04061
ENSG00000130762	ARHGEF16	1	2.3171	1.1832	0.002658	0.03904		0.04065
ENSG00000161021	MAML1	5	5.9431	-0.7379	0.002665	0.03911		0.04072
ENSG00000065057	NTHL1	16	3.5762	0.4604	0.002671	0.03914		0.04075
ENSG00000248690	HAS2-AS1	8	0.0509	1.3863	0.002671	0.03914		0.04075
ENSG00000183856	IQGAP3	1	2.7443	-2.7937	0.002673	0.03914		0.04075
ENSG00000108528	SLC25A11	17	5.5918	0.4429	0.002675	0.03914		0.04075
ENSG00000179954	SSC5D	19	4.0856	1.0499	0.002684	0.03926		0.04086
ENSG00000109381	ELF2	4	5.4911	-0.6646	0.002695	0.03928		0.04087
ENSG00000138029	HADHB	2	7.1934	0.7489	0.002696	0.03928		0.04087
ENSG00000003989	SLC7A2	8	1.8956	-2.6371	0.002696	0.03928		0.04087
ENSG00000106799	TGFBR1	9	5.1474	-0.7548	0.002697	0.03928		0.04087
ENSG00000198561	CTNND1	11	7.9448	-0.694	0.002698	0.03928		0.04087
ENSG00000179981	TSHZ1	18	5.9834	-1.2175	0.0027	0.03928		0.04087
ENSG00000074527	NTN4	12	3.7929	-2.4751	0.002701	0.03928		0.04087
ENSG00000197587	DMBX1	1	0.1527	1.8339	0.002704	0.03928		0.04087
ENSG00000236819	AC087393.1	17	1.4002	-1.3269	0.002704	0.03928		0.04087
ENSG00000182087	TMEM259	19	6.6761	0.4127	0.002708	0.03928		0.04087
ENSG00000120616	EPC1	10	6.0872	-0.8538	0.002709	0.03928		0.04087
ENSG00000213918	DNASE1	16	6.3285	-0.3238	0.00271	0.03928		0.04087
ENSG00000175063	UBE2C	20	2.7159	-2.8769	0.002711	0.03928		0.04087
ENSG00000163931	TKT	3	7.6983	0.5962	0.002718	0.03937		0.04096
ENSG00000225783	MIAT	22	8.758	-1.1558	0.002722	0.03939		0.04098
ENSG00000106536	POU6F2	7	1.5735	-2.5654	0.002726	0.0394		0.04098
ENSG00000113231	PDE8B	5	5.2276	1.0372	0.002729	0.0394		0.04098
ENSG00000101463	SYNDIG1	20	2.1373	0.8297	0.002732	0.0394		0.04098
ENSG00000139946	PELI2	14	4.284	-1.4666	0.002732	0.0394		0.04098
ENSG00000197128	ZNF772	19	5.2026	-0.4392	0.002733	0.0394		0.04098
ENSG00000268836	LA16c-OS12.2	16	-0.8825	-1.3656	0.002734	0.0394		0.04098
ENSG00000245526	LINC00461	5	6.5498	-2.7858	0.002739	0.03941		0.04099
ENSG00000272702	RP11-44N22.3	2	-0.0982	1.2232	0.00274	0.03941		0.04099
ENSG00000157510	AFAP1L1	5	0.1607	1.1821	0.00274	0.03941		0.04099
ENSG00000178802	MPI	15	5.3088	0.4323	0.002744	0.03943		0.04101
ENSG00000182240	BACE2	21	4.0612	0.8619	0.002752	0.03952	0.008753
ENSG00000142945	KIF2C	1	2.6507	-2.4249	0.002756	0.03956		0.04117
ENSG00000083444	PLOD1	1	7.015	1.3667	0.002759	0.03956		0.04117
ENSG00000112309	B3GAT2	6	6.2727	0.6119	0.00276	0.03956		0.04117
ENSG00000011426	ANLN	7	2.7434	-2.1423	0.002765	0.03957		0.04117
ENSG00000217330	SSXP10	6	0.6933	-1.6726	0.002769	0.03957		0.04117
ENSG00000256030	CBX3P4	12	-0.044	-1.2559	0.00277	0.03957		0.04117
ENSG00000226524	RP1-102H19.8	6	2.0773	-0.7274	0.002771	0.03957		0.04117
ENSG00000184160	ADRA2C	4	1.7855	0.9763	0.002773	0.03957		0.04117
ENSG00000135469	COQ10A	12	4.1121	0.603	0.002774	0.03957		0.04117
ENSG00000101868	POLA1	X	4.4786	-0.941	0.002779	0.03957		0.04117
ENSG00000103222	ABCC1	16	7.0368	1.0133	0.00278	0.03957		0.04117
ENSG00000215866	RP11-426L16.8	1	-1.5239	1.6964	0.002782	0.03957		0.04117
ENSG00000105649	RAB3A	19	7.5889	0.6702	0.002782	0.03957		0.04117
ENSG00000186577	C6orf1	6	5.0703	0.7892	0.002785	0.03957		0.04117
ENSG00000143847	PPFIA4	1	6.9794	1.0432	0.002791	0.03957		0.04117
ENSG00000198563	DDX39B	6	6.6827	-0.507	0.002794	0.03957		0.04117
ENSG00000261452	RP11-509E16.1	2	6.0253	0.4689	0.002794	0.03957		0.04117
ENSG00000268166	CTC-471F3.6	19	-0.7277	-0.9496	0.002797	0.03957		0.04117
ENSG00000231991	ANXA2P2	9	-1.4426	0.9104	0.002797	0.03957		0.04117
ENSG00000152457	DCLRE1C	10	3.6195	-0.4051	0.002798	0.03957		0.04117
ENSG00000204965	PCDHA5	5	0.8202	-1.9972	0.002799	0.03957		0.04117
ENSG00000198198	SZT2	1	6.5601	-0.3826	0.002801	0.03957		0.04117
ENSG00000138080	EMILIN1	2	3.4935	1.3094	0.002801	0.03957		0.04117
ENSG00000159197	KCNE2	21	-0.7474	1.0576	0.002804	0.03957	0.008795
ENSG00000099338	CATSPERG	19	4.0979	-0.5921	0.002805	0.03957		0.04117
ENSG00000099814	CEP170B	14	7.131	0.6697	0.002805	0.03957		0.04117
ENSG00000165392	WRN	8	4.6216	-1.1205	0.002806	0.03957		0.04117
ENSG00000235369	RPL36AP15	2	-0.0283	-1.5355	0.002812	0.0396		0.0412
ENSG00000131724	IL13RA1	X	3.4755	0.985	0.002812	0.0396		0.0412
ENSG00000013810	TACC3	4	3.3946	-1.8997	0.002818	0.03963		0.04123
ENSG00000133661	SFTPD	10	0.0137	1.2086	0.002818	0.03963		0.04123
ENSG00000204961	PCDHA9	5	1.8887	-1.5161	0.002823	0.03967		0.04126
ENSG00000128908	INO80	15	5.4133	-0.4301	0.002825	0.03967		0.04126
ENSG00000164591	MYOZ3	5	2.8495	0.966	0.002828	0.03967		0.04127
ENSG00000197588	KLKP1	19	-1.3012	1.2354	0.002829	0.03967		0.04127
ENSG00000143774	GUK1	1	6.6304	0.511	0.002837	0.03975		0.04134
ENSG00000175093	SPSB4	3	2.6335	-1.2687	0.002839	0.03975		0.04134
ENSG00000172534	HCFC1	X	7.5782	-0.3597	0.00284	0.03975		0.04134
ENSG00000099284	H2AFY2	10	5.6683	-1.0621	0.002846	0.0398		0.0414
ENSG00000267161	AC005943.5	19	2.5755	-0.9621	0.00285	0.03983		0.04142
ENSG00000173598	NUDT4	12	5.6741	0.5182	0.002852	0.03983		0.04142
ENSG00000107672	NSMCE4A	10	4.0314	-0.7397	0.002858	0.03986		0.04145
ENSG00000130544	ZNF557	19	4.5298	-0.6211	0.002861	0.03986		0.04145
ENSG00000130540	SULT4A1	22	6.4816	0.594	0.002861	0.03986		0.04145
ENSG00000174514	MFSD4	1	3.4209	0.8053	0.002865	0.03986		0.04145
ENSG00000147162	OGT	X	8.0861	-0.5158	0.002866	0.03986		0.04145
ENSG00000066735	KIF26A	14	5.115	-1.9356	0.002866	0.03986		0.04145
ENSG00000115657	ABCB6	2	4.1581	0.7278	0.002872	0.03992		0.04151
ENSG00000273151	RP11-449P15.2	7	2.0269	-0.9664	0.002875	0.03993		0.04151
ENSG00000171298	GAA	17	5.6399	0.385	0.002878	0.03993		0.04151
ENSG00000212993	POU5F1B	8	-0.1683	-1.2971	0.002882	0.03993		0.04151
ENSG00000254510	RP11-867G23.10	11	2.5414	0.9987	0.002884	0.03993		0.04151
ENSG00000253636	RP11-531A24.5	8	2.6962	-0.6267	0.002886	0.03993		0.04151
ENSG00000229820	RP1-308E4.1	1	-1.0677	-1.5777	0.002888	0.03993		0.04151
ENSG00000159871	LYPD5	19	1.9661	0.841	0.002888	0.03993		0.04151
ENSG00000182472	CAPN12	19	-0.8401	1.1504	0.00289	0.03993		0.04151
ENSG00000152253	SPC25	2	0.9303	-3.0268	0.002896	0.03993		0.04151
ENSG00000142731	PLK4	4	2.5185	-1.811	0.002897	0.03993		0.04151
ENSG00000145833	DDX46	5	6.6316	-0.4652	0.002898	0.03993		0.04151
ENSG00000184489	PTP4A3	8	3.9493	0.7016	0.002899	0.03993		0.04151
ENSG00000166377	ATP9B	18	5.1831	-0.4263	0.002905	0.03993		0.04151
ENSG00000265945	RN7SL721P	1	0.0763	-0.8444	0.002906	0.03993		0.04151
ENSG00000168743	NPNT	4	4.8064	0.4245	0.002908	0.03993		0.04151
ENSG00000166532	RIMKLB	12	7.0726	-0.4815	0.002908	0.03993		0.04151
ENSG00000137073	UBAP2	9	5.8785	-0.3956	0.002909	0.03993		0.04151
ENSG00000204977	TRIM13	13	5.4385	-0.9534	0.002909	0.03993		0.04151
ENSG00000165891	E2F7	12	1.9264	-2.2317	0.002911	0.03993		0.04151
ENSG00000104231	ZFAND1	8	4.8615	0.5422	0.002915	0.03993		0.04151
ENSG00000182871	COL18A1	21	6.3342	1.7661	0.002915	0.03993	0.009022
ENSG00000225675	RP4-784A16.5	1	-1.0764	0.9376	0.002918	0.03993		0.04151
ENSG00000141337	ARSG	17	3.9544	1.0324	0.00292	0.03993		0.04151
ENSG00000065328	MCM10	10	2.0481	-3.1163	0.002922	0.03993		0.04151
ENSG00000169684	CHRNA5	15	1.1895	-2.3398	0.002924	0.03993		0.04151
ENSG00000184465	WDR27	6	5.7384	-0.6408	0.002925	0.03993		0.04151
ENSG00000188529	SRSF10	1	2.5824	-0.7418	0.002926	0.03993		0.04151
ENSG00000181090	EHMT1	9	6.4802	-0.6526	0.002926	0.03993		0.04151
ENSG00000180357	ZNF609	15	7.4382	-0.7352	0.002944	0.04004		0.04158
ENSG00000089685	BIRC5	17	1.8976	-3.0449	0.002945	0.04004		0.04158
ENSG00000166224	SGPL1	10	6.036	-0.3925	0.002945	0.04004		0.04158
ENSG00000083223	ZCCHC6	9	5.1305	-0.6934	0.002945	0.04004		0.04158
ENSG00000023909	GCLM	1	4.4036	0.6893	0.002945	0.04004		0.04158
ENSG00000126070	AGO3	1	6.6855	-0.652	0.002948	0.04004		0.04158
ENSG00000267106	C19orf82	19	3.9726	-0.5272	0.002948	0.04004		0.04158
ENSG00000163362	C1orf106	1	0.6336	-2.4014	0.002951	0.04004		0.04158
ENSG00000131153	GINS2	16	2.7808	-1.6089	0.002952	0.04004		0.04158
ENSG00000273124	RP11-236B18.5	10	-1.3795	1.1923	0.002954	0.04004		0.04158
ENSG00000090612	ZNF268	12	4.8012	-0.7525	0.002959	0.04004		0.04158
ENSG00000245888	CTD-3203P2.2	16	-0.6275	0.8124	0.002962	0.04004		0.04158
ENSG00000138670	RASGEF1B	4	4.7973	0.7	0.002967	0.04004		0.04158
ENSG00000049130	KITLG	12	5.8867	-0.5087	0.002967	0.04004		0.04158
ENSG00000100297	MCM5	22	3.274	-1.9868	0.002969	0.04004		0.04158
ENSG00000159217	IGF2BP1	17	4.6059	-4.4047	0.002969	0.04004		0.04158
ENSG00000109323	MANBA	4	5.5695	0.627	0.002969	0.04004		0.04158
ENSG00000259459	RP11-321G12.1	15	-1.5244	0.894	0.002971	0.04004		0.04158
ENSG00000197024	ZNF398	7	5.605	-0.4064	0.002972	0.04004		0.04158
ENSG00000109805	NCAPG	4	3.0878	-2.7046	0.002975	0.04004		0.04158
ENSG00000256087	ZNF432	19	5.1507	-0.5956	0.002977	0.04004		0.04158
ENSG00000159388	BTG2	1	5.13	-0.5475	0.002978	0.04004		0.04158
ENSG00000188997	KCTD21	11	4.5703	0.4666	0.002983	0.04004		0.04158
ENSG00000126950	TMEM35	X	7.2673	0.7049	0.002985	0.04004		0.04158
ENSG00000235655	H3F3AP4	2	2.3326	-1.1006	0.002986	0.04004		0.04158
ENSG00000151617	EDNRA	4	3.5771	2.0166	0.002987	0.04004		0.04158
ENSG00000213719	CLIC1	6	6.1781	0.8429	0.002989	0.04004		0.04158
ENSG00000198822	GRM3	7	4.5882	-1.5419	0.00299	0.04004		0.04158
ENSG00000030066	NUP160	11	5.87	-0.6465	0.00299	0.04004		0.04158
ENSG00000183010	PYCR1	17	4.805	0.3368	0.002992	0.04004		0.04158
ENSG00000118260	CREB1	2	6.1403	-0.6364	0.002995	0.04005		0.04159
ENSG00000259151	CAP2P1	14	0.1117	-1.4477	0.002999	0.04008		0.04162
ENSG00000128254	C22orf24	22	-0.4305	-1.8449	0.003001	0.04009		0.04162
ENSG00000261886	RP11-63A1.1	17	-1.4292	1.1304	0.003013	0.04021		0.04175
ENSG00000246640	RP11-1094H24.4	17	-0.9486	1.3203	0.003017	0.04025		0.04179
ENSG00000160752	FDPS	1	5.8285	0.5776	0.003022	0.04029		0.04183
ENSG00000167987	VPS37C	11	4.685	0.4526	0.003026	0.04031		0.04185
ENSG00000207697	MIR573	4	-0.4068	-0.9947	0.00303	0.04034		0.04188
ENSG00000269963	RP11-73M18.9	14	-0.1572	-1.6159	0.003035	0.04037		0.04191
ENSG00000269693	CTD-2192J16.20	19	1.8704	-0.5685	0.003036	0.04037		0.04191
ENSG00000115963	RND3	2	6.0833	-2.4074	0.003038	0.04037		0.04191
ENSG00000104213	PDGFRL	8	-0.1692	0.9298	0.00305	0.04047		0.04201
ENSG00000160685	ZBTB7B	1	4.5675	0.9884	0.00305	0.04047		0.04201
ENSG00000129173	E2F8	11	-0.0872	-2.7294	0.003051	0.04047		0.04201
ENSG00000164190	NIPBL	5	7.0834	-0.8802	0.003055	0.04047		0.04201
ENSG00000125351	UPF3B	X	4.7427	-0.5546	0.003055	0.04047		0.04201
ENSG00000272631	RP11-359E3.4	10	1.852	0.6975	0.003059	0.0405		0.04203
ENSG00000196247	ZNF107	7	3.8169	-1.0993	0.003064	0.04054		0.04207
ENSG00000250742	RP11-834C11.4	12	-1.1579	1.5599	0.00307	0.04057		0.0421
ENSG00000158161	EYA3	1	5.5495	-0.3189	0.00307	0.04057		0.0421
ENSG00000254732	RP11-691N7.6	11	-0.9762	-1.0672	0.003081	0.04066		0.04219
ENSG00000196458	ZNF605	12	5.3115	-0.7117	0.003084	0.04066		0.04219
ENSG00000073111	MCM2	3	4.3275	-1.4239	0.003086	0.04066		0.04219
ENSG00000158050	DUSP2	2	1.1904	0.8581	0.003086	0.04066		0.04219
ENSG00000204624	PTCHD2	1	4.9769	-1.2741	0.003088	0.04066		0.04219
ENSG00000143479	DYRK3	1	4.3316	0.8873	0.00309	0.04066		0.04219
ENSG00000109519	GRPEL1	4	4.886	0.4582	0.003092	0.04066		0.04219
ENSG00000225218	AP001628.6	21	-0.2255	-1.1121	0.003093	0.04066	0.009445
ENSG00000106049	HIBADH	7	4.3281	0.581	0.003097	0.04066		0.04221
ENSG00000134690	CDCA8	1	2.0221	-2.5532	0.003097	0.04066		0.04221
ENSG00000149554	CHEK1	11	3.2929	-1.0923	0.0031	0.04066		0.04221
ENSG00000213462	ERV3-1	7	5.3496	-0.4689	0.003101	0.04066		0.04221
ENSG00000127152	BCL11B	14	6.3588	-4.0429	0.00311	0.04075		0.0423
ENSG00000180155	LYNX1	8	6.0353	1.9042	0.003113	0.04076		0.04231
ENSG00000077097	TOP2B	3	8.5711	-0.801	0.003118	0.0408		0.04232
ENSG00000116898	MRPS15	1	4.8114	0.4587	0.003121	0.0408		0.04232
ENSG00000259205	PRKXP1	15	1.0366	-0.8983	0.003122	0.0408		0.04232
ENSG00000134020	PEBP4	8	-0.001	1.9166	0.003127	0.04081		0.04232
ENSG00000165694	FRMD7	X	-0.3959	-3.1381	0.003131	0.04081		0.04232
ENSG00000172201	ID4	6	7.282	0.4891	0.003133	0.04081		0.04232
ENSG00000271414	RP11-751K21.1	7	-1.2336	-1.2129	0.003138	0.04081		0.04232
ENSG00000134595	SOX3	X	2.4319	-3.3671	0.00314	0.04081		0.04232
ENSG00000074047	GLI2	2	4.2253	-2.173	0.003141	0.04081		0.04232
ENSG00000128683	GAD1	2	7.5068	-0.9008	0.003142	0.04081		0.04232
ENSG00000204287	HLA-DRA	6	3.1667	2.7018	0.003143	0.04081		0.04232
ENSG00000230606	AC159540.1	2	4.2794	-0.5491	0.003144	0.04081		0.04232
ENSG00000085552	IGSF9	1	3.3789	-2.3182	0.003144	0.04081		0.04232
ENSG00000185070	FLRT2	14	5.8351	-1.6386	0.003146	0.04081		0.04232
ENSG00000131849	ZNF132	19	-0.064	1.4009	0.003147	0.04081		0.04232
ENSG00000198963	RORB	9	4.5405	-1.5778	0.00315	0.04081		0.04232
ENSG00000103449	SALL1	16	6.2189	-1.6773	0.003155	0.04081		0.04232
ENSG00000163125	RPRD2	1	7.0828	-0.3295	0.003155	0.04081		0.04232
ENSG00000232713	AC010733.5	2	-1.1021	-1.0926	0.003155	0.04081		0.04232
ENSG00000224243	LINC00403	13	3.2998	-1.3634	0.003159	0.04081		0.04232
ENSG00000187987	ZSCAN23	6	3.1141	-0.7494	0.003159	0.04081		0.04232
ENSG00000254739	RP13-46H24.1	11	-0.9618	-0.9805	0.00316	0.04081		0.04232
ENSG00000143614	GATAD2B	1	7.2738	-0.5624	0.003162	0.04081		0.04232
ENSG00000181211	HECW1-IT1	7	0.3844	-1.6687	0.003167	0.04081		0.04232
ENSG00000168411	RFWD3	16	4.3386	-0.6544	0.003171	0.04081		0.04232
ENSG00000174371	EXO1	1	1.4155	-3	0.003171	0.04081		0.04232
ENSG00000130309	COLGALT1	19	6.0959	0.3762	0.003173	0.04081		0.04232
ENSG00000129009	ISLR	15	4.8898	1.9065	0.003174	0.04081		0.04232
ENSG00000228222	AC074363.1	2	-0.1216	-0.7604	0.003175	0.04081		0.04232
ENSG00000243745	RN7SL844P	19	-0.0518	-0.9493	0.003175	0.04081		0.04232
ENSG00000064703	DDX20	1	4.1997	-0.5931	0.003178	0.04083		0.04234
ENSG00000213188	YBX1P4	7	-0.6475	-1.5223	0.003184	0.04084		0.04234
ENSG00000102870	ZNF629	16	5.9341	-0.3399	0.003185	0.04084		0.04234
ENSG00000204856	FAM216A	12	4.6811	0.8815	0.003189	0.04084		0.04234
ENSG00000154920	EME1	17	0.961	-2.0735	0.00319	0.04084		0.04234
ENSG00000198646	NCOA6	20	7.4539	-0.7855	0.00319	0.04084		0.04234
ENSG00000255571	LINC00925	15	3.3796	-2.5931	0.003191	0.04084		0.04234
ENSG00000163126	ANKRD23	2	2.0883	-0.7115	0.003197	0.04088		0.04238
ENSG00000163354	DCST2	1	1.262	1.1579	0.003198	0.04088		0.04238
ENSG00000025423	HSD17B6	12	1.8882	0.8906	0.003201	0.04089		0.04239
ENSG00000243056	EIF4EBP3	5	-0.5439	1.1095	0.003205	0.04091		0.0424
ENSG00000132832	RP11-445H22.3	20	1.8643	0.8216	0.003208	0.04091		0.0424
ENSG00000105655	ISYNA1	19	6.3388	0.597	0.003212	0.04091		0.0424
ENSG00000107104	KANK1	9	5.185	1.2032	0.003212	0.04091		0.0424
ENSG00000248859	RP11-375B1.3	5	-1.6177	1.6826	0.003213	0.04091		0.0424
ENSG00000176024	ZNF613	19	3.5932	-0.4291	0.003215	0.04091		0.0424
ENSG00000160145	KALRN	3	7.6538	-0.9902	0.003218	0.04091		0.0424
ENSG00000197472	ZNF695	1	0.9486	-2.1435	0.00322	0.04091		0.0424
ENSG00000184634	MED12	X	6.0507	-0.5408	0.00322	0.04091		0.0424
ENSG00000109674	NEIL3	4	0.3279	-2.2767	0.003224	0.04093		0.04242
ENSG00000262434	RP11-676J12.8	17	0.3652	-2.0084	0.003233	0.041		0.04248
ENSG00000254469	RP11-849H4.2	11	1.2523	-1.0481	0.003237	0.041		0.04248
ENSG00000260317	RP11-48B3.4	8	0.0402	-1.794	0.003241	0.041		0.04248
ENSG00000125148	MT2A	16	3.2494	1.3711	0.003242	0.041		0.04248
ENSG00000203836	NBPF24	1	3.2498	-0.5586	0.003243	0.041		0.04248
ENSG00000198625	MDM4	1	6.8445	-0.6537	0.003245	0.041		0.04248
ENSG00000163630	SYNPR	3	5.4552	-1.3292	0.003249	0.041		0.04248
ENSG00000116106	EPHA4	2	6.287	-1.4182	0.00325	0.041		0.04248
ENSG00000189108	IL1RAPL2	X	-0.2631	-2.3693	0.003256	0.041		0.04248
ENSG00000103145	HCFC1R1	16	5.2297	0.8141	0.003256	0.041		0.04248
ENSG00000075461	CACNG4	17	6.9421	-0.9198	0.003256	0.041		0.04248
ENSG00000139890	REM2	14	3.9405	0.7355	0.003256	0.041		0.04248
ENSG00000135333	EPHA7	6	4.4347	-2.9334	0.003257	0.041		0.04248
ENSG00000188002	RP11-43F13.1	5	3.0617	0.822	0.003258	0.041		0.04248
ENSG00000167136	ENDOG	9	3.8373	0.5235	0.003259	0.041		0.04248
ENSG00000061337	LZTS1	8	5.093	-1.9362	0.003268	0.04107		0.04255
ENSG00000101856	PGRMC1	X	7.5891	0.5347	0.003269	0.04107		0.04255
ENSG00000166171	DPCD	10	4.8044	0.8987	0.003272	0.04109		0.04256
ENSG00000196422	PPP1R26	9	6.2141	0.3284	0.00328	0.04117		0.04264
ENSG00000223768	LINC00205	21	5.1047	0.3724	0.003289	0.04124	0.009909
ENSG00000146263	MMS22L	6	3.4351	-2.6943	0.00329	0.04124		0.04274
ENSG00000179195	ZNF664	12	7.2789	-0.41	0.003292	0.04124		0.04274
ENSG00000070476	ZXDC	3	5.5633	-0.3935	0.003294	0.04124		0.04274
ENSG00000147383	NSDHL	X	4.2819	0.4769	0.003299	0.04128		0.04278
ENSG00000197362	ZNF786	7	4.084	-0.4062	0.003304	0.04132		0.04282
ENSG00000178917	ZNF852	3	3.3433	-0.9552	0.003316	0.04144		0.04294
ENSG00000137776	SLTM	15	6.7917	-0.4541	0.003318	0.04144		0.04294
ENSG00000211448	DIO2	14	1.9329	-3.3382	0.003326	0.04147		0.04297
ENSG00000004478	FKBP4	12	7.2296	0.4521	0.003326	0.04147		0.04297
ENSG00000129646	QRICH2	17	5.4012	-0.3999	0.003326	0.04147		0.04297
ENSG00000092470	WDR76	15	2.3169	-1.8144	0.003331	0.0415		0.04301
ENSG00000087087	SRRT	7	6.4026	-0.5511	0.003333	0.04151		0.04301
ENSG00000261790	AC005606.14	16	0.2609	0.8425	0.003348	0.04167		0.04317
ENSG00000267980	AC007292.6	19	1.2139	-0.6522	0.003356	0.04173		0.04324
ENSG00000189057	FAM111B	11	1.3684	-3.0818	0.003361	0.04173		0.04324
ENSG00000140332	TLE3	15	5.5524	-1.6934	0.003361	0.04173		0.04324
ENSG00000090889	KIF4A	X	3.19	-1.7061	0.003361	0.04173		0.04324
ENSG00000111335	OAS2	12	-1.0965	1.866	0.003366	0.04176		0.04326
ENSG00000232859	LYRM9	17	3.7859	0.6289	0.00337	0.04179		0.04329
ENSG00000171208	NETO2	16	5.918	-2.6959	0.003373	0.04181		0.04331
ENSG00000130844	ZNF331	19	5.7553	0.4871	0.003376	0.04181		0.04331
ENSG00000261139	CTD-2517M14.5	8	-0.3538	-1.1579	0.003378	0.04182		0.04331
ENSG00000167378	IRGQ	19	7.7911	-0.4474	0.003382	0.04183		0.04332
ENSG00000013016	EHD3	2	5.5702	0.6544	0.003385	0.04183		0.04332
ENSG00000241357	RP11-758P17.2	7	-1.0509	-0.969	0.003385	0.04183		0.04332
ENSG00000005469	CROT	7	5.7182	-0.5163	0.003396	0.04193		0.04343
ENSG00000145214	DGKQ	4	5.468	0.5259	0.003398	0.04193		0.04343
ENSG00000242588	RP11-274B21.1	7	5.0163	-0.5839	0.0034	0.04193		0.04343
ENSG00000232454	RP11-3J10.7	9	0.0087	-1.0509	0.003403	0.04195		0.04344
ENSG00000164078	MST1R	3	0.5996	-0.926	0.003411	0.04199		0.04348
ENSG00000099785	MARCH2	19	4.5084	0.4723	0.003413	0.04199		0.04348
ENSG00000169964	TMEM42	3	3.9602	0.8895	0.003413	0.04199		0.04348
ENSG00000151353	TMEM18	2	4.4921	-0.4167	0.003414	0.04199		0.04348
ENSG00000100888	CHD8	14	7.7994	-0.3579	0.003426	0.04203		0.04351
ENSG00000029363	BCLAF1	6	7.4456	-0.5085	0.003427	0.04203		0.04351
ENSG00000161011	SQSTM1	5	8.3791	0.9277	0.003427	0.04203		0.04351
ENSG00000233757	AC092835.2	2	3.2385	-1.24	0.003428	0.04203		0.04351
ENSG00000185619	PCGF3	4	6.5856	-0.6451	0.003429	0.04203		0.04351
ENSG00000100867	DHRS2	14	2.5631	0.9376	0.003429	0.04203		0.04351
ENSG00000269688	AC008982.2	19	0.941	-1.0541	0.003433	0.04205		0.04353
ENSG00000118193	KIF14	1	2.2177	-2.2592	0.003438	0.04206		0.04355
ENSG00000166123	GPT2	16	6.9919	0.4055	0.003439	0.04206		0.04355
ENSG00000183087	GAS6	13	6.4003	0.5431	0.003445	0.04209		0.04357
ENSG00000226450	CYP2D8P	22	1.9498	-0.7295	0.003445	0.04209		0.04357
ENSG00000122778	KIAA1549	7	7.3024	-1.1504	0.003447	0.04209		0.04357
ENSG00000088325	TPX2	20	4.5445	-2.2214	0.003449	0.0421		0.04358
ENSG00000131370	SH3BP5	3	6.7838	0.3674	0.003454	0.04212		0.04359
ENSG00000120314	WDR55	5	5.163	0.3064	0.003458	0.04212		0.04359
ENSG00000095319	NUP188	9	5.8487	-0.4407	0.003461	0.04212		0.04359
ENSG00000110057	UNC93B1	11	2.6187	1.0089	0.003464	0.04212		0.04359
ENSG00000261372	RP11-529H20.6	14	-0.2481	-0.754	0.003465	0.04212		0.04359
ENSG00000224185	SNX18P9	9	-0.982	-1.1715	0.003466	0.04212		0.04359
ENSG00000137267	TUBB2A	6	7.5588	0.5191	0.003466	0.04212		0.04359
ENSG00000179218	CALR	19	9.0928	0.7185	0.003467	0.04212		0.04359
ENSG00000234710	AC060834.3	7	1.558	-1.3043	0.003471	0.04214		0.04361
ENSG00000127472	PLA2G5	1	0.6409	0.9844	0.003473	0.04214		0.04361
ENSG00000118369	USP35	11	4.9851	0.3668	0.003479	0.04216		0.04363
ENSG00000214725	CDIPT-AS1	16	-0.9426	1.166	0.003482	0.04216		0.04363
ENSG00000130508	PXDN	2	6.3019	-0.9957	0.003483	0.04216		0.04363
ENSG00000168274	HIST1H2AE	6	0.2277	-0.9084	0.003483	0.04216		0.04363
ENSG00000142279	WTIP	19	3.834	-0.4782	0.003493	0.04223		0.04369
ENSG00000263235	RP11-461A8.4	16	-0.4116	-0.8756	0.003494	0.04223		0.04369
ENSG00000124440	HIF3A	19	5.1376	-0.8202	0.003495	0.04223		0.04369
ENSG00000188738	FSIP2	2	5.3031	-2.0074	0.003497	0.04223		0.04369
ENSG00000242083	RPL7AP31	4	-1.2145	-1.6076	0.003502	0.04227		0.04374
ENSG00000267313	RP11-142I20.1	18	3.5591	-1.1626	0.003505	0.04227		0.04374
ENSG00000167257	RNF214	11	5.4063	-0.4034	0.00351	0.04232		0.04378
ENSG00000258525	RP11-829H16.3	14	0.9926	-0.9984	0.003513	0.04232		0.04378
ENSG00000102098	SCML2	X	3.0794	-0.9404	0.003514	0.04232		0.04378
ENSG00000152455	SUV39H2	10	3.9185	-1.0583	0.003519	0.04233		0.04379
ENSG00000176293	ZNF135	19	4.4362	-0.7177	0.003519	0.04233		0.04379
ENSG00000139372	TDG	12	3.9974	-0.9409	0.003525	0.04234		0.0438
ENSG00000000460	C1orf112	1	2.5617	-0.9822	0.003526	0.04234		0.0438
ENSG00000143442	POGZ	1	7.6395	-0.5809	0.003528	0.04234		0.0438
ENSG00000261770	CTC-459F4.1	19	1.1711	-1.0218	0.003529	0.04234		0.0438
ENSG00000178522	AMBN	4	0.4609	-2.2898	0.003533	0.04236		0.04382
ENSG00000186193	SAPCD2	9	2.8786	-2.1609	0.003534	0.04236		0.04382
ENSG00000224232	AC110299.5	2	-1.7173	-1.0074	0.003541	0.04241		0.04385
ENSG00000123096	SSPN	12	3.1465	1.0346	0.003543	0.04241		0.04385
ENSG00000117114	LPHN2	1	5.7073	-1.9634	0.003544	0.04241		0.04385
ENSG00000123200	ZC3H13	13	7.6524	-0.4048	0.003551	0.04241		0.04385
ENSG00000213735	ANAPC10P1	1	-1.5528	-0.9352	0.003555	0.04241		0.04385
ENSG00000090020	SLC9A1	1	5.1952	0.6711	0.003555	0.04241		0.04385
ENSG00000067064	IDI1	10	5.9348	0.7041	0.003556	0.04241		0.04385
ENSG00000073614	KDM5A	12	6.7895	-0.6129	0.003556	0.04241		0.04385
ENSG00000255989	RP11-711M9.1	2	0.2945	-1.9232	0.003557	0.04241		0.04385
ENSG00000101935	AMMECR1	X	3.0781	-1.6061	0.003559	0.04241		0.04385
ENSG00000050165	DKK3	11	7.6315	0.749	0.003561	0.04241		0.04385
ENSG00000147274	RBMX	X	7.349	-0.772	0.00357	0.04245		0.04389
ENSG00000187742	SECISBP2	9	6.4011	-0.54	0.003571	0.04245		0.04389
ENSG00000273320	RP11-22N19.2	7	-0.4372	0.7693	0.003572	0.04245		0.04389
ENSG00000230082	PRRT3-AS1	3	-0.0514	-1.039	0.003572	0.04245		0.04389
ENSG00000108384	RAD51C	17	3.218	-0.5281	0.003576	0.04246		0.04389
ENSG00000079101	CLUL1	18	2.2132	0.7494	0.003578	0.04246		0.04389
ENSG00000231889	TRAF3IP2-AS1	6	4.2548	-0.6668	0.003579	0.04246		0.04389
ENSG00000134323	MYCN	2	3.6912	-1.9801	0.003582	0.04247		0.0439
ENSG00000168827	GFM1	3	5.8795	0.525	0.003584	0.04247		0.0439
ENSG00000099977	DDT	22	3.6328	0.5423	0.00359	0.04252		0.04395
ENSG00000140451	PIF1	15	1.0932	-3.1333	0.003594	0.04254		0.04398
ENSG00000135744	AGT	1	4.3354	0.94	0.003596	0.04254		0.04398
ENSG00000080839	RBL1	20	3.736	-1.2636	0.003602	0.04258		0.04401
ENSG00000128534	NAA38	7	3.8281	-0.5889	0.003605	0.04258		0.04401
ENSG00000242398	RN7SL800P	17	-0.3108	-1.0777	0.003607	0.04258		0.04401
ENSG00000120334	CENPL	1	2.4815	-0.9044	0.003609	0.04258		0.04401
ENSG00000269416	CTB-175P5.4	19	1.5292	-1.3993	0.00361	0.04258		0.04401
ENSG00000113013	HSPA9	5	8.6594	0.4814	0.003623	0.04271		0.04415
ENSG00000068120	COASY	17	5.6959	0.3979	0.003647	0.04297		0.04441
ENSG00000107819	SFXN3	10	6.1609	0.5822	0.003651	0.04299		0.04443
ENSG00000196126	HLA-DRB1	6	1.4356	2.5005	0.003653	0.04299		0.04443
ENSG00000186871	ERCC6L	X	0.5941	-2.9674	0.003659	0.04304		0.04448
ENSG00000179841	AKAP5	14	3.8293	-1.6393	0.003662	0.04305		0.04449
ENSG00000125657	TNFSF9	19	2.0459	0.9833	0.003668	0.04306		0.04449
ENSG00000095539	SEMA4G	10	5.7052	0.602	0.003671	0.04306		0.04449
ENSG00000070404	FSTL3	19	3.6401	0.6836	0.003671	0.04306		0.04449
ENSG00000225171	DUTP6	1	-1.0191	-1.7021	0.003673	0.04306		0.04449
ENSG00000060339	CCAR1	10	6.3624	-0.5025	0.003675	0.04306		0.04449
ENSG00000133216	EPHB2	1	6.5018	-0.5776	0.003677	0.04306		0.04449
ENSG00000099999	RNF215	22	4.748	0.4556	0.003678	0.04306		0.04449
ENSG00000262837	RP11-304F15.7	17	-0.4109	-0.8483	0.003679	0.04306		0.04449
ENSG00000182504	CEP97	3	5.3792	-0.6773	0.003687	0.0431		0.04453
ENSG00000024526	DEPDC1	1	1.2627	-2.3149	0.003687	0.0431		0.04453
ENSG00000133863	TEX15	8	1.6956	-2.0674	0.003698	0.04318		0.04461
ENSG00000068971	PPP2R5B	11	6.4942	0.5336	0.003698	0.04318		0.04461
ENSG00000136869	TLR4	9	2.9507	1.7337	0.003701	0.04319		0.04461
ENSG00000175455	CCDC14	3	6.0885	-1.5228	0.003703	0.04319		0.04461
ENSG00000110080	ST3GAL4	11	4.6741	0.4767	0.003706	0.04319		0.04461
ENSG00000198556	ZNF789	7	4.6486	-0.5847	0.003707	0.04319		0.04461
ENSG00000167930	ITFG3	16	5.1596	0.5587	0.003714	0.04325		0.04467
ENSG00000240445	FOXO3B	17	2.0528	-1.0621	0.003725	0.04333		0.04475
ENSG00000241549	GUSBP2	6	1.2028	-1.0398	0.003727	0.04333		0.04475
ENSG00000250948	RP11-1079K10.2	17	-1.0826	-0.924	0.003728	0.04333		0.04475
ENSG00000180626	ZNF594	17	4.6222	-0.568	0.003729	0.04333		0.04475
ENSG00000135631	RAB11FIP5	2	5.5504	0.666	0.003737	0.04339		0.04481
ENSG00000081842	PCDHA6	5	4.0059	0.501	0.003739	0.04339		0.04481
ENSG00000138182	KIF20B	10	3.3294	-1.8876	0.003746	0.04343		0.04485
ENSG00000123975	CKS2	9	3.4174	-1.2335	0.003746	0.04343		0.04485
ENSG00000166819	PLIN1	15	1.7026	1.9349	0.003751	0.04346		0.04488
ENSG00000072121	ZFYVE26	14	6.0104	-0.2789	0.003758	0.04349		0.04491
ENSG00000196981	WDR5B	3	2.3089	-0.7264	0.003759	0.04349		0.04491
ENSG00000167302	ENTHD2	17	3.6587	-0.5057	0.00376	0.04349		0.04491
ENSG00000051180	RAD51	15	0.5863	-2.2208	0.003763	0.0435		0.04492
ENSG00000185900	POMK	8	4.9466	-0.7245	0.003767	0.04353		0.04494
ENSG00000223922	ASS1P2	2	-0.2896	-0.8255	0.003771	0.04354		0.04496
ENSG00000254454	RCC2P6	11	0.273	-0.9946	0.003777	0.04358		0.045
ENSG00000218596	RP11-2J18.1	6	-0.7002	-1.3476	0.003778	0.04358		0.045
ENSG00000155792	DEPTOR	8	3.8451	1.0886	0.003781	0.04358		0.045
ENSG00000259964	RP11-673C5.2	15	0.0181	-2.0073	0.003785	0.04361		0.04502
ENSG00000126249	PDCD2L	19	2.9273	0.4735	0.003788	0.04362		0.04503
ENSG00000074695	LMAN1	18	6.1396	0.4866	0.003792	0.04364		0.04506
ENSG00000120800	UTP20	12	5.0387	-0.4535	0.003795	0.04365		0.04506
ENSG00000063169	GLTSCR1	19	5.0762	-0.5448	0.003806	0.04375		0.04517
ENSG00000178585	CTNNBIP1	1	6.252	0.5743	0.003814	0.0438		0.0452
ENSG00000176973	FAM89B	11	2.8352	-1.0235	0.003816	0.0438		0.0452
ENSG00000100473	COCH	14	3.8337	0.453	0.003822	0.0438		0.0452
ENSG00000212293	SNORA16	13	-1.2082	-0.9568	0.003823	0.0438		0.0452
ENSG00000233723	LINC01122	2	2.602	-2.1036	0.003829	0.0438		0.0452
ENSG00000267100	ILF3-AS1	19	4.4062	0.3898	0.00383	0.0438		0.0452
ENSG00000261773	WI2-89031B12.1	X	-1.1855	-1.3165	0.003833	0.0438		0.0452
ENSG00000102384	CENPI	X	1.7328	-2.1596	0.003834	0.0438		0.0452
ENSG00000133872	TMEM66	8	9.1661	0.6934	0.003834	0.0438		0.0452
ENSG00000196549	MME	3	1.5845	-4.2918	0.003836	0.0438		0.0452
ENSG00000081041	CXCL2	4	-0.9126	1.8569	0.003838	0.0438		0.0452
ENSG00000100784	RPS6KA5	14	3.6691	-0.7141	0.003838	0.0438		0.0452
ENSG00000169045	HNRNPH1	5	8.2886	-0.7822	0.003839	0.0438		0.0452
ENSG00000237349	RP5-1065J22.2	1	-1.206	-1.736	0.003841	0.0438		0.0452
ENSG00000168447	SCNN1B	16	0.4943	1.9306	0.003844	0.0438		0.0452
ENSG00000231199	MTND5P19	1	-1.1299	-1.9475	0.003844	0.0438		0.0452
ENSG00000160111	CPAMD8	19	3.8105	1.2179	0.003848	0.04382		0.04521
ENSG00000225882	RP3-410B11.1	X	-0.023	-1.67	0.003856	0.04382		0.04521
ENSG00000239653	PSMD6-AS2	3	2.0198	-1.1681	0.003857	0.04382		0.04521
ENSG00000112511	PHF1	6	6.3782	0.4341	0.003858	0.04382		0.04521
ENSG00000196670	ZFP62	5	5.4689	-0.8982	0.003858	0.04382		0.04521
ENSG00000230185	C9orf147	9	0.6987	-0.7495	0.003859	0.04382		0.04521
ENSG00000172465	TCEAL1	X	4.4755	0.612	0.00386	0.04382		0.04521
ENSG00000206417	H1FX-AS1	3	3.3868	-0.6408	0.003863	0.04383		0.04522
ENSG00000048740	CELF2	10	7.9359	-1.5167	0.003871	0.04387		0.04526
ENSG00000163141	BNIPL	1	0.4721	-0.8777	0.003871	0.04387		0.04526
ENSG00000150551	LYPD1	2	6.551	0.8167	0.003874	0.04387		0.04526
ENSG00000234617	SNRK-AS1	3	1.2374	-0.8611	0.003875	0.04387		0.04526
ENSG00000146410	MTFR2	6	-0.9837	-1.5905	0.003877	0.04387		0.04526
ENSG00000169032	MAP2K1	15	6.8999	0.9546	0.003881	0.04389		0.04528
ENSG00000162063	CCNF	16	3.8473	-0.66	0.003885	0.04389		0.04528
ENSG00000112079	STK38	6	5.2516	-0.6951	0.003886	0.04389		0.04528
ENSG00000197859	ADAMTSL2	9	1.2822	1.1165	0.003891	0.04391		0.04529
ENSG00000270210	RP11-373D23.3	2	-0.4229	1.7293	0.003896	0.04391		0.04529
ENSG00000263938	RP11-579O24.3	17	-1.3441	-1.3569	0.003898	0.04391		0.04529
ENSG00000133422	MORC2	22	6.2587	-0.7383	0.003901	0.04391		0.04529
ENSG00000068489	PRR11	17	3.1223	-1.3826	0.003901	0.04391		0.04529
ENSG00000168724	DNAJC21	5	5.3742	0.3944	0.003902	0.04391		0.04529
ENSG00000166562	SEC11C	18	6.2346	0.4603	0.003903	0.04391		0.04529
ENSG00000127022	CANX	5	9.7591	0.5502	0.003904	0.04391		0.04529
ENSG00000260121	RP5-1142A6.9	16	0.1975	-0.9246	0.003906	0.04391		0.04529
ENSG00000065883	CDK13	7	6.3674	-0.389	0.00391	0.04392		0.04529
ENSG00000167874	TMEM88	17	1.3119	-0.844	0.003912	0.04392		0.04529
ENSG00000148335	NTMT1	9	4.2872	0.4701	0.003914	0.04392		0.04529
ENSG00000136059	VILL	3	0.3787	1.0653	0.003916	0.04392		0.04529
ENSG00000148400	NOTCH1	9	6.994	-0.756	0.003922	0.04397		0.04535
ENSG00000174197	MGA	15	7.1309	-0.5042	0.003926	0.04397		0.04535
ENSG00000130940	CASZ1	1	3.3385	-0.7589	0.003927	0.04397		0.04535
ENSG00000186019	AC084219.4	19	4.7574	-0.7488	0.003929	0.04398		0.04535
ENSG00000123191	ATP7B	13	4.4618	-0.7016	0.003932	0.04398		0.04535
ENSG00000048649	RSF1	11	7.861	-0.5069	0.003935	0.04398		0.04536
ENSG00000173276	ZBTB21	21	5.3172	0.6052	0.003936	0.04398	0.01171
ENSG00000206120	EGFEM1P	3	2.5182	-1.6741	0.003939	0.04399		0.04538
ENSG00000181555	SETD2	3	7.2128	-0.4823	0.003942	0.044		0.04539
ENSG00000206418	RAB12	18	5.9896	0.3513	0.003946	0.04402		0.04541
ENSG00000100150	DEPDC5	22	4.4148	-0.4119	0.003948	0.04403		0.04542
ENSG00000238721	RNU7-194P	4	-0.7818	-0.9668	0.003956	0.04408		0.04546
ENSG00000143772	ITPKB	1	8.2716	1.4603	0.003957	0.04408		0.04546
ENSG00000066032	CTNNA2	2	7.9598	0.5579	0.003959	0.04408		0.04546
ENSG00000130158	DOCK6	19	5.0815	0.7995	0.003961	0.04408		0.04547
ENSG00000052126	PLEKHA5	12	6.8356	-0.3676	0.003975	0.04419		0.04557
ENSG00000102882	MAPK3	16	6.1055	0.5335	0.003975	0.04419		0.04557
ENSG00000069966	GNB5	15	6.3164	0.5055	0.003985	0.0442		0.04559
ENSG00000185880	TRIM69	15	6.373	0.3768	0.003985	0.0442		0.04559
ENSG00000266235	MIR3176	16	-0.8626	-0.8456	0.003985	0.0442		0.04559
ENSG00000110931	CAMKK2	12	5.9188	-1.1089	0.003985	0.0442		0.04559
ENSG00000164972	C9orf24	9	0.99	-0.8638	0.003995	0.04424		0.04563
ENSG00000100997	ABHD12	20	5.8412	0.6419	0.003997	0.04424		0.04563
ENSG00000121211	MND1	4	0.6381	-2.1962	0.003998	0.04424		0.04563
ENSG00000138604	GLCE	15	4.6265	-0.7989	0.003998	0.04424		0.04563
ENSG00000241527	CA15P1	22	0.2393	-0.8941	0.004006	0.04424		0.04563
ENSG00000119950	MXI1	10	6.907	0.4243	0.004009	0.04424		0.04563
ENSG00000213516	RBMXL1	1	5.0294	-0.5192	0.004012	0.04424		0.04563
ENSG00000104738	MCM4	8	5.79	-1.1711	0.004014	0.04424		0.04563
ENSG00000198901	PRC1	15	4.2487	-1.3331	0.004018	0.04424		0.04563
ENSG00000145354	CISD2	4	4.8831	0.5024	0.004019	0.04424		0.04563
ENSG00000130038	EFCAB4B	12	-0.6523	-1.8723	0.004022	0.04424		0.04563
ENSG00000071246	VASH1	14	6.5653	-0.9781	0.004022	0.04424		0.04563
ENSG00000087842	PIR	X	4.1092	0.8837	0.004022	0.04424		0.04563
ENSG00000159231	CBR3	21	1.118	1.0833	0.004025	0.04424	0.01182
ENSG00000267707	RP11-95O2.5	18	-0.0511	-0.9929	0.004026	0.04424		0.04563
ENSG00000173480	ZNF417	19	4.4858	-0.5576	0.004027	0.04424		0.04563
ENSG00000166704	ZNF606	19	5.1258	-0.596	0.004028	0.04424		0.04563
ENSG00000112414	GPR126	6	2.0668	-2.931	0.004029	0.04424		0.04563
ENSG00000214093	RP11-247I13.3	22	-1.3592	-0.9421	0.004029	0.04424		0.04563
ENSG00000128656	CHN1	2	6.6127	0.6973	0.004033	0.04426		0.04565
ENSG00000168497	SDPR	2	-1.4826	-0.9088	0.004035	0.04426		0.04565
ENSG00000116661	FBXO2	1	4.7473	1.1604	0.00404	0.04427		0.04565
ENSG00000196312	HIATL2	9	3.4975	-0.4402	0.004043	0.04427		0.04565
ENSG00000140265	ZSCAN29	15	5.4855	-0.4264	0.004044	0.04427		0.04565
ENSG00000137142	IGFBPL1	9	4.6216	-1.2539	0.004045	0.04427		0.04565
ENSG00000114933	INO80D	2	5.7847	-0.9106	0.004053	0.04427		0.04565
ENSG00000163041	H3F3A	1	5.87	-0.8511	0.004053	0.04427		0.04565
ENSG00000267672	CTD-2293H3.1	19	-0.5364	-1.3396	0.004054	0.04427		0.04565
ENSG00000228451	SDAD1P1	8	2.9546	0.8985	0.004054	0.04427		0.04565
ENSG00000214575	CPEB1	15	3.3818	1.0967	0.004057	0.04427		0.04565
ENSG00000071054	MAP4K4	2	8.4582	-1.0394	0.004058	0.04427		0.04565
ENSG00000271997	RP11-97O12.6	15	1.6868	-0.889	0.004065	0.04433		0.04571
ENSG00000231459	LINC00032	9	0.0349	-2.0563	0.004079	0.04444		0.04582
ENSG00000067057	PFKP	10	7.9288	0.8589	0.00408	0.04444		0.04582
ENSG00000164087	POC1A	3	1.6751	-1.222	0.004082	0.04444		0.04582
ENSG00000114631	PODXL2	3	7.7772	0.5454	0.004085	0.04444		0.04582
ENSG00000146085	MUT	6	5.5911	0.2721	0.004085	0.04444		0.04582
ENSG00000204381	LAYN	11	1.5172	1.7597	0.004091	0.04447		0.04585
ENSG00000225828	FAM229A	1	3.5478	-1.0917	0.004098	0.0445		0.04588
ENSG00000179061	AC012074.1	2	0.5711	-0.8697	0.004099	0.0445		0.04588
ENSG00000135213	POM121C	7	5.9872	0.264	0.0041	0.0445		0.04588
ENSG00000165388	ZNF488	10	1.6416	-1.1791	0.004107	0.04456		0.04594
ENSG00000260774	CTD-2083E4.4	5	-0.9745	-1.2629	0.004113	0.04458		0.04596
ENSG00000167470	MIDN	19	6.7687	-0.7329	0.004114	0.04458		0.04596
ENSG00000170836	PPM1D	17	4.3062	-0.7582	0.004125	0.04467		0.04605
ENSG00000173914	RBM4B	11	5.2368	-0.507	0.004127	0.04468		0.04606
ENSG00000145014	TMEM44	3	3.858	-1.4616	0.004133	0.0447		0.04608
ENSG00000108272	DHRS11	17	3.8425	0.4964	0.004136	0.0447		0.04608
ENSG00000183307	CECR6	22	4.6488	-0.5835	0.004136	0.0447		0.04608
ENSG00000153113	CAST	5	6.1075	0.5862	0.00414	0.04471		0.04608
ENSG00000163083	INHBB	2	2.6716	-1.0513	0.004141	0.04471		0.04608
ENSG00000136861	CDK5RAP2	9	6.7999	-0.5719	0.004143	0.04471		0.04608
ENSG00000096070	BRPF3	6	5.9891	-0.3167	0.004147	0.04473		0.0461
ENSG00000127588	GNG13	16	-1.7279	1.4866	0.004151	0.04475		0.04612
ENSG00000100225	FBXO7	22	6.4916	0.4378	0.004154	0.04475		0.04612
ENSG00000223723	BX842568.2	X	0.1977	1.6947	0.004156	0.04475		0.04612
ENSG00000168772	CXXC4	4	5.7712	-1.0196	0.004162	0.04475		0.04612
ENSG00000198150	AC135178.1	17	3.3107	-0.8157	0.004163	0.04475		0.04612
ENSG00000155660	PDIA4	7	7.6387	0.8219	0.004163	0.04475		0.04612
ENSG00000090924	PLEKHG2	19	5.3556	-1.5148	0.004164	0.04475		0.04612
ENSG00000235823	LINC00263	10	3.9043	0.7943	0.004171	0.04477		0.04613
ENSG00000184203	PPP1R2	3	5.4982	0.5344	0.004175	0.04477		0.04613
ENSG00000171476	HOPX	4	4.511	-1.1673	0.004175	0.04477		0.04613
ENSG00000150867	PIP4K2A	10	5.8907	0.6229	0.004176	0.04477		0.04613
ENSG00000066382	MPPED2	11	6.0101	-1.0294	0.004176	0.04477		0.04613
ENSG00000115415	STAT1	2	6.1701	0.4685	0.004178	0.04477		0.04613
ENSG00000183960	KCNH8	3	4.0672	-2.7976	0.004187	0.04483		0.04619
ENSG00000108039	XPNPEP1	10	6.2582	0.3712	0.004194	0.04488		0.04624
ENSG00000110367	DDX6	11	8.291	-0.6937	0.004195	0.04488		0.04624
ENSG00000152926	ZNF117	7	6.1215	-0.9946	0.004199	0.04489		0.04625
ENSG00000153561	RMND5A	2	6.3483	-0.5151	0.004205	0.04493		0.0463
ENSG00000167384	ZNF180	19	3.5512	-0.6404	0.00421	0.04497		0.04633
ENSG00000109063	MYH3	17	2.3765	-0.6539	0.004221	0.04499		0.04634
ENSG00000261478	RP11-429B14.4	15	0.6584	-1.8407	0.004222	0.04499		0.04634
ENSG00000114019	AMOTL2	3	4.8273	-1.1528	0.004224	0.04499		0.04634
ENSG00000116741	RGS2	1	5.3539	0.8859	0.004224	0.04499		0.04634
ENSG00000248840	RP11-357G3.2	4	-0.3218	-1.0758	0.004226	0.04499		0.04634
ENSG00000253230	LINC00599	8	5.7943	-0.8553	0.004228	0.04499		0.04634
ENSG00000074356	C17orf85	17	5.7052	-0.3904	0.00423	0.04499		0.04634
ENSG00000104290	FZD3	8	7.9147	-0.5901	0.004231	0.04499		0.04634
ENSG00000237406	NDUFA9P1	22	0.2152	-0.9192	0.004231	0.04499		0.04634
ENSG00000182022	CHST15	10	5.9809	1.2165	0.004238	0.04504		0.04639
ENSG00000198734	F5	1	1.552	-2.7962	0.004247	0.04509		0.04644
ENSG00000157680	DGKI	7	6.2725	-1.0662	0.004248	0.04509		0.04644
ENSG00000228423	RP4-633I8.4	1	0.975	-1.2375	0.00425	0.04509		0.04644
ENSG00000262814	MRPL12	17	3.3965	0.5008	0.004259	0.04516		0.04652
ENSG00000273265	RP11-353K11.1	2	-0.9976	-1.3053	0.004262	0.04517		0.04652
ENSG00000187990	HIST1H2BG	6	0.4486	-1.1151	0.004265	0.04518		0.04653
ENSG00000165929	TC2N	14	2.6657	0.8747	0.00428	0.04532		0.04667
ENSG00000158104	HPD	12	5.712	2.9736	0.004289	0.04539		0.04674
ENSG00000183018	SPNS2	17	4.9675	0.3563	0.0043	0.04547		0.04682
ENSG00000166086	JAM3	11	5.9977	-0.3643	0.004305	0.04547		0.04682
ENSG00000150779	TIMM8B	11	5.0187	0.4272	0.004306	0.04547		0.04682
ENSG00000252071	snoU13	19	-1.2477	-1.1484	0.004308	0.04547		0.04682
ENSG00000164062	APEH	3	6.36	0.564	0.00431	0.04547		0.04682
ENSG00000203805	PPAPDC1A	10	1.8283	1.6877	0.004313	0.04547		0.04682
ENSG00000135999	EPC2	2	5.4818	-0.5113	0.004316	0.04547		0.04682
ENSG00000177613	CSTF2T	10	5.3939	-0.3054	0.004317	0.04547		0.04682
ENSG00000197779	ZNF81	X	4.9959	-0.6031	0.004318	0.04547		0.04682
ENSG00000134684	YARS	1	7.257	0.5285	0.004319	0.04547		0.04682
ENSG00000185164	NOMO2	16	4.7862	0.6421	0.004328	0.04555		0.0469
ENSG00000112365	ZBTB24	6	4.0109	-0.3796	0.004338	0.04561		0.04696
ENSG00000197147	LRRC8B	1	5.2178	-0.916	0.004339	0.04561		0.04696
ENSG00000085840	ORC1	1	1.2544	-1.8239	0.004342	0.04561		0.04696
ENSG00000241634	RP11-381E24.1	3	-0.0334	-1.0785	0.004346	0.04561		0.04696
ENSG00000234345	LL0XNC01-116E7.1	X	1.3081	-0.9355	0.004346	0.04561		0.04696
ENSG00000054118	THRAP3	1	7.4073	-0.3874	0.004347	0.04561		0.04696
ENSG00000254938	RP11-688I9.4	11	0.426	-1.2499	0.004353	0.04565		0.047
ENSG00000169902	TPST1	7	5.6181	0.6415	0.004366	0.04576		0.04711
ENSG00000181284	TMEM102	17	1.2574	0.7609	0.00437	0.04578		0.04713
ENSG00000154764	WNT7A	3	4.0511	-2.7123	0.004379	0.04586		0.04721
ENSG00000137145	DENND4C	9	5.6159	-0.4902	0.004394	0.04591		0.04727
ENSG00000095321	CRAT	9	6.1065	0.6101	0.004396	0.04591		0.04727
ENSG00000167363	FN3K	17	5.3895	0.5179	0.004399	0.04591		0.04727
ENSG00000197093	GAL3ST4	7	4.5993	-1.5934	0.004402	0.04591		0.04727
ENSG00000260804	RP11-566E18.3	2	5.2929	-0.5141	0.004402	0.04591		0.04727
ENSG00000257835	RP1-97G4.1	12	0.107	-1.6744	0.004407	0.04591		0.04727
ENSG00000159140	SON	21	9.2527	0.3175	0.004407	0.04591	0.01278
ENSG00000170234	PWWP2A	5	5.1887	-0.324	0.00441	0.04591		0.04727
ENSG00000162738	VANGL2	1	6.887	-0.6524	0.004414	0.04591		0.04727
ENSG00000261455	LINC01003	7	3.0156	0.5302	0.004415	0.04591		0.04727
ENSG00000167895	TMC8	17	-0.1158	-0.939	0.004415	0.04591		0.04727
ENSG00000170264	FAM161A	2	4.0606	-0.421	0.004417	0.04591		0.04727
ENSG00000165124	SVEP1	9	2.9808	-2.4797	0.004419	0.04591		0.04727
[truncated: 18,797 more rows]
